# Supplementary material for: Unraveling verticillium wilt resistance: insight from the integration of transcriptome and metabolome in wild eggplant
Source: Front Plant Sci. 2024 May 28;15:1378748. doi: 10.3389/fpls.2024.1378748 (PMC11165189; doi:10.3389/fpls.2024.1378748)
Supplement: Supplementary file 6 [file DataSheet_6.xlsx]

## Sheet: Sheet1
Supplementary Table S3. Information of DAMs identified in this study.The "*" next to compounds indicated that were matched with a standard.
	Index	cpd_ID	kegg_map	Q1 (Da)	Q3 (Da)	Molecular Weight (Da)	Formula	Ionization model	Compounds	Class I	Class II	CAS	S2-0	S2-20	S2-40	S7-0	S7-20	S7-40	foldchange (S2-20vsS2-0)	type-S2-20V0	foldchange (S2-40vsS2-0)	typeS2-40V0	foldchange (S7-20vsS7-0)	type-S7-20V0	foldchange (S7-40vsS7-0)	typeS7-40V0	foldchange (S2-0vsS7-0)	typeS2vS7-0	foldchange (S2-20vsS7-20)	typeS2vS7-20	foldchange (S2-40vsS7-40)	typeS2vS7-40
1	pme3017*	C03665	--	104.07	58	103.063	C4H9NO2	[M+H]+	2-Aminoisobutyric acid	Organic acids	Organic acids	62-57-7	4.30017e+06	8.64903e+06	7198600	6796100	9.40453e+06	6.53923e+06	1.00815	up	0.743324	insig	0.468649	insig	-0.0555856	insig	-0.660315	insig	-0.120817	insig	0.138595	insig
2	mws0628*	C00633	ko01100	121.03	92	122.037	C7H6O2	[M-H]-	4-Hydroxybenzaldehyde	Phenolic acids	Phenolic acids	123-08-0	208683	794883	290143	344057	489150	310313	1.92943	up	0.47545	insig	0.507631	insig	-0.148921	insig	-0.721331	insig	0.700466	insig	-0.0969599	insig
3	Lmbn001930	C06202	ko01100	121.03	77.04	122.037	C7H6O2	[M-H]-	2-Hydroxybenzaldehyde (Salicylaldehyde)	Phenolic acids	Phenolic acids	90-02-8	20469.3	44162	38570.7	51617.7	75957	34714.3	1.10934	up	0.91404	insig	0.557318	insig	-0.572333	insig	-1.3344	down	-0.782377	insig	0.151973	insig
4	mws0341*	C03264	--	131.07	85	132.079	C6H12O3	[M-H]-	2-Hydroxyisocaproic acid	Organic acids	Organic acids	20312-37-2	116930	255773	69513.7	142120	97228.7	237923	1.12922	up	-0.750277	insig	-0.547656	insig	0.743387	insig	-0.281464	insig	1.39541	insig	-1.77513	insig
5	pme2527*	C00077	ko00220,ko00330,ko00472,ko00480,ko01100,ko01110,ko01210,ko01230,ko02010	133	116	132.09	C5H12N2O2	[M+H]+	L-Ornithine	Amino acids and derivatives	Amino acids and derivatives	70-26-8	89341.7	24069	2278.47	15420.3	29689.7	9	-1.89216	down	-5.2932	insig	0.945127	insig	-10.7426	insig	2.5345	insig	-0.302785	insig	7.98392	insig
6	Lmbn000198	C03064	ko00053,ko01100	133.01	71.01	134.022	C4H6O5	[M-H]-	3-Dehydro-L-Threonic Acid	Others	Saccharides and Alcohols	-	1.32867e+07	31414000	3.80423e+07	3.44123e+07	49236000	2.56803e+07	1.24143	up	1.51763	up	0.516788	insig	-0.422262	insig	-1.37295	down	-0.648306	insig	0.566942	insig
7	Lmcp000611	--	--	144.08	84.06	143.069	C5H9N3O2	[M+H]+	2-Amino-4,5-dihydro-1H-imidazole-4-acetic acid	Alkaloids	Alkaloids	69098-41-5	768973	1.78843e+06	1.26117e+06	1247800	1.33803e+06	1216700	1.21769	up	0.713753	insig	0.100727	insig	-0.0364132	insig	-0.698381	insig	0.418582	insig	0.0517855	insig
8	pmp000966	C10172	--	144.1	84.1	143.095	C7H13NO2	[M+H]+	Stachydrine	Alkaloids	Pyrrole alkaloids	471-87-4	920767	2.69023e+06	1719900	1.73683e+06	1.88257e+06	1.67237e+06	1.54682	up	0.901417	insig	0.116242	insig	-0.0545681	insig	-0.915552	insig	0.51503	insig	0.0404335	insig
9	Lmbn001609	C06006	ko00290,ko01100,ko01110,ko01210,ko01230	145.05	83.05	146.058	C6H10O4	[M-H]-	2-Acetyl-2-Hydroxybutanoic Acid	Organic acids	Organic acids	-	203013	55094.7	55983.7	33565.3	58073.3	22404.3	-1.88159	down	-1.8585	down	0.790904	insig	-0.583194	insig	2.59653	up	-0.0759632	insig	1.32123	up
10	mws0208*	C06104	ko01100	145.05	101	146.058	C6H10O4	[M-H]-	Adipic Acid*	Organic acids	Organic acids	124-04-9	1.39483e+06	469060	572117	312523	184387	191710	-1.57225	down	-1.28571	down	-0.76123	insig	-0.705038	insig	2.15806	up	1.34704	up	1.57738	up
11	mws0924*	--	--	145.05	101	146.058	C6H10O4	[M-H]-	2-Methylglutaric acid*	Organic acids	Organic acids	617-62-9	1.39483e+06	469060	572117	312523	184387	191710	-1.57225	down	-1.28571	down	-0.76123	insig	-0.705038	insig	2.15806	up	1.34704	up	1.57738	up
12	Zmzn000113	C03618	ko00630,ko00660,ko01100,ko01200	146.05	102.06	147.053	C5H9NO4	[M-H]-	L-threo-3-Methylaspartate	Amino acids and derivatives	Amino acids and derivatives	6061-13-8	1111000	340750	674177	653360	363617	518357	-1.70507	down	-0.72066	insig	-0.84546	insig	-0.333933	insig	0.765909	insig	-0.0937047	insig	0.379182	insig
13	Lmbn000216	C06032	ko00290,ko00660,ko01100,ko01210,ko01230	147.03	57.03	148.037	C5H8O5	[M-H]-	3-Methylmalic acid	Organic acids	Organic acids	152204-30-3	199260	682847	384780	350313	368140	553650	1.77691	up	0.949382	insig	0.0716086	insig	0.660328	insig	-0.813994	insig	0.891307	insig	-0.52494	insig
14	pmb2826	C02614	ko00660,ko01100	147.03	87.1	148.037	C5H8O5	[M-H]-	L-Citramalic acid	Organic acids	Organic acids	6236-09-5	238543	1.27477e+06	580093	627230	621797	636823	2.41791	up	1.28203	insig	-0.0125517	insig	0.0218986	insig	-1.39474	insig	1.03572	up	-0.134608	insig
15	Zmyn000230	C00684	ko00053,ko01100	147.03	57.03	148.037	C5H8O5	[M-H]-	2-Dehydro-3-deoxy-L-arabinonate	Others	Saccharides and Alcohols	-	182250	718227	366730	379567	386190	540493	1.97852	up	1.0088	up	0.0249575	insig	0.509924	insig	-1.05843	down	0.895128	insig	-0.559559	insig
16	Zmyn000247	C03196	ko00310,ko01100	147.03	57.03	148.037	C5H8O5	[M-H]-	2-Hydroxyglutaric Acid	Organic acids	Organic acids	13095-48-2	182740	665503	325287	336913	326117	528400	1.86465	up	0.831919	insig	-0.0469894	insig	0.649253	insig	-0.882585	insig	1.02906	up	-0.699919	insig
17	ML10171848	C00652	ko00053	147.03	85.03	148.037	C5H8O5	[M-H]-	D-Arabinono-1,4-lactone	Others	Saccharides and Alcohols	2782-09-4	286590	642510	382503	408427	398353	376270	1.16473	up	0.416484	insig	-0.0360284	insig	-0.118309	insig	-0.511089	insig	0.68967	insig	0.0237041	insig
18	MWS3036*	--	--	147.03	85.03	148.037	C5H8O5	[M-H]-	3-Hydroxyglutaric acid	Organic acids	Organic acids	638-18-6	286590	642510	382503	408427	398353	376270	1.16473	up	0.416484	insig	-0.0360284	insig	-0.118309	insig	-0.511089	insig	0.68967	insig	0.0237041	insig
19	mws0254*	C00135	ko00340,ko00410,ko00970,ko01100,ko01110,ko01230,ko02010	156.08	110	155.069	C6H9N3O2	[M+H]+	L-Histidine	Amino acids and derivatives	Amino acids and derivatives	71-00-1	1.04727e+07	1.73973e+06	313790	969043	1.74987e+06	732233	-2.5897	down	-5.06069	down	0.852612	insig	-0.404258	insig	3.43393	up	-0.00837881	insig	-1.2225	down
20	NK10246260	C16716	--	162.06	116.05	161.048	C9H7NO2	[M+H]+	2,4-Dihydroxyquinoline	Alkaloids	Quinoline alkaloids	86-95-3	63004.7	28051.7	54615	30640.3	17576.7	52999	-1.16737	down	-0.206161	insig	-0.80177	insig	0.790533	insig	1.04003	up	0.674425	insig	0.0433321	insig
21	Lmbp000123	C17213	ko00966,ko01110,ko01210	164.07	56.05	163.067	C6H13NO2S	[M+H]+	L-Homomethionine	Amino acids and derivatives	Amino acids and derivatives	25148-30-5	6184600	453710	568057	284130	490283	234213	-3.76884	down	-3.44457	down	0.787065	insig	-0.278728	insig	4.44406	up	-0.111845	insig	1.27821	up
22	mws0159*	C00166	ko00360,ko00400,ko00960,ko01100,ko01110,ko01210,ko01230	163.04	91	164.047	C9H8O3	[M-H]-	Phenylpyruvic acid	Organic acids	Organic acids	156-06-9	236737	680770	384850	462373	639900	282523	1.52388	up	0.701013	insig	0.468788	insig	-0.710688	insig	-0.965775	insig	0.089321	insig	0.445926	insig
23	pme1439*	C00811	ko00130,ko00350,ko00940,ko00950,ko00998,ko01100,ko01110	165.05	119	164.047	C9H8O3	[M+H]+	p-Coumaric acid	Phenolic acids	Phenolic acids	501-98-4	31094.3	656300	123837	40099.7	45303	41104.3	4.39963	up	1.99371	up	0.176016	insig	0.0357003	insig	-0.366939	insig	3.85668	up	1.59108	insig
24	pme3083*	C05653	ko00380,ko01100	164.04	120	165.043	C8H7NO3	[M-H]-	2-(Formylamino)benzoic acid	Phenolic acids	Phenolic acids	3342-77-6	57024.3	1.31793e+06	162917	118330	190563	119335	4.53056	up	1.51448	up	0.687455	insig	0.0122014	insig	-1.05317	down	2.78993	up	0.449117	insig
25	Zmhn001420	--	--	165.02	121.03	166.027	C8H6O4	[M-H]-	5,7-Dihydroxy-1(3H)-isobenzofuranone	Phenolic acids	Phenolic acids	27979-58-4	9	240677	206553	170507	199637	89994.7	14.7068	up	14.4862	up	0.227549	insig	-0.921917	insig	-14.2095	down	0.26972	insig	1.1986	up
26	mws0028*	C06672	--	167.03	108.02	168.042	C8H8O4	[M-H]-	Vanillic acid	Phenolic acids	Phenolic acids	121-34-6	67996	644967	60491	48067.7	73995.3	35126.7	3.2457	up	-0.168729	insig	0.622368	insig	-0.4525	insig	0.500383	insig	3.12372	up	0.784154	insig
27	Zmsp001834	C10331	--	169.05	65	168.042	C8H8O4	[M+H]+	2,6-Dimethoxy-1,4-benzoquinone	Quinones	Quinones	530-55-2	1.67417e+06	753520	1.36833e+06	1.12487e+06	803657	1.76913e+06	-1.15173	down	-0.291023	insig	-0.485103	insig	0.653289	insig	0.573689	insig	-0.0929335	insig	-0.370623	insig
28	Zmzn000078	C00111	ko00010,ko00040,ko00051,ko00052,ko00561,ko00562,ko00564,ko00640,ko00710,ko00760,ko01100,ko01110,ko01200,ko01230	168.99	78.96	169.998	C3H7O6P	[M-H]-	Dihydroxyacetone phosphate	Others	Saccharides and Alcohols	57-04-5	42659.7	16004	44936.7	19840.3	19582.7	24439.7	-1.41444	down	0.0750204	insig	-0.018859	insig	0.300788	insig	1.10444	up	-0.291145	insig	0.878669	insig
29	mws0154*	C00493	ko00400,ko01100,ko01110,ko01230,ko01240	173.05	93	174.053	C7H10O5	[M-H]-	Shikimic acid	Organic acids	Organic acids	138-59-0	55015.3	384157	362647	555727	1.10615e+06	630913	2.80379	up	2.72066	up	0.993104	insig	0.183066	insig	-3.33647	down	-1.52578	down	-0.798877	insig
30	mws1013*	C09263	--	177.02	133.2	178.027	C9H6O4	[M-H]-	Esculetin	Lignans and Coumarins	Coumarins	305-01-1	437857	133940	136103	359150	198103	255127	-1.70887	down	-1.68576	down	-0.858333	insig	-0.493373	insig	0.285872	insig	-0.564666	insig	-0.906511	insig
31	mws0663*	C13747	ko00232,ko01100,ko01110	181.07	124	180.065	C7H8N4O2	[M+H]+	1,7-Dimethylxanthine	Nucleotides and derivatives	Nucleotides and derivatives	611-59-6	9	10349.8	9	9	9	9	10.1674	up	0	insig	0	insig	0	insig	0	insig	10.1674	up	0	insig
32	Hmcp009963	C10575	--	180.14	123.07	180.138	C11H18NO+	[M]+	Candicine	Alkaloids	Phenolamine	6656-13-9	117339	295490	180023	202673	110343	143773	1.33243	up	0.617505	insig	-0.877157	insig	-0.49536	insig	-0.788478	insig	1.42111	up	0.324388	insig
33	Hmtn001288	--	--	181.05	135.04	182.058	C9H10O4	[M-H]-	Methyl 2,4-dihydroxyphenylacetate	Phenolic acids	Phenolic acids	67828-42-6	13326.7	45785	7228.97	16439	17555	30851.3	1.78056	up	-0.882455	insig	0.0947595	insig	0.90821	insig	-0.302807	insig	1.38299	up	-2.09347	down
34	mws0214*	C00794	ko00051,ko00052,ko01100,ko02010	181.07	71	182.079	C6H14O6	[M-H]-	D-Sorbitol	Others	Saccharides and Alcohols	50-70-4	9	22211.7	30941.7	6192.53	18995.3	86513	11.2691	up	11.7473	up	1.61704	insig	3.80432	insig	-9.42639	insig	0.225673	insig	-1.48337	down
35	Zmtn001624	C02172	ko00380	188.04	144.05	189.043	C10H7NO3	[M-H]-	N-Acetylisatin	Alkaloids	Plumerane	574-17-4	3.13393e+06	8.36567e+06	2.03017e+06	2325300	4128500	3.66007e+06	1.41651	up	-0.626376	insig	0.828201	insig	0.654453	insig	0.430558	insig	1.01886	up	-0.850272	insig
36	pme0075*	C00624	ko00220,ko01100,ko01110,ko01210,ko01230	188.06	128	189.064	C7H11NO5	[M-H]-	N-Acetyl-L-glutamic acid	Amino acids and derivatives	Amino acids and derivatives	1188-37-0	103781	338117	183490	227613	252060	145383	1.70398	up	0.822164	insig	0.147182	insig	-0.646723	insig	-1.13305	down	0.423754	insig	0.33584	insig
37	MWSmce041*	C17854	--	191.1	145.1	190.099	C12H14O2	[M+H]+	Butylphthalide	Others	Others	6066-49-5	41299.3	86818.7	84003.7	81421.7	51436	46757	1.07189	up	1.02433	up	-0.662634	insig	-0.80023	insig	-0.979294	insig	0.755227	insig	0.84527	insig
38	Zmyn000453	C00311	ko00020,ko00630,ko01100,ko01110,ko01200,ko01210,ko01230,ko01240	191.02	111.01	192.027	C6H8O7	[M-H]-	Isocitric Acid	Organic acids	Organic acids	320-77-4	7.12593e+06	2.30433e+07	12938000	1.15123e+07	1.57177e+07	8.16857e+06	1.6932	up	0.860464	insig	0.449207	insig	-0.495025	insig	-0.692029	insig	0.551962	insig	0.66346	insig
39	mws0281*	C00158	ko00020,ko00250,ko00630,ko01100,ko01110,ko01200,ko01210,ko01230,ko01240	191.02	111.01	192.027	C6H8O7	[M-H]-	Citric Acid	Organic acids	Organic acids	77-92-9	9.29123e+06	24081000	2.41423e+07	1.92943e+07	19901000	16986000	1.37395	up	1.37762	up	0.0446637	insig	-0.183831	insig	-1.05424	down	0.275054	insig	0.507219	insig
40	Cmpp003619	--	--	193.05	105.07	192.042	C10H8O4	[M+H]+	6,7-Dihydroxy-4-methylcoumarin	Lignans and Coumarins	Coumarins	529-84-0	271660	79343	120427	220580	139013	345357	-1.77563	down	-1.17365	down	-0.666079	insig	0.646785	insig	0.3005	insig	-0.809048	insig	-1.51993	down
41	mws0277*	C00296	ko00400,ko01100	191.06	85	192.063	C7H12O6	[M-H]-	Quinic Acid	Organic acids	Organic acids	77-95-2	1.27073e+07	4.35463e+07	26510000	2.72173e+07	2.79647e+07	1.49867e+07	1.77689	up	1.06088	up	0.0390794	insig	-0.860846	insig	-1.09886	down	0.638946	insig	0.822857	insig
42	MWSmce412*	C17853	--	193.12	91.06	192.115	C12H16O2	[M+H]+	Senkyunolide A	Others	Others	63038-10-8	832580	1837400	1314500	1.32053e+06	737137	822557	1.142	up	0.658853	insig	-0.841117	insig	-0.682934	insig	-0.66546	insig	1.31766	up	0.676327	insig
43	mws0014*	C01494	ko00940,ko01100,ko01110	193.05	134.01	194.058	C10H10O4	[M-H]-	Ferulic acid*	Phenolic acids	Phenolic acids	537-98-4	39686.7	193183	88144.7	12165.3	12366.4	219913	2.28324	up	1.15122	insig	0.0236458	insig	4.17609	insig	1.70588	insig	3.96548	up	-1.31899	down
44	pme0534*	C00257	ko00030,ko01100,ko01110,ko01200	195.05	74.9	196.058	C6H12O7	[M-H]-	Gluconic acid	Others	Saccharides and Alcohols	526-95-4	172820	388487	262790	214323	295677	318797	1.16859	up	0.60464	insig	0.464231	insig	0.572848	insig	-0.310519	insig	0.393845	insig	-0.278726	insig
45	Lmsn000954	--	--	207.09	59.01	208.095	C8H16O6	[M-H]-	Dambonitol	Others	Saccharides and Alcohols	523-94-4	9	22874	39596.3	9	9	9	11.3115	up	12.1032	up	0	insig	0	insig	0	insig	11.3115	up	12.1032	up
46	mws0863*	C00673	ko00030,ko01100	213.02	97	214.024	C5H11O7P	[M-H]-	2-Deoxyribose-5'-phosphate	Nucleotides and derivatives	Nucleotides and derivatives	102916-66-5	9	17093.7	40574	16245.7	31619.7	54782.3	10.8912	up	12.1383	up	0.960767	insig	1.75366	insig	-10.8178	down	-0.88736	insig	-0.433155	insig
47	mws0520*	--	--	224.09	136	223.084	C11H13NO4	[M+H]+	N-Acetyl-L-tyrosine	Amino acids and derivatives	Amino acids and derivatives	537-55-3	38077	84617.7	27337.3	58226.3	76850.7	34236.7	1.15204	up	-0.478047	insig	0.400386	insig	-0.76613	insig	-0.612752	insig	0.138901	insig	-0.32467	insig
48	mws4085*	C00482	ko00940,ko01100,ko01110	223.06	193	224.068	C11H12O5	[M-H]-	Sinapic acid	Phenolic acids	Phenolic acids	530-59-6	9	2646.6	11625.8	5706.87	3693.47	8410.23	8.2	up	10.3351	up	-0.627723	insig	0.559447	insig	-9.30856	down	-0.480835	insig	0.467108	insig
49	Zmmp000892	C06521	ko00960,ko01110	225.19	84.08	224.189	C13H24N2O	[M+H]+	Cuscohygrine	Alkaloids	Pyrrole alkaloids	454-14-8	9	49149.3	26922	123184	44087.7	54920	12.415	up	11.5466	up	-1.48236	insig	-1.16541	insig	-13.7405	down	0.156797	insig	-1.02855	insig
50	Lmhp003064	C11847	--	245.12	120.08	244.121	C14H16N2O2	[M+H]+	Cyclo(Pro-Phe)	Amino acids and derivatives	Amino acids and derivatives	3705-26-8	5735.77	24650.3	22372.7	13456.7	8147.07	2908.23	2.10355	up	1.96368	up	-0.723968	insig	-2.21011	insig	-1.23026	insig	1.59725	insig	2.94352	insig
51	mws0120*	C00670	ko00564,ko00565	258.11	104.11	257.103	C8H20NO6P	[M+H]+	Choline Alfoscerate	Lipids	PC	28319-77-9	1.41777e+06	83330	54161.7	894433	755790	9379.67	-4.08864	down	-4.7102	down	-0.242989	insig	-6.57529	insig	0.664574	insig	-3.18108	down	2.52966	insig
52	Zmyn000110	C06156	ko00520,ko01100	258.04	78.96	259.046	C6H14NO8P	[M-H]-	D-Glucosamine 1-phosphate	Others	Saccharides and Alcohols	2152-75-2	165743	47209.7	45754.3	69220.7	62574.3	82857	-1.8118	down	-1.85697	down	-0.145632	insig	0.259421	insig	1.25968	up	-0.406489	insig	-0.856715	insig
53	Lmlp003161	C10497	ko00330,ko01100	265.15	177.06	264.147	C14H20N2O3	[M+H]+	N-Feruloylputrescine	Alkaloids	Phenolamine	501-13-3	3.53117e+07	5939800	2.24693e+07	2.63723e+07	15299000	1.21544e+07	-2.57166	down	-0.652188	insig	-0.785588	insig	-1.11755	insig	0.42112	insig	-1.36495	down	0.886483	insig
54	Lmmp002013	--	--	267.17	179.07	266.163	C14H22N2O3	[M+H]+	Dihydroferuloylputrescine	Alkaloids	Phenolamine	-	1.05267e+06	130283	347443	1.55557e+06	781303	805407	-3.01432	down	-1.5992	down	-0.993486	insig	-0.949651	insig	-0.563392	insig	-2.58423	down	-1.21294	down
55	mws0383*	--	--	267.23	267.23	268.24	C17H32O2	[M-H]-	10-Heptadecenoic Acid	Lipids	Free fatty acids	29743-97-3	3.66153e+06	4.15867e+07	2.36797e+06	2.08121e+07	6.50253e+07	2.72267e+06	3.5056	up	-0.628799	insig	1.64358	insig	-2.93433	insig	-2.5069	insig	-0.644881	insig	-0.201372	insig
56	YC512118	C19670	--	282.28	247.24	281.272	C18H35NO	[M+H]+	Oleamide (9-Octadecenamide)	Lipids	Free fatty acids	301-02-0	10461.7	30998	12992.7	13810.5	13954.3	6714.77	1.56706	up	0.312585	insig	0.0149511	insig	-1.04035	insig	-0.400649	insig	1.15146	up	0.952288	insig
57	pmb3081	--	--	289	97	290.004	C6H11PO11	[M-H]-	Glucarate O-Phosphoric acid	Others	Saccharides and Alcohols	-	732210	2883500	3.48287e+06	3471000	3039600	3.49143e+06	1.97749	up	2.24995	up	-0.19147	insig	0.00846806	insig	-2.24502	down	-0.0760605	insig	-0.00354418	insig
58	pme3163*	--	--	289	97	290.04	C7H15O10P	[M-H]-	D-Sedoheptuiose 7-phosphate	Others	Saccharides and Alcohols	2646-35-7	819283	2848800	3943300	4083000	3.37497e+06	4.49037e+06	1.79792	up	2.26697	up	-0.274756	insig	0.137204	insig	-2.3172	down	-0.244519	insig	-0.18743	insig
59	Lmcn009539	--	--	293.25	293.25	294.256	C19H34O2	[M-H]-	E,E,Z-1,3,12-Nonadecatriene-5,14-diol	Lipids	Free fatty acids	-	561710	9	18752.7	106895	309003	12117.3	-15.9295	down	-4.90466	down	1.53143	insig	-3.14105	insig	2.39364	up	-15.0673	down	0.630024	insig
60	mws0058*	C10038	--	299.06	284	300.063	C16H12O6	[M-H]-	Diosmetin (5,7,3'-Trihydroxy-4'-methoxyflavone)	Flavonoids	Flavones	520-34-3	9944.03	94879.7	212287	23816.7	34509.7	38255	3.2542	up	4.41604	up	0.535029	insig	0.683677	insig	-1.26007	down	1.4591	up	2.47229	up
61	Cmmn012461	--	--	299.2	299.2	300.209	C20H28O2	[M-H]-	Dehydroabietic acid	Terpenoids	Ditepenoids	1740-19-8	153157	398163	337063	550880	323067	428870	1.37835	up	1.13801	up	-0.769906	insig	-0.361198	insig	-1.84673	down	0.301528	insig	-0.347521	insig
62	MWS5235*	--	--	299.26	253.25	300.266	C18H36O3	[M-H]-	12-Hydroxyoctadecanoic acid	Lipids	Free fatty acids	106-14-9	8932.23	35834.7	9940.07	13710.3	21841.7	12208.4	2.00426	up	0.154235	insig	0.671819	insig	-0.16739	insig	-0.618171	insig	0.714273	insig	-0.296547	insig
63	Zmzn003953	C04785	ko00592,ko01100,ko01110	309.2	227.2	310.214	C18H30O4	[M-H]-	13(s)-hydroperoxy-(9z,11e,15z)-octadecatrienoic acid	Lipids	Free fatty acids	67597-26-6	88855.3	253557	216883	289823	175967	261963	1.51278	up	1.28739	up	-0.719872	insig	-0.145809	insig	-1.70564	down	0.527006	insig	-0.272446	insig
64	Hmtn001358	--	--	310.09	148.04	311.101	C14H17NO7	[M-H]-	2-(D-Glucosyloxy)-4-hydroxybenzeneacetonitrile	Alkaloids	Phenolamine	-	11276.5	9	16434	9807.23	7728.3	32366	-10.2911	down	0.543369	insig	-0.343695	insig	1.72256	insig	0.201397	insig	-9.74601	down	-0.977795	insig
65	mws1433*	C02717	--	314.14	177.05	313.131	C18H19NO4	[M+H]+	N-Feruloyltyramine	Alkaloids	Phenolamine	66648-43-9	1.60497e+07	883700	1.44203e+06	7782000	4708700	10378000	-4.18284	down	-3.47637	down	-0.724812	insig	0.415316	insig	1.04433	up	-2.4137	down	-2.84735	down
66	Lmbn005487	C14829	ko00591	313.24	251.24	314.246	C18H34O4	[M-H]-	12,13-DHOME; (9Z)-12,13-Dihydroxyoctadec-9-enoic acid	Lipids	Free fatty acids	263399-35-5	27536.7	80542.7	22424.7	47619	88481.3	29059	1.5484	up	-0.296267	insig	0.893836	insig	-0.712552	insig	-0.790183	insig	-0.13562	insig	-0.373899	insig
67	Zmzp004111	--	--	317.06	302.04	316.058	C16H12O7	[M+H]+	Selagin	Flavonoids	Flavones	-	450163	146477	530980	88755	208623	346830	-1.61978	down	0.238209	insig	1.233	insig	1.96633	insig	2.34255	up	-0.51023	insig	0.614429	insig
68	mws0609*	C00942	ko00230,ko01100	344.04	150	345.047	C10H12N5O7P	[M-H]-	Guanosine 3',5'-cyclic monophosphate	Nucleotides and derivatives	Nucleotides and derivatives	7665-99-8	389770	2.82033e+06	1408600	743933	1442700	891800	2.85517	up	1.85357	up	0.955526	insig	0.261547	insig	-0.93255	insig	0.967094	insig	0.65947	insig
69	mws1077*	C01527	ko00940,ko01110	355.1	193.05	354.095	C16H18O9	[M+H]+	Scopoletin-7-O-glucoside (Scopolin)	Lignans and Coumarins	Coumarins	531-44-2	104169	216850	566997	699493	729410	1.26533e+06	1.05777	up	2.44441	up	0.0604197	insig	0.855135	insig	-2.74738	insig	-1.75003	insig	-1.15811	down
70	pmb0964	--	--	366.2	204.1	365.17	C16H23N5O5	[M+H]+	Isopentenyladenine-7-N-glucoside	Nucleotides and derivatives	Nucleotides and derivatives	-	128320	21970.3	86779.7	126057	83947.7	147393	-2.54612	down	-0.564321	insig	-0.58651	insig	0.225599	insig	0.0256774	insig	-1.93393	down	-0.764242	insig
71	Lmfn005487	C00616	ko00944	380.99	301.04	381.999	C15H10O10S	[M-H]-	Quercetin-3-O-Sulfonate	Flavonoids	Flavonols	60889-05-6	40331.7	9	9	9	9	9	-12.1297	down	-12.1297	down	0	insig	0	insig	12.1297	up	0	insig	0	insig
72	Lmyn003028	--	--	431.16	269.1	432.163	C19H28O11	[M-H]-	Benzyl-β-gentiobioside	Phenolic acids	Phenolic acids	56775-64-5	84730.3	9	9	46138	64427.7	138961	-13.2007	down	-13.2007	down	0.481725	insig	1.59065	insig	0.876923	insig	-12.8055	down	-13.9144	down
73	Jmgn004021	--	--	449.11	269.05	450.116	C21H22O11	[M-H]-	6-C-Glucosyl-2-Hydroxynaringenin	Flavonoids	Flavanones	-	694957	264910	282557	2.47653e+06	2.39203e+06	3.84373e+06	-1.39142	down	-1.29838	down	-0.0500845	insig	0.634186	insig	-1.83333	down	-3.17466	down	-3.7659	down
74	mws4167*	C03515	ko00944	463.09	287.06	462.08	C21H18O12	[M+H]+	Luteolin-7-O-glucuronide	Flavonoids	Flavones	29741-10-4	44858.3	22294	17775.3	70112.3	31037.3	42272.3	-1.00872	down	-1.3355	insig	-1.17566	insig	-0.729955	insig	-0.644292	insig	-0.477349	insig	-1.24984	insig
75	pmb2999	--	--	461.11	299.1	462.116	C22H22O11	[M-H]-	Chrysoeriol-5-O-glucoside	Flavonoids	Flavones	-	9	15008.3	156850	131703	118840	225287	10.7036	up	14.0891	up	-0.148271	insig	0.77447	insig	-13.837	down	-2.98518	down	-0.522376	insig
76	Lmhp009464	--	--	466.29	325.27	465.286	C22H44NO7P	[M+H]+	LysoPE 17:1(2n isomer)	Lipids	LPE	-	54456.3	13183	71648.7	47688	51905.7	33841	-2.04642	down	0.39584	insig	0.122266	insig	-0.494854	insig	0.191474	insig	-1.97721	down	1.08217	up
77	Lmfn001258	--	--	467.08	169.01	468.09	C20H20O13	[M-H]-	Maplexin D (2,4-Di-O-Galloyl-1,5-Anhydro-D-Glucitol)*	Phenolic acids	Phenolic acids	1355573-86-2	72024.3	9	11306	18348.7	3657	18477.7	-12.9663	down	-2.67139	down	-2.32694	insig	0.0101074	insig	1.97281	up	-8.66652	insig	-0.70869	insig
78	pmb2319	--	--	482.32	184.07	481.317	C23H48NO7P	[M+H]+	LysoPC 15:0	Lipids	LPC	108273-89-8	654627	202780	912323	767610	665110	1.27837e+06	-1.69076	down	0.478873	insig	-0.206781	insig	0.735856	insig	-0.229701	insig	-1.71368	down	-0.486685	insig
79	Lmhp009590	--	--	508.34	184.07	507.332	C25H50NO7P	[M+H]+	LysoPC 17:1	Lipids	LPC	-	755993	251953	1.48307e+06	940520	839750	608293	-1.58522	down	0.972138	insig	-0.163499	insig	-0.628691	insig	-0.315085	insig	-1.7368	down	1.28574	up
80	Hmcn000773	--	--	507.17	179.05	508.179	C21H32O14	[M-H]-	6'-O-Glucosylaucubin	Others	Others	-	38837	18502.3	8278	18589.7	23939.7	16206.7	-1.06972	down	-2.23008	insig	0.364902	insig	-0.197914	insig	1.06293	up	-0.371696	insig	-0.969233	insig
81	pmb0854	--	--	518.32	184.07	517.317	C26H48NO7P	[M+H]+	LysoPC 18:3	Lipids	LPC	-	3435900	1.25077e+06	7.77193e+06	5.95373e+06	5020700	3.47677e+06	-1.45788	down	1.17759	up	-0.245906	insig	-0.776048	insig	-0.793107	insig	-2.00508	down	1.16053	up
82	pmb0865	--	--	518.32	184.07	517.317	C26H48NO7P	[M+H]+	LysoPC 18:3(2n isomer)	Lipids	LPC	-	3435900	1.25077e+06	7.77193e+06	5.95373e+06	5020700	3.47677e+06	-1.45788	down	1.17759	up	-0.245906	insig	-0.776048	insig	-0.793107	insig	-2.00508	down	1.16053	up
83	pmn001644	--	--	519.08	300	520.085	C23H20O14	[M-H]-	Quercetin-3-O-(2''-O-acetyl)glucuronide	Flavonoids	Flavonols	-	103021	44014.3	161250	188870	292870	220587	-1.22689	down	0.646361	insig	0.632867	insig	0.223952	insig	-0.874455	insig	-2.73422	down	-0.452046	insig
84	Hmln003754	--	--	521.2	359.15	522.21	C26H34O11	[M-H]-	Icariside E5	Others	Others	126176-79-2	85846.3	14395.7	92859.7	44360.7	24990.3	64652.7	-2.57612	down	0.113296	insig	-0.827911	insig	0.543429	insig	0.952475	insig	-0.795736	insig	0.522342	insig
85	Lmyn003971	--	--	521.2	359.15	522.21	C26H34O11	[M-H]-	Dihydrodehydrodiconiferyl alcohol-4-O-glucoside	Lignans and Coumarins	Lignans	-	85846.3	14395.7	92859.7	44360.7	24990.3	64652.7	-2.57612	down	0.113296	insig	-0.827911	insig	0.543429	insig	0.952475	insig	-0.795736	insig	0.522342	insig
86	HJN083	--	--	521.2	359.15	522.211	C26H34O11	[M-H]-	Lariciresinol-4'-O-glucoside	Lignans and Coumarins	Lignans	143663-00-7	85846.3	14395.7	92859.7	44360.7	24990.3	64652.7	-2.57612	down	0.113296	insig	-0.827911	insig	0.543429	insig	0.952475	insig	-0.795736	insig	0.522342	insig
87	Lmmn002260	--	--	551.21	389.17	552.221	C27H36O12	[M-H]-	5'-Methoxyisolariciresinol-9'-O-glucoside	Lignans and Coumarins	Lignans	-	9	63924.7	9	494410	250587	141308	12.7942	up	0	insig	-0.980398	insig	-1.80686	insig	-15.7454	down	-1.97087	insig	-13.9386	down
88	Rfmb056	--	--	591.21	387.14	592.216	C29H36O13	[M-H]-	Medioresinol-4'-O-(6'''-acetyl)glucoside	Lignans and Coumarins	Lignans	-	142197	54293.7	106450	55427.3	30940	68582	-1.38903	down	-0.417712	insig	-0.841124	insig	0.307232	insig	1.35922	up	0.811311	insig	0.634274	insig
89	Cmdn003997	--	--	609.2	447.12	610.211	C25H38O17	[M-H]-	6'-O-α-D-galactopyranosylbarlerin*	Terpenoids	Monoterpenoids	927691-89-2	125640	33816.7	383993	5699.9	9	265253	-1.89349	down	1.61179	up	-9.3068	insig	5.54029	insig	4.46222	insig	11.8755	up	0.53371	insig
90	Hmjp002999	--	--	625.18	317.06	624.162	C28H32O16	[M+H]+	Isorhamnetin-3-O-rutinoside (Narcissin)*	Flavonoids	Flavonols	604-80-8	468977	82675	704587	18329000	23121000	1.26857e+07	-2.50399	down	0.587261	insig	0.335076	insig	-0.530929	insig	-5.28847	down	-8.12754	down	-4.17028	down
91	HJAP120	--	--	625.17	317.07	624.168	C28H32O16	[M+H]+	Rhamnetin-3-O-Rutinoside*	Flavonoids	Flavonols	-	428340	77026.7	705877	1.83127e+07	2.31383e+07	1.30047e+07	-2.47533	down	0.72066	insig	0.337443	insig	-0.493812	insig	-5.41794	down	-8.23071	down	-4.20347	down
92	Lmmp002963	--	--	625.18	317.06	624.169	C28H32O16	[M+H]+	6-C-Methylquercetin-3-O-rutinoside	Flavonoids	Flavonols	-	468977	82675	704587	18329000	23121000	1.26857e+07	-2.50399	down	0.587261	insig	0.335076	insig	-0.530929	insig	-5.28847	down	-8.12754	down	-4.17028	down
93	MWSHY0064*	--	--	625.17	317.07	624.169	C28H32O16	[M+H]+	Isorhamnetin-3-O-neohesperidoside*	Flavonoids	Flavonols	55033-90-4	427497	77754	754780	19708000	2.28427e+07	12048000	-2.45892	down	0.820143	insig	0.21295	insig	-0.709988	insig	-5.52672	down	-8.1986	down	-3.99659	down
94	Lmsp004721	--	--	625.18	317.07	624.169	C28H32O16	[M+H]+	Tamarixetin-3-O-glucoside-7-O-rhamnoside	Flavonoids	Flavonols	-	441333	89260.3	664587	1.92137e+07	2.20733e+07	1.28903e+07	-2.30578	down	0.590589	insig	0.200172	insig	-0.575843	insig	-5.44412	down	-7.95007	down	-4.27769	down
95	Lmmp002463	--	--	625.18	317.07	624.169	C28H32O16	[M+H]+	Sexangularetin-3-O-glucoside-7-O-rhamnoside	Flavonoids	Flavonols	-	448103	93119.3	697497	1.83943e+07	21732000	1.22157e+07	-2.26668	down	0.638355	insig	0.24056	insig	-0.590529	insig	-5.35929	down	-7.86652	down	-4.1304	down
96	Lmhp003217	--	--	625.17	317.06	624.169	C28H32O16	[M+H]+	2'-Hydoxy,5-methoxyGenistein-O-rhamnosyl-glucoside	Flavonoids	Isoflavones	-	467873	96137	742057	18696000	22595000	1.16497e+07	-2.28295	down	0.665411	insig	0.273274	insig	-0.682441	insig	-5.32047	down	-7.8767	down	-3.97262	down
97	Hmgp006701	--	--	625.25	325.11	624.247	C36H36O8N2	[M+H]+	Lyciumamide A	Alkaloids	Phenolamine	-	1810200	348537	195037	450690	470427	681967	-2.37677	down	-3.21433	down	0.0618344	insig	0.597566	insig	2.00594	up	-0.432659	insig	-1.80596	down
98	pmp001254	--	--	625.25	488.17	624.247	C36H36N2O8	[M+H]+	Grossamide	Alkaloids	Phenolamine	80510-06-1	6199300	941090	436960	930547	608113	1.98005e+06	-2.7197	down	-3.82653	down	-0.613738	insig	1.08939	insig	2.73595	up	0.629992	insig	-2.17997	insig
99	Lmsp003252	--	--	641.17	317.07	640.164	C28H32O17	[M+H]+	Isorhamnetin-3-O-sophoroside	Flavonoids	Flavonols	-	45860.3	11227.8	536993	429453	513797	518613	-2.03018	down	3.54959	up	0.258696	insig	0.272158	insig	-3.22718	down	-5.51605	down	0.0502449	insig
100	Lmnp002448	--	--	641.17	479.11	640.164	C28H32O17	[M+H]+	5,7,3',4'-Tetrahydroxy-6-methoxyflavone-8-C-[glucosyl-(1-2)]-glucoside	Flavonoids	Flavonoid carbonoside	-	133877	57911.7	172283	5823.33	11582.7	109010	-1.20898	down	0.363879	insig	0.99205	insig	4.22647	insig	4.52292	insig	2.32189	insig	0.660323	insig
101	mws1506*	C10485	--	639.19	161	640.2	C29H36O16	[M-H]-	Plantamajoside	Phenolic acids	Phenolic acids	104777-68-6	9	69217.3	62045.3	11475	54014	118850	12.9089	up	12.7511	up	2.23484	insig	3.37258	insig	-10.3163	insig	0.3578	insig	-0.937747	insig
102	Hmqp003435	C05622	ko00944	651.15	271.06	650.142	C29H30O17	[M+H]+	Apigenin-7-O-(2''-O-apiosyl)(6''-Malonyl)glucoside	Flavonoids	Flavones	-	295130	19939	3637.67	7413.33	7028.6	4076.33	-3.88769	down	-6.34219	insig	-0.076885	insig	-0.86285	insig	5.31508	insig	1.50428	insig	-0.164259	insig
103	pmp001190	--	--	655.26	518.2	654.258	C37H38N2O9	[M+H]+	(5-8)-Hydroxy-1-(hydroxylmethoxyphenyl)-N2,N3-bis(4-hydroxyphenethyl)-(5-8)-dimethoxy-1,2-dihydronaphthalene-2,3-dicarboxamide	Alkaloids	Phenolamine	-	86578	20566.7	11829.7	45773.3	27827.3	45872.3	-2.07369	down	-2.87159	down	-0.718005	insig	0.00311694	insig	0.919493	insig	-0.436195	insig	-1.95521	down
104	Lmhp008513	--	--	677.37	261.22	676.367	C33H56O14	[M+H]+	2-α-Linolenoyl-glycerol-1,3-di-O-glucoside*	Lipids	Glycerol ester	-	357203	1.33507e+06	391593	540800	303430	173891	1.90209	up	0.132611	insig	-0.833731	insig	-1.63691	insig	-0.59835	insig	2.13748	up	1.17118	insig
105	Lmhp008744	--	--	677.37	261.22	676.367	C33H56O14	[M+H]+	1-α-Linolenoyl-glycerol-2,3-di-O-glucoside*	Lipids	Glycerol ester	-	357203	1.33507e+06	391593	540800	303430	173891	1.90209	up	0.132611	insig	-0.833731	insig	-1.63691	insig	-0.59835	insig	2.13748	up	1.17118	insig
106	Lmhp009384	--	--	679.39	263.24	678.383	C33H58O14	[M+H]+	1-Linoleoylglycerol-2,3-di-O-glucoside*	Lipids	Glycerol ester	-	87727.3	336443	108711	56362	67172	40429.7	1.93927	up	0.3094	insig	0.253137	insig	-0.479308	insig	0.638304	insig	2.32443	up	1.42701	up
107	pmp001271	--	--	679.39	263.24	678.383	C33H58O14	[M+H]+	1-Linoleoyl-sn-glycerol-diglucoside*	Lipids	Free fatty acids	-	87727.3	336443	108711	56362	67172	40429.7	1.93927	up	0.3094	insig	0.253137	insig	-0.479308	insig	0.638304	insig	2.32443	up	1.42701	up
108	Lmhp009190	--	--	679.39	263.24	678.383	C33H58O14	[M+H]+	2-Linoleoylglycerol-1,3-di-O-glucoside*	Lipids	Glycerol ester	-	87727.3	336443	108711	56362	67172	40429.7	1.93927	up	0.3094	insig	0.253137	insig	-0.479308	insig	0.638304	insig	2.32443	up	1.42701	up
109	Hmcp001629	--	--	697.16	449.1	696.153	C30H32O19	[M+H]+	Kaempferol-3-O-(6''-Malonyl)glucoside-7-O-Glucoside	Flavonoids	Flavonols	-	41539	16300.3	168997	127439	150467	115222	-1.34957	down	2.02446	up	0.239637	insig	-0.145386	insig	-1.61727	down	-3.20647	down	0.552574	insig
110	Xmyp004678	--	--	727.21	287.05	726.201	C32H38O19	[M+H]+	Kaempferol-3-O-(2-O-Xylosyl-6-O-Rhamnosyl)Glucoside	Flavonoids	Flavonols	-	36812	17675.7	26708.3	6.06847e+06	5.73537e+06	3.83033e+06	-1.05841	down	-0.462886	insig	-0.0814463	insig	-0.663862	insig	-7.36501	down	-8.34198	down	-7.16404	down
111	Jmyp004233	--	--	739.43	577.37	738.419	C39H62O13	[M+H]+	(25S)-Spirost-5-en-3β-ol-3-O-β-D-glucopyranosyl-(1→4)-β-D-galactopyranoside	Steroids	Steroidal saponins	-	3533500	1.10803e+06	5569600	9507900	7.91293e+06	7148800	-1.6731	down	0.656476	insig	-0.264914	insig	-0.411426	insig	-1.42803	down	-2.83621	down	-0.360127	insig
112	Zmcp005801	--	--	1031.54	415.32	1030.54	C51H82O21	[M+H]+	Diosgenin-3-O-glcosyl(1→4)rhamnosyl(1→4)rhamnosyl(1→2)glcoside	Steroids	Steroidal saponins	113576-37-7	7868000	2338900	1.0282e+07	1.40913e+07	1.16063e+07	2.58707e+07	-1.75017	down	0.386057	insig	-0.279896	insig	0.876509	insig	-0.840739	insig	-2.31101	down	-1.33119	down
113	Cmlp005341	C17469	--	1031.54	869.48	1030.54	C51H82O21	[M+H]+	Pseudoprotodioscin	Steroids	Steroidal saponins	102115-79-7	9180700	2.41233e+06	1.11807e+07	1.73677e+07	1.32933e+07	3.05867e+07	-1.92817	down	0.28433	insig	-0.385701	insig	0.816499	insig	-0.919728	insig	-2.4622	down	-1.4519	down
114	HJN097	--	--	1133.54	1133.54	1134.55	C54H86O25	[M-H]-	Azukisaponin VI	Terpenoids	Triterpene Saponin	82801-39-6	5424800	2.39707e+06	6.69133e+06	5661400	3.30547e+06	9123800	-1.1783	down	0.302724	insig	-0.776305	insig	0.688476	insig	-0.0615889	insig	-0.463584	insig	-0.447341	insig
115	pme0257*	C00106	ko00240,ko00410,ko00770,ko01100	111.02	80	112.027	C4H4N2O2	[M-H]-	Uracil	Nucleotides and derivatives	Nucleotides and derivatives	66-22-8	43061.3	42936.7	97306	111640	85156.7	95083	-0.0041828	insig	1.17614	up	-0.390663	insig	-0.231595	insig	-1.37439	down	-0.987909	insig	0.0333413	insig
116	pme1730*	--	--	117	59	118.027	C4H6O4	[M-H]-	D-Erythronolactone	Organic acids	Organic acids	15667-21-7	23571.3	9509.33	71381.3	31847.7	23692.3	46037.3	-1.30962	insig	1.59851	up	-0.426767	insig	0.531617	insig	-0.434154	insig	-1.317	insig	0.632743	insig
117	Lmrn001951	--	--	181.05	135.04	182.058	C9H10O4	[M-H]-	(S)-2-Hydroxy-3-(4-Hydroxyphenyl)Propanoic Acid	Phenolic acids	Phenolic acids	23508-35-2	15677	28184.7	32671.3	23991	5781.33	82106.3	0.846261	insig	1.05938	up	-2.05302	insig	1.775	insig	-0.613844	insig	2.28544	insig	-1.32947	insig
118	pme1261*	C05944	ko00770	206.14	76	205.131	C9H19NO4	[M+H]+	D-Panthenol	Others	Saccharides and Alcohols	81-13-0	755903	478640	279963	472027	676307	399653	-0.659261	insig	-1.43296	down	0.518809	insig	-0.240119	insig	0.679333	insig	-0.498737	insig	-0.513511	insig
119	MWS0552*	--	--	239.2	223.03	240.209	C15H28O2	[M-H]-	Cis-10-Pentadecenoic Acid(C15: 1)	Lipids	Free fatty acids	84743-29-3	152307	206957	319060	220740	173763	248283	0.44235	insig	1.06685	up	-0.345224	insig	0.169639	insig	-0.535369	insig	0.252205	insig	0.36184	insig
120	Lmsp004632	C10184	--	287.06	269.04	286.048	C15H10O6	[M+H]+	Scutellarein (5,6,7,4'-Tetrahydroxyflavone)	Flavonoids	Flavones	529-53-3	58514.3	12510.7	241063	8772.33	9	210840	-2.22563	insig	2.04255	up	-9.92882	insig	4.58704	insig	2.73776	insig	10.4409	insig	0.193264	insig
121	Lmmn004912	C04443	ko00944	315.05	271.02	316.058	C16H12O7	[M-H]-	3-O-Methylquercetin	Flavonoids	Flavonols	1486-70-0	9	9	52489.3	9	9	9	0	insig	12.5098	up	0	insig	0	insig	0	insig	0	insig	12.5098	up
122	MWSslk177*	C17771	--	330.12	168.07	329.111	C14H19NO8	[M+H]+	Lithospermoside	Alkaloids	Alkaloids	63492-69-3	9	9	252450	9	9	9	0	insig	14.7757	up	0	insig	0	insig	0	insig	0	insig	14.7757	up
123	Cmlp002163	--	--	375.13	213.08	374.121	C16H22O10	[M+H]+	Gentioflavoside	Terpenoids	Monoterpenoids	34239-17-3	79388.3	25412.7	188193	52906.3	17392.7	39412.3	-1.64338	insig	1.24522	up	-1.60496	insig	-0.424793	insig	0.585487	insig	0.547069	insig	2.2555	insig
124	Lmhp008337	--	--	426.26	285.24	425.254	C19H40NO7P	[M+H]+	LysoPE 14:0(2n isomer)	Lipids	LPE	-	6685.93	11380.9	19626.3	17438.7	15746.3	24231	0.767414	insig	1.55359	up	-0.147274	insig	0.474564	insig	-1.38309	down	-0.468401	insig	-0.304063	insig
125	pmb0864	--	--	426.26	285.24	425.254	C19H40NO7P	[M+H]+	LysoPE 14:0	Lipids	LPE	-	7083.83	11371.7	19134	18695.3	17178.3	24509.7	0.682842	insig	1.43354	up	-0.122088	insig	0.390673	insig	-1.40008	down	-0.595146	insig	-0.357212	insig
126	Zmcp008957	--	--	447.31	429.3	446.303	C27H42O5	[M+H]+	24-Hydroxypennogenin	Steroids	Steroidal saponins	113960-61-5	499327	615130	1.19167e+06	870767	1.01217e+06	452437	0.300907	insig	1.25492	up	0.217089	insig	-0.94457	insig	-0.802302	insig	-0.718484	insig	1.39719	up
127	Lmmn004625	--	--	449.11	287.06	450.116	C21H22O11	[M-H]-	Dihydrokaempferol-7-O-glucoside	Flavonoids	Flavanonols	-	170883	118193	58138.7	6322.3	9	106922	-0.531863	insig	-1.55544	down	-9.45631	insig	4.07997	insig	4.75642	insig	13.6809	up	-0.878989	insig
128	Lmhp009034	--	--	452.28	311.26	451.27	C21H42NO7P	[M+H]+	LysoPE 16:1	Lipids	LPE	-	292907	260873	816883	493597	511017	234290	-0.167092	insig	1.47969	up	0.0500377	insig	-1.07504	insig	-0.752892	insig	-0.970021	insig	1.80183	up
129	Lmhp008763	--	--	452.28	311.26	451.27	C21H42NO7P	[M+H]+	LysoPE 16:1(2n isomer)	Lipids	LPE	-	292907	260873	816883	493597	511017	234290	-0.167092	insig	1.47969	up	0.0500377	insig	-1.07504	insig	-0.752892	insig	-0.970021	insig	1.80183	up
130	pmd0130*	--	--	468.31	184.07	467.301	C22H46NO7P	[M+H]+	LysoPC 14:0	Lipids	LPC	20559-16-4	185603	104315	440860	273040	267333	182243	-0.831276	insig	1.2481	up	-0.0304726	insig	-0.583246	insig	-0.55689	insig	-1.35769	down	1.27445	up
131	Lmhp008233	--	--	474.26	333.24	473.254	C23H40NO7P	[M+H]+	LysoPE 18:4	Lipids	LPE	-	9308.17	5114.1	19574	18195.7	23427.7	29417	-0.864017	insig	1.07237	up	0.364618	insig	0.693055	insig	-0.967026	insig	-2.19566	down	-0.587712	insig
132	pmb0863	--	--	492.31	184.07	491.301	C24H46NO7P	[M+H]+	LysoPC 16:2(2n isomer)	Lipids	LPC	-	335510	229007	918640	208847	125513	196300	-0.550966	insig	1.45314	up	-0.734611	insig	-0.0893839	insig	0.683912	insig	0.867557	insig	2.22644	up
133	pmp001270	--	--	494.32	184.07	493.317	C24H48NO7P	[M+H]+	LysoPC 16:1	Lipids	LPC	76790-27-7	2920800	2.43243e+06	9339500	1.80936e+06	2762900	1.95353e+06	-0.263963	insig	1.67698	up	0.610701	insig	0.110604	insig	0.690881	insig	-0.183783	insig	2.25726	up
134	Lmhp008833	--	--	494.32	184.07	493.317	C24H48NO7P	[M+H]+	LysoPC 16:1(2n isomer)	Lipids	LPC	-	2920800	2.43243e+06	9339500	1.80936e+06	2762900	1.95353e+06	-0.263963	insig	1.67698	up	0.610701	insig	0.110604	insig	0.690881	insig	-0.183783	insig	2.25726	up
135	Lmhp008718	--	--	506.32	184.07	505.317	C25H48NO7P	[M+H]+	LysoPC 17:2	Lipids	LPC	-	464057	271530	1392300	905983	879720	1090400	-0.773189	insig	1.5851	up	-0.0424401	insig	0.267301	insig	-0.965184	insig	-1.69593	down	0.352613	insig
136	Hmcp002187	--	--	509.13	347.07	508.121	C23H24O13	[M+H]+	Limocitrin-3-O-galactoside	Flavonoids	Flavonols	-	34515	13078.6	78239.7	9	2394.47	7233	-1.40002	insig	1.18068	up	8.05556	insig	9.65045	insig	11.905	up	2.44943	insig	3.43523	insig
137	pmn001384	--	--	515.12	353.09	516.127	C25H24O12	[M-H]-	Isochlorogenic acid C*	Phenolic acids	Phenolic acids	57378-72-0	351013	119941	3277300	59874.3	221866	2.72623e+07	-1.5492	insig	3.22291	up	1.88968	insig	8.83076	insig	2.55152	insig	-0.88737	insig	-3.05633	down
138	pmb2228	--	--	538.39	184.07	537.379	C27H56NO7P	[M+H]+	LysoPC 19:0	Lipids	LPC	108273-88-7	24655.3	25987.3	52087.3	48590.3	46142.7	35287	0.0759088	insig	1.07903	up	-0.0745679	insig	-0.461533	insig	-0.97877	insig	-0.828293	insig	0.561796	insig
139	pmb2922	C00029	ko00040,ko00052,ko00053,ko00240,ko00500,ko00520,ko00524,ko00561,ko00908,ko01100,ko01110,ko01240	565.05	323.1	566.055	C15H24N2O17P2	[M-H]-	Uridine 5'-diphospho-D-glucose	Nucleotides and derivatives	Nucleotides and derivatives	133-89-1	746670	488470	1.99147e+06	1.01748e+06	549440	1.68983e+06	-0.612201	insig	1.41529	up	-0.888971	insig	0.731876	insig	-0.446462	insig	-0.169692	insig	0.23695	insig
140	Hmfp002517	--	--	594.39	576.39	593.392	C33H55NO8	[M+H]+	Esculeogenin A-27-O-rhamnoside	Alkaloids	Steroid alkaloids	-	1233700	1623900	3.46567e+06	7007900	3.74187e+06	1980020	0.396471	insig	1.49014	up	-0.905224	insig	-1.82347	insig	-2.50599	insig	-1.2043	insig	0.807618	insig
141	Lmlp002990	--	--	595.17	313.07	594.158	C27H30O15	[M+H]+	Isosaponarin(Isovitexin-4'-O-glucoside)	Flavonoids	Flavonoid carbonoside	19416-87-6	245340	174880	514147	3138.27	6931.7	999290	-0.488417	insig	1.0674	up	1.14324	insig	8.31479	insig	6.28867	insig	4.65701	up	-0.958723	insig
142	Hmfp002478	--	--	610.38	592.38	609.386	C33H55NO9	[M+H]+	Esculeogenin B-O-glucoside	Alkaloids	Steroid alkaloids	-	85292.7	168923	296270	9	9	9	0.985875	insig	1.79642	up	0	insig	0	insig	13.2102	up	14.1961	up	15.0066	up
143	Hmfp002251	--	--	610.38	592.38	609.387	C33H55NO9	[M+H]+	Esculeogenin B1-O-glucoside	Alkaloids	Steroid alkaloids	-	85292.7	168923	296270	9	9	9	0.985875	insig	1.79642	up	0	insig	0	insig	13.2102	up	14.1961	up	15.0066	up
144	Lmmp002560	--	--	641.13	303.05	640.128	C27H28O18	[M+H]+	Quercetin-3-O-(2''-O-glucosyl)glucuronide	Flavonoids	Flavonols	-	9	4510.5	25232.3	1738.17	9	20916.3	8.96915	insig	11.4531	up	-7.59343	insig	3.58899	insig	-7.59343	insig	8.96915	insig	0.270644	insig
145	Hmcp001578	--	--	641.17	479.11	640.163	C28H32O17	[M+H]+	Isorhamnetin-3,7-O-diglucoside	Flavonoids	Flavonols	6758-51-6	31010.7	16247.7	275767	241160	272587	292150	-0.932532	insig	3.15261	up	0.176724	insig	0.276719	insig	-2.95915	down	-4.06841	down	-0.0832612	insig
146	pmn001370	--	--	681.24	519.19	682.247	C32H42O16	[M-H]-	Pinoresinol-4,4'-O-di-O-glucoside	Lignans and Coumarins	Lignans	63902-38-5	376530	385940	178060	752170	580943	410090	0.0356118	insig	-1.0804	down	-0.372661	insig	-0.875118	insig	-0.998294	insig	-0.590021	insig	-1.20358	down
147	Lmgn002253	--	--	695.2	353.09	696.19	C31H36O18	[M-H]-	Syringoylcaffeoylquinic acid-D-glucose	Phenolic acids	Phenolic acids	-	2.42177e+06	2803300	1.14803e+06	2.29967e+06	2.07253e+06	1.57277e+06	0.211066	insig	-1.0769	down	-0.150029	insig	-0.548114	insig	0.0746351	insig	0.435731	insig	-0.454146	insig
148	Hmcp001658	--	--	727.17	479.11	726.164	C31H34O20	[M+H]+	Isorhamnetin-3-O-(6''-malonyl)glucoside-7-O-glucoside	Flavonoids	Flavonols	-	20697.3	6831.4	103729	100697	101026	52494.7	-1.59919	insig	2.3253	up	0.00470593	insig	-0.939778	insig	-2.2825	down	-3.8864	down	0.982577	insig
149	Lmzn001875	--	--	741.23	579.18	742.232	C33H42O19	[M-H]-	Naringenin-7-O-Rutinoside-4'-O-glucoside	Flavonoids	Flavanones	-	9	1528.47	5915.07	27651	32401.7	48983.7	7.40794	insig	9.36025	up	0.228736	insig	0.824969	insig	-11.5851	down	-4.40591	insig	-3.04983	down
150	Lmsp003161	--	--	757.22	287.06	756.211	C33H40O20	[M+H]+	Kaempferol-3-O-sophoroside-7-O-rhamnoside*	Flavonoids	Flavonols	-	28878	9982.3	144187	95138.3	109893	147997	-1.53253	insig	2.3199	up	0.208005	insig	0.637466	insig	-1.72006	insig	-3.46059	down	-0.0376236	insig
151	Hmgp003754	C08901	--	885.48	415.32	884.477	C45H72O17	[M+H]+	Gracillin	Steroids	Steroidal saponins	19083-00-2	847640	455460	2256900	1.02912e+07	8.95857e+06	18950200	-0.896127	insig	1.41282	up	-0.200067	insig	0.880807	insig	-3.60181	down	-4.29787	down	-3.0698	down
152	MWSmce460*	--	--	100.08	56.05	99.068	C5H9NO	[M+H]+	2-Piperidone	Alkaloids	Piperidine alkaloids	675-20-7	30806.3	44025.7	45963.3	55804	26231.7	35290.3	0.515118	insig	0.577256	insig	-1.08906	down	-0.661095	insig	-0.857142	insig	0.747035	insig	0.38121	insig
153	mws2628*	C15987	ko00760,ko01100	118.09	87.05	117.07	C5H11NO2	[M+H]+	N-Methyl-4-aminobutyric acid	Organic acids	Organic acids	1119-48-8	303387	198857	321547	99222	277950	39483.3	-0.609429	insig	0.0838705	insig	1.48609	up	-1.32942	down	1.61243	up	-0.483096	insig	3.02571	up
154	mws0192*	C00042	ko00020,ko00190,ko00250,ko00310,ko00350,ko00360,ko00620,ko00630,ko00640,ko00650,ko00760,ko00920,ko01100,ko01110,ko01200	117.02	73	118.027	C4H6O4	[M-H]-	Succinic acid	Organic acids	Organic acids	110-15-6	1.20793e+07	1.18597e+07	1.11207e+07	6.83583e+06	2.31337e+07	1.80323e+07	-0.0264774	insig	-0.119298	insig	1.7588	up	1.3994	up	0.821352	insig	-0.96393	insig	-0.697343	insig
155	mws0470*	C02170	ko00240,ko00280,ko00640,ko01100	117.02	73	118.027	C4H6O4	[M-H]-	Methylmalonic acid	Organic acids	Organic acids	516-05-2	1.20793e+07	1.18597e+07	1.11207e+07	6.83583e+06	2.31337e+07	1.80323e+07	-0.0264774	insig	-0.119298	insig	1.7588	up	1.3994	up	0.821352	insig	-0.96393	insig	-0.697343	insig
156	pme3096*	C00872	--	118	74	119.022	C3H5NO4	[M-H]-	Aminomalonic acid	Organic acids	Organic acids	1068-84-4	437070	409140	399617	242430	839453	726430	-0.0952698	insig	-0.129248	insig	1.79188	up	1.58326	up	0.850296	insig	-1.03686	down	-0.862207	insig
157	mws0251*	C00178	ko00240,ko01100	127.05	110	126.043	C5H6N2O2	[M+H]+	Thymine	Nucleotides and derivatives	Nucleotides and derivatives	65-71-4	8574	39349.7	8086.93	9	55615.7	9	2.19831	insig	-0.0843757	insig	12.5933	up	0	insig	9.89583	insig	-0.49914	insig	9.81145	insig
158	ML10181668	C03969	--	130.09	84.08	129.079	C6H11NO2	[M+H]+	Cycloleucine	Amino acids and derivatives	Amino acids and derivatives	52-52-8	1.02822e+07	5234000	1.63733e+07	1025360	1.22357e+07	6689000	-0.974158	insig	0.671204	insig	3.57689	up	2.70566	up	3.32594	up	-1.22511	insig	1.29149	up
159	MWS0811*	C00408	ko00310,ko00960,ko01100,ko01110	130.09	84.08	129.079	C6H11NO2	[M+H]+	L-Pipecolic Acid	Organic acids	Organic acids	3105-95-1	1.02822e+07	5234000	1.63733e+07	1025360	1.22357e+07	6689000	-0.974158	insig	0.671204	insig	3.57689	up	2.70566	up	3.32594	up	-1.22511	insig	1.29149	up
160	Zmdp000376	--	--	130.09	84.08	129.09	C5H11N3O	[M+H]+	4-Guanidinobutanal	Others	Others	-	1.02822e+07	5234000	1.63733e+07	1025360	1.22357e+07	6689000	-0.974158	insig	0.671204	insig	3.57689	up	2.70566	up	3.32594	up	-1.22511	insig	1.29149	up
161	pme2693*	C02714	ko00330,ko01100	131.12	114.09	130.111	C6H14N2O	[M+H]+	N-Acetylputrescine	Alkaloids	Alkaloids	18233-70-0	41002.3	73821.3	46789.7	102751	229673	51898	0.848332	insig	0.190484	insig	1.16043	up	-0.985402	insig	-1.32537	down	-1.63747	down	-0.149489	insig
162	pme0243*	C00489	ko00071,ko00310,ko01100	131.03	87.05	132.042	C5H8O4	[M-H]-	Glutaric acid*	Organic acids	Organic acids	110-94-1	434663	383073	300540	244627	9	862120	-0.182278	insig	-0.532341	insig	-14.7303	down	1.81731	up	0.829317	insig	15.3773	up	-1.52033	down
163	Lmmn000806	--	--	131.03	87.05	132.042	C5H8O4	[M-H]-	Dimethylmalonic acid	Organic acids	Organic acids	595-46-0	76427.7	44225.7	151777	54453	258763	39282	-0.789211	insig	0.989783	insig	2.24855	up	-0.471143	insig	0.489083	insig	-2.54868	down	1.95001	up
164	pmc0682	--	--	133.1	105.1	132.069	C8H8N2	[M+H]+	4-Aminoindole	Alkaloids	Plumerane	5192-23-4	197010	180213	117134	9	13465.7	305697	-0.128563	insig	-0.750105	insig	10.5471	up	15.0518	up	14.418	up	3.74235	up	-1.38394	down
165	Lmgn000224	C06030	ko00660	145.01	57.03	146.022	C5H6O5	[M-H]-	2-Methyl-3-oxosuccinic acid	Organic acids	Organic acids	-	25214.3	14218.9	40383.3	59432.3	23265.7	96331.7	-0.826434	insig	0.679516	insig	-1.35305	down	0.696762	insig	-1.237	down	-0.710393	insig	-1.25425	down
166	mws0145*	--	--	151.04	93	152.047	C8H8O3	[M-H]-	O-Anisic acid (2-Methoxybenzoic acid)	Phenolic acids	Phenolic acids	529-75-9	3559.27	222927	8299.03	10697.3	9	1000.97	5.96885	insig	1.22136	insig	-10.215	down	-3.41778	insig	-1.58759	insig	14.5963	up	3.05155	insig
167	pme3382*	--	--	160.06	98	161.069	C6H11NO4	[M-H]-	N-Acetyl-L-threonine	Amino acids and derivatives	Amino acids and derivatives	17093-74-2	35956.3	47383.3	29972.3	30107.7	119137	39836.3	0.398134	insig	-0.262615	insig	1.98441	up	0.403954	insig	0.256115	insig	-1.33017	down	-0.410453	insig
168	MWS0559*	--	--	161.05	71.01	162.053	C6H10O5	[M-H]-	1,6-anhydro-β-D-glucose	Others	Saccharides and Alcohols	498-07-7	450350	338900	381067	9	297017	662897	-0.410187	insig	-0.241003	insig	15.0103	up	16.1685	up	15.6108	up	0.190316	insig	-0.798741	insig
169	mws1350*	--	--	181.05	151	182.058	C9H10O4	[M-H]-	Syringaldehyde; 4-Hydroxy-3,5-Dimethoxybenzaldehyde	Phenolic acids	Phenolic acids	134-96-3	44270.7	46858.3	62884.3	38085.3	79106	85354.3	0.0819545	insig	0.50635	insig	1.05455	up	1.16423	up	0.217116	insig	-0.755481	insig	-0.440764	insig
170	pme0309*	C05616	--	183.03	124	184.037	C8H8O5	[M-H]-	3-O-Methylgallic Acid	Phenolic acids	Phenolic acids	3934-84-7	16300.3	14174.3	7973.87	9	14333.7	21101.7	-0.201621	insig	-1.03155	insig	10.6372	up	11.1951	up	10.8227	up	-0.0161268	insig	-1.40401	insig
171	Zmzn000079	C00279	ko00030,ko00400,ko00710,ko00750,ko00998,ko01100,ko01110,ko01200,ko01230,ko01240	199	78.96	200.009	C4H9O7P	[M-H]-	D-Erythrose-4-phosphate	Others	Saccharides and Alcohols	585-18-2	121990	108293	66329.3	66984	242210	104930	-0.171818	insig	-0.879044	insig	1.85437	up	0.647534	insig	0.864874	insig	-1.16131	down	-0.661704	insig
172	Lmrn003201	C02043	--	204.07	158.06	205.074	C11H11NO3	[M-H]-	Indole-3-lactic acid	Alkaloids	Plumerane	1821-52-9	50764	41404.3	42730.3	9	3470.17	72479.3	-0.294024	insig	-0.248545	insig	8.59086	up	12.9754	up	12.4616	up	3.5767	up	-0.762309	insig
173	Zmyn000108	C00818	ko00053,ko01100	209.03	85.03	210.038	C6H10O8	[M-H]-	D-Saccharic acid	Others	Saccharides and Alcohols	87-73-0	59246.3	57912.7	55941.3	23862.7	50800.7	28450	-0.0328469	insig	-0.0828112	insig	1.09009	up	0.253673	insig	1.31197	up	0.189031	insig	0.975486	insig
174	Zmpn000199	C00879	ko00053,ko01100	209.03	85.03	210.038	C6H10O8	[M-H]-	D-Galactaric acid	Others	Saccharides and Alcohols	526-99-8	59246.3	57912.7	55941.3	23862.7	50800.7	28450	-0.0328469	insig	-0.0828112	insig	1.09009	up	0.253673	insig	1.31197	up	0.189031	insig	0.975486	insig
175	Hmcn000192	C02076	ko00710,ko01100	209.07	59.01	210.073	C7H14O7	[M-H]-	Sedoheptulose	Others	Saccharides and Alcohols	3019-74-7	417890	547830	249383	118610	419813	2.53313e+06	0.390605	insig	-0.744758	insig	1.82352	up	4.41663	up	1.8169	up	0.38398	insig	-3.34449	down
176	MWSmce096*	C17914	--	219.17	81.07	218.167	C15H22O	[M+H]+	Nootkatone	Terpenoids	Sesquiterpenoids	4674-50-4	84507	115603	158583	257870	90849.3	87369.7	0.45204	insig	0.908098	insig	-1.5051	down	-1.56144	down	-1.6095	down	0.347635	insig	0.860037	insig
177	mws0221*	C00491	ko00270,ko01100,ko02010	241.03	152	240.024	C6H12N2O4S2	[M+H]+	L-Cystine	Amino acids and derivatives	Amino acids and derivatives	56-89-3	55448.7	82708.3	107887	30002.3	94145.3	21956.7	0.57688	insig	0.960292	insig	1.64981	up	-0.450416	insig	0.886078	insig	-0.186857	insig	2.29679	up
178	mws0976*	C02067	ko00240,ko01100	243.06	153	244.07	C9H12N2O6	[M-H]-	β-Pseudouridine	Nucleotides and derivatives	Nucleotides and derivatives	1445-07-4	128247	344040	104416	48390.3	458113	85771.3	1.42365	insig	-0.296574	insig	3.24291	up	0.825777	insig	1.40613	insig	-0.413128	insig	0.28378	insig
179	pmb2591	--	--	245.09	203.2	246.1	C13H14N2O3	[M-H]-	N-Acetyl-L-Tryptophan	Amino acids and derivatives	Amino acids and derivatives	1218-34-4	51593	37994.3	70654	300260	1.0428e+06	2.50903e+07	-0.441391	insig	0.453596	insig	1.79617	up	6.38478	up	-2.54097	down	-4.77853	down	-8.47214	down
180	pme2890*	C01817	ko00270	269.06	136	268.055	C8H16N2O4S2	[M+H]+	L-Homocystine	Amino acids and derivatives	Amino acids and derivatives	626-72-2	33136.3	40000.7	19683	271910	730390	16783	0.27161	insig	-0.751464	insig	1.42554	up	-4.01806	down	-3.03664	down	-4.19057	down	0.22995	insig
181	MWSmce349*	--	--	282.28	114.09	281.272	C18H35NO	[M+H]+	Laurocapram	Alkaloids	Alkaloids	59227-89-3	36960.3	28111.7	20237.3	26700.3	13217.3	3438.27	-0.394809	insig	-0.868959	insig	-1.01443	down	-2.9571	insig	0.46912	insig	1.08874	up	2.55727	insig
182	pmb2657	C03406	ko00220,ko00250,ko01100,ko01110,ko01230	289.1	97.1	290.123	C10H18N4O6	[M-H]-	Argininosuccinic acid	Organic acids	Organic acids	2387-71-5	36927	64606.7	73325	185293	87897.3	118087	0.807007	insig	0.989629	insig	-1.07592	down	-0.649965	insig	-2.32706	down	-0.444136	insig	-0.687469	insig
183	Zmhn001926	--	--	299.08	137.02	300.084	C13H16O8	[M-H]-	1-O-Salicyloyl-β-D-glucose	Phenolic acids	Phenolic acids	60517-74-0	4.97107e+07	8.42677e+07	2.97853e+07	13063000	30295000	6.86517e+07	0.761424	insig	-0.738953	insig	1.21359	up	2.39381	up	1.92807	up	1.4759	up	-1.20469	down
184	Hmtn001302	--	--	299.08	137.02	300.085	C13H16O8	[M-H]-	Glucosyloxybenzoic acid	Phenolic acids	Phenolic acids	-	5.26593e+07	84569000	3.21867e+07	1.43703e+07	32904000	6.95947e+07	0.68344	insig	-0.710226	insig	1.19517	up	2.27588	up	1.8736	up	1.36187	up	-1.11251	down
185	Hmyn001360	--	--	299.11	59.01	300.135	C18H20O4	[M-H]-	Doitungbiphenyl A	Phenolic acids	Phenolic acids	-	244023	370130	177570	64647.3	145387	350893	0.601013	insig	-0.458631	insig	1.16923	up	2.44037	up	1.91636	up	1.34814	up	-0.982645	insig
186	pme2816	C16683	--	301.2	209.2	300.209	C20H28O2	[M+H]+	4-Oxoretinol	Others	Vitamin	62702-55-0	55494.3	91013.3	38867.7	16999.7	58876	26447.7	0.713737	insig	-0.51377	insig	1.79217	up	0.637634	insig	1.70683	up	0.628398	insig	0.55543	insig
187	Hmsn002598	--	--	301.09	139.04	302.1	C13H18O8	[M-H]-	Salirepin	Phenolic acids	Phenolic acids	26652-12-0	532577	1.0207e+06	301173	150663	305577	857810	0.938502	insig	-0.822395	insig	1.02021	up	2.50933	up	1.82166	up	1.73996	up	-1.51006	down
188	pmn001610	C16525	ko01040	307.26	307.3	308.272	C20H36O2	[M-H]-	Eicosadienoic acid	Lipids	Free fatty acids	5598-38-9	29724.3	334893	90583	64266.7	312113	75997.7	3.49399	insig	1.6076	insig	2.27993	up	0.241884	insig	-1.11243	insig	0.101632	insig	0.253285	insig
189	Lmhn003074	--	--	309.06	193.05	310.069	C14H14O8	[M-H]-	Feruloylmalic acid	Phenolic acids	Phenolic acids	-	5504	11681.6	28241	26704.3	9	251663	1.08569	insig	2.35924	insig	-11.5349	down	3.23635	up	-2.27852	insig	10.342	up	-3.15563	down
190	mws2627*	C10188	--	317.07	285.04	316.058	C16H12O7	[M+H]+	Tamarixetin (3,3',5,7-Tetrahydroxy-4'-Methoxyflavone)	Flavonoids	Flavonols	603-61-2	11309.7	14289	8188.23	26819.7	63183.3	113287	0.337349	insig	-0.465932	insig	1.23625	up	2.07861	up	-1.24573	down	-2.14464	down	-3.79028	down
191	pmp001284	--	--	331.28	313.27	330.277	C19H38O4	[M+H]+	Monopalmitin	Lipids	Glycerol ester	542-44-9	159680	230603	167047	175397	84897.7	107153	0.53023	insig	0.0650676	insig	-1.04682	down	-0.710945	insig	-0.135438	insig	1.44162	up	0.640574	insig
192	Lmfn000604	--	--	331.07	169.01	332.074	C13H16O10	[M-H]-	6-O-Galloyl-D-glucose*	Phenolic acids	Phenolic acids	13186-19-1	366260	15033	332090	671607	9	835340	-4.60666	insig	-0.141294	insig	-16.1873	down	0.314747	insig	-0.874748	insig	10.7059	insig	-1.33079	down
193	Zmhn001703	--	--	331.07	169.02	332.074	C13H16O10	[M-H]-	5-O-Galloyl-D-hamamelose*	Phenolic acids	Phenolic acids	-	360097	15923.7	283030	664437	9	789390	-4.49914	insig	-0.347429	insig	-16.1718	down	0.248607	insig	-0.883747	insig	10.789	insig	-1.47978	down
194	Hmln000659	--	--	331.07	169.01	332.075	C13H16O10	[M-H]-	3-O-Galloyl-D-glucose*	Phenolic acids	Phenolic acids	-	353397	9808	315223	636577	9	816373	-5.17119	insig	-0.164914	insig	-16.11	down	0.358895	insig	-0.849046	insig	10.0898	insig	-1.37285	down
195	pmb3068	--	--	337.09	173.1	338.1	C16H18O8	[M-H]-	1-O-p-Coumaroylquinic acid	Phenolic acids	Phenolic acids	-	19023	8051.4	20907	9	18892	95158.7	-1.24043	insig	0.136241	insig	11.0356	up	13.3681	up	11.0455	up	-1.23046	insig	-2.18635	insig
196	MWSHY0118*	C14472	--	343.12	282.09	342.11	C19H18O6	[M+H]+	5,6,7,4'-Tetramethoxyflavone	Flavonoids	Flavones	1168-42-9	35851.3	23496.3	37998.3	918247	59264	9578.17	-0.609591	insig	0.0839094	insig	-3.95365	down	-6.58299	down	-4.67878	down	-1.33472	insig	1.98811	insig
197	Lmsp009872	--	--	343.12	299.09	342.11	C19H18O6	[M+H]+	3',4',5,7-Tetramethoxyflavone; Luteolin Tetramethyl Ether	Flavonoids	Flavones	855-97-0	21394.3	14320.3	14855.7	413640	14863	9	-0.579164	insig	-0.526215	insig	-4.79858	down	-15.4881	down	-4.27308	down	-0.0536603	insig	10.6888	up
198	MWSslk092*	C10101	--	343.08	328.06	344.09	C18H16O7	[M-H]-	Usnic acid	Phenolic acids	Phenolic acids	125-46-2	17616.7	25532.7	11862.6	241533	27935	3828.8	0.535403	insig	-0.570525	insig	-3.11208	down	-5.97919	down	-3.77721	down	-0.12973	insig	1.63145	up
199	mws1313*	C10186	--	373.13	312.1	372.121	C20H20O7	[M+H]+	Sinensetin (5,6,7,3',4'-pentamethoxyflavone)	Flavonoids	Flavones	2306-27-6	35348	24584.7	48052.3	848923	25537.3	3144.67	-0.52387	insig	0.442978	insig	-5.05495	down	-8.07658	down	-4.58593	down	-0.0548491	insig	3.93363	up
200	Zmsp007375	--	--	373.13	343.08	372.121	C20H20O7	[M+H]+	3,5,7,3'4'-Pentamethoxyflavone	Flavonoids	Flavones	1247-97-8	20397	13359.3	27927.7	469887	14479.7	1683.9	-0.610509	insig	0.453338	insig	-5.02021	down	-8.12436	down	-4.52588	down	-0.11618	insig	4.05182	up
201	pmb0108	--	--	375.2	137.1	374.1	C19H18O8	[M+H]+	Feruloyl syringic acid	Phenolic acids	Phenolic acids	-	211280	215927	363997	534570	157867	1625600	0.0313852	insig	0.784769	insig	-1.75967	down	1.60452	up	-1.33922	down	0.451835	insig	-2.15898	down
202	Hmcn001415	--	--	387.13	225.07	388.137	C17H24O10	[M-H]-	Majoroside	Others	Others	134140-02-6	73748	62955	70466.3	160700	332960	44127.7	-0.228283	insig	-0.0656698	insig	1.05098	up	-1.86461	down	-1.12369	down	-2.40296	down	0.675251	insig
203	Lmzn001582	--	--	387.17	207.1	388.174	C18H28O9	[M-H]-	5'-Glucosyloxyjasmanic acid	Phenolic acids	Phenolic acids	-	26770.3	27256.3	30144.7	9	11554.6	109970	0.0259564	insig	0.171268	insig	10.3263	up	13.5768	up	11.5384	up	1.23812	up	-1.86714	down
204	Lmyp005841	--	--	417.12	255.06	416.111	C21H20O9	[M+H]+	Chrysin-7-O-glucoside	Flavonoids	Flavones	31025-53-3	24093.7	26544.3	9037	9	45679.7	9	0.13975	insig	-1.41474	insig	12.3093	up	0	insig	11.3864	up	-0.783148	insig	9.9717	insig
205	pmn001702	--	--	461.07	285.05	462.08	C21H18O12	[M-H]-	Tetahydroxyflavone-7-O-glucuronide	Flavonoids	Flavones	-	30789	13025.8	24930	22101.3	6437	18939	-1.24104	insig	-0.304532	insig	-1.77967	down	-0.222773	insig	0.478282	insig	1.01691	insig	0.396523	insig
206	pmb3066	--	--	481.14	319.2	482.142	C22H26O12	[M-H]-	5-O-p-Coumaroylshikimic acid O-glucoside	Phenolic acids	Phenolic acids	-	19009.7	9602.57	4667.57	64877	22405.3	63263.7	-0.985241	insig	-2.02599	insig	-1.53386	down	-0.0363299	insig	-1.77097	down	-1.22235	down	-3.76063	insig
207	Lmmn003398	--	--	489.11	285.04	490.111	C23H22O12	[M-H]-	Kaempferol-3-O-(6''-acetyl)glucoside	Flavonoids	Flavonols	-	800543	598340	980617	1.37163e+06	2996100	1.43367e+06	-0.420014	insig	0.29271	insig	1.12719	up	0.0638148	insig	-0.776843	insig	-2.32405	down	-0.547948	insig
208	mws1589*	C00713	--	503.16	179	504.169	C18H32O16	[M-H]-	D-Panose	Others	Saccharides and Alcohols	33401-87-5	20439	50951	17608.3	5064.87	9	20481.7	1.31779	insig	-0.215066	insig	-9.13638	down	2.01574	up	2.01273	up	12.4669	up	-0.218075	insig
209	pme2125	C00492	ko00052,ko01100,ko02010	503.16	179	504.169	C18H32O16	[M-H]-	Raffinose	Others	Saccharides and Alcohols	512-69-6	20439	50951	17608.3	5064.87	9	20481.7	1.31779	insig	-0.215066	insig	-9.13638	down	2.01574	up	2.01273	up	12.4669	up	-0.218075	insig
210	Lmhp010334	--	--	517.34	263.24	516.33	C27H48O9	[M+H]+	2-Linoleoylglycerol-1-O-glucoside*	Lipids	Glycerol ester	-	56839.3	97575.7	61439.3	26521.3	60331	19223.7	0.779632	insig	0.112273	insig	1.18575	up	-0.46427	insig	1.09974	up	0.693622	insig	1.67628	up
211	Lmhp010573	--	--	517.34	263.24	516.33	C27H48O9	[M+H]+	1-Linoleoylglycerol-3-O-glucoside*	Lipids	Glycerol ester	-	56839.3	97575.7	61439.3	26521.3	60331	19223.7	0.779632	insig	0.112273	insig	1.18575	up	-0.46427	insig	1.09974	up	0.693622	insig	1.67628	up
212	pmb3041	--	--	521.09	329.2	522.101	C23H22O14	[M-H]-	Tricin-7-O-saccharic acid	Flavonoids	Flavones	-	320463	408810	540523	2.10423e+06	938683	538540	0.351271	insig	0.754198	insig	-1.16458	down	-1.96617	down	-2.71506	down	-1.19921	down	0.00530339	insig
213	pmn001710	--	--	521.13	359.08	522.137	C24H26O13	[M-H]-	Rosmarinic acid-3'-O-glucoside	Phenolic acids	Phenolic acids	910028-78-3	111816	22644.3	96027.7	42320	9	83630	-2.3039	insig	-0.2196	insig	-12.1991	down	0.982681	insig	1.40171	insig	11.2969	insig	0.19943	insig
214	Lmtn003096	--	--	523.21	361.14	524.226	C26H36O11	[M-H]-	Secoisolariciresinol 4-O-glucoside	Lignans and Coumarins	Lignans	-	357357	202967	331373	1.30633e+06	497280	363630	-0.816122	insig	-0.108907	insig	-1.39339	down	-1.84498	down	-1.87009	down	-1.29282	down	-0.134014	insig
215	Hmjn004446	--	--	593.13	285.04	594.137	C30H26O13	[M-H]-	Luteolin-7-O-(6''-caffeoyl)rhamnoside	Flavonoids	Flavones	-	20697.7	12209.8	9287.17	128443	9	8139.53	-0.761429	insig	-1.15616	insig	-13.8008	down	-3.98004	down	-2.63359	down	10.4058	up	0.190292	insig
216	mws1290*	C17140	--	593.13	285	594.137	C30H26O13	[M-H]-	Kaempferol-3-O-(6''-p-Coumaroyl)glucoside (Tiliroside)	Flavonoids	Flavonols	20316-62-5	19261	21112.7	15666	120061	9	18514.3	0.132426	insig	-0.298046	insig	-13.7035	down	-2.69705	down	-2.64001	down	11.1959	up	-0.241006	insig
217	mab0387	--	--	717.35	657.33	718.356	C38H54O13	[M-H]-	Cucurbitacin E-O-glucoside	Terpenoids	Triterpene Saponin	1398-78-3	9	9	7509.67	29835.7	9	9	0	insig	9.70461	insig	-11.6948	down	-11.6948	down	-11.6948	down	0	insig	9.70461	insig
218	Zmcp005839	--	--	1017.52	415.32	1016.52	C50H80O21	[M+H]+	Parisyunnanoside B	Steroids	Steroidal saponins	945865-37-2	12521.6	966.367	22434.3	9	29279	138303	-3.6957	insig	0.841293	insig	11.6677	up	13.9076	up	10.4422	up	-4.92115	insig	-2.62406	down
219	pme0120*	C00431	ko00310,ko00330,ko01100	118.09	101	117.079	C5H11NO2	[M+H]+	5-Aminovaleric acid	Organic acids	Organic acids	660-88-8	13957.7	25420.7	25981	85742.3	100381	33233.3	0.864944	insig	0.896399	insig	0.227411	insig	-1.36738	down	-2.61895	insig	-1.98142	down	-0.355174	insig
220	pmb0069	C09815	--	122	105	121.053	C7H7NO	[M+H]+	Benzamide	Phenolic acids	Phenolic acids	55-21-0	1041300	797773	987647	1.31443e+06	1.06593e+06	2.72303e+06	-0.384335	insig	-0.0763189	insig	-0.302324	insig	1.05077	up	-0.336055	insig	-0.418066	insig	-1.46315	down
221	mws0491*	C05332	ko00360,ko01100	122.1	105	121.089	C8H11N	[M+H]+	2-Phenylethylamine	Alkaloids	Benzylphenylethylamine alkaloids	156-28-5	4.59303e+06	3854800	4075900	5.67713e+06	5.05013e+06	12044000	-0.252791	insig	-0.172329	insig	-0.168841	insig	1.08508	up	-0.305715	insig	-0.389665	insig	-1.56312	down
222	ML10179289	C05853	ko00360	105.07	77.04	122.073	C8H10O	[M-H2O+H]+	2-Phenylethanol	Phenolic acids	Phenolic acids	60-12-8	906300	791480	820250	1.12587e+06	984483	3.73667e+06	-0.195436	insig	-0.143925	insig	-0.193597	insig	1.73072	up	-0.312975	insig	-0.314814	insig	-2.18762	down
223	mws0219*	C00049	ko00220,ko00250,ko00260,ko00261,ko00270,ko00300,ko00340,ko00410,ko00460,ko00710,ko00760,ko00770,ko00970,ko01100,ko01110,ko01200,ko01210,ko01230,ko01240,ko02010	132.03	88	133.038	C4H7NO4	[M-H]-	L-Aspartic Acid	Amino acids and derivatives	Amino acids and derivatives	56-84-8	4.64813e+06	6627600	5.93737e+06	6253300	4.89203e+06	1.01645e+06	0.511835	insig	0.353172	insig	-0.354183	insig	-2.62108	down	-0.427966	insig	0.438052	insig	2.54629	up
224	MWS1882*	C19911	--	132.03	88.04	133.038	C4H7NO4	[M-H]-	Iminodiacetic acid	Organic acids	Organic acids	142-73-4	550850	749513	684647	707533	577787	112583	0.444295	insig	0.3137	insig	-0.292261	insig	-2.6518	down	-0.361139	insig	0.375417	insig	2.60437	up
225	Lmgn001670	C00805	ko00360,ko01100,ko01110,ko04075	137.03	108.02	138.032	C7H6O3	[M-H]-	Salicylic acid	Phenolic acids	Phenolic acids	69-72-7	224083	128703	274223	145403	226140	564080	-0.799986	insig	0.291316	insig	0.637156	insig	1.95584	up	0.623975	insig	-0.813167	insig	-1.04055	down
226	mws2368*	C06044	ko00350,ko01100	137.06	119.05	138.068	C8H10O2	[M-H]-	Tyrosol; 4-Hydroxyphenylethanol	Phenolic acids	Phenolic acids	501-94-0	33285	19213	38196.3	29802.7	35068.3	78395	-0.792789	insig	0.198562	insig	0.234727	insig	1.39532	up	0.159431	insig	-0.868086	insig	-1.03733	down
227	pmp001285	--	--	149.02	65.04	148.016	C8H4O3	[M+H]+	Phthalic anhydride	Phenolic acids	Phenolic acids	85-44-9	365523	346417	270517	424373	295360	172090	-0.0774552	insig	-0.434246	insig	-0.52286	insig	-1.30217	down	-0.21537	insig	0.230034	insig	0.652554	insig
228	pme1419*	--	--	164.07	104	163.067	C6H13NO2S	[M+H]+	L-Methionine methyl ester	Amino acids and derivatives	Amino acids and derivatives	10332-17-9	43972.3	40111	62448.7	73028.3	45100.3	23567.3	-0.132598	insig	0.506075	insig	-0.695318	insig	-1.63167	down	-0.73186	insig	-0.16914	insig	1.40588	up
229	Lmrn003000	C05607	ko00360,ko00960,ko01100	165.06	103.06	166.063	C9H10O3	[M-H]-	2-Hydroxy-3-phenylpropanoic acid	Phenolic acids	Phenolic acids	7326-19-4	309027	438260	375117	67227.7	80492.7	1088400	0.504056	insig	0.279608	insig	0.259802	insig	4.01701	up	2.2006	up	2.44486	up	-1.5368	down
230	MWSmce165*	--	--	165.08	59.02	166.084	C6H14O5	[M-H]-	L-Fucitol	Others	Saccharides and Alcohols	13074-06-1	219883	207833	180507	101731	121078	274340	-0.0813112	insig	-0.284686	insig	0.251182	insig	1.43121	up	1.11198	up	0.77949	insig	-0.603913	insig
231	pme2596*	C00847	ko00750,ko01100	184.06	148	183.053	C8H9NO4	[M+H]+	4-Pyridoxic acid	Others	Vitamin	82-82-6	92357.7	156833	142210	31094.7	58789	9	0.763929	insig	0.622719	insig	0.918879	insig	-11.7545	down	1.57056	insig	1.41561	up	13.9477	up
232	MWS1771*	C03404	--	196.1	91.05	195.09	C10H13NO3	[M+H]+	L-Tyrosine methyl ester	Amino acids and derivatives	Amino acids and derivatives	1080-06-4	106873	80357.3	98998.7	78220	96949.3	170660	-0.4114	insig	-0.110421	insig	0.309693	insig	1.12552	up	0.450292	insig	-0.270801	insig	-0.785644	insig
233	mws0677*	C00978	ko00380,ko01100,ko01110	219.11	160	218.106	C12H14N2O2	[M+H]+	N-Acetyl-5-hydroxytryptamine	Alkaloids	Plumerane	1210-83-9	170490	131643	185617	96557.3	130413	1704300	-0.373053	insig	0.122639	insig	0.433634	insig	4.14165	up	0.820229	insig	0.0135431	insig	-3.19878	down
234	pmb0490	C18326	ko00330,ko01100	235.14	147.04	234.137	C13H18N2O2	[M+H]+	p-Coumaroylputrescine	Alkaloids	Phenolamine	34136-53-3	324070	121473	566827	359097	399713	9	-1.41567	insig	0.806604	insig	0.154593	insig	-15.2841	down	-0.148068	insig	-1.71833	insig	15.9426	up
235	Lmyn000160	--	--	237.06	87.01	238.069	C8H14O8	[M-H]-	Mucic acid Dimethyl Ester	Phenolic acids	Phenolic acids	-	228980	248270	247913	133757	197827	337500	0.116688	insig	0.114614	insig	0.564626	insig	1.33528	up	0.775611	insig	0.327673	insig	-0.445052	insig
236	Lmtn004049	C06082	ko00906,ko01100,ko01110,ko04075	263.13	204.12	264.136	C15H20O4	[M-H]-	Abscisic acid	Organic acids	Organic acids	21293-29-8	134600	265920	93487.7	300610	222280	73169	0.982314	insig	-0.52583	insig	-0.435515	insig	-2.03859	down	-1.15921	down	0.258614	insig	0.353544	insig
237	pmp000086	--	--	269.1	177.05	268.095	C13H16O6	[M+H]+	1-Feruloyl-sn-glycerol*	Phenolic acids	Phenolic acids	-	9	9	9	130883	85652.7	367793	0	insig	0	insig	-0.611711	insig	1.49061	up	-13.828	down	-13.2163	down	-15.3186	down
238	pmp000571	C01477	ko00941,ko00943,ko00944,ko01100,ko01110	271.06	153.01	270.053	C15H10O5	[M+H]+	Apigenin; 4',5,7-Trihydroxyflavone	Flavonoids	Flavones	520-36-5	9	2794.27	9	26751.3	13493.3	9	8.27833	insig	0	insig	-0.987364	insig	-11.5374	down	-11.5374	down	-2.27171	insig	0	insig
239	mws0362*	--	--	269.25	269.24	270.256	C17H34O2	[M-H]-	Heptadecanoic acid	Lipids	Free fatty acids	506-12-7	155213	208969	104413	595510	488067	9	0.429039	insig	-0.571951	insig	-0.287048	insig	-16.0138	down	-1.93987	down	-1.22379	insig	13.502	insig
240	mws1038*	C00831	ko00332,ko00770,ko01110	277.12	146	278.13	C11H22N2O4S	[M-H]-	Pantetheine	Others	Others	496-65-1	19925.3	17848.7	11244.3	9	9	26508	-0.158788	insig	-0.825406	insig	0	insig	11.5242	up	11.1124	up	10.9536	up	-1.23723	down
241	Lmxp011770	C15205	--	279.16	149.02	278.152	C16H22O4	[M+H]+	Diisobutyl phthalate*	Phenolic acids	Phenolic acids	84-69-5	1.56297e+07	14641000	1.17677e+07	17764000	1.30357e+07	7717700	-0.0942729	insig	-0.409459	insig	-0.446492	insig	-1.20271	down	-0.184669	insig	0.16755	insig	0.608585	insig
242	MWSmce341*	--	--	279.16	149.03	278.152	C16H22O4	[M+H]+	Butyl isobutyl phthalate*	Phenolic acids	Phenolic acids	17851-53-5	1.52553e+07	1.46823e+07	1.17267e+07	1.76587e+07	13017000	7.73143e+06	-0.0552324	insig	-0.379521	insig	-0.439979	insig	-1.19157	down	-0.211063	insig	0.173684	insig	0.600985	insig
243	Lmlp012720	C14214	--	279.16	149.02	278.152	C16H22O4	[M+H]+	Dibutyl phthalate*	Phenolic acids	Phenolic acids	84-74-2	15494000	1.47667e+07	11484000	17825000	13145000	7.65013e+06	-0.0693654	insig	-0.432084	insig	-0.439388	insig	-1.22035	down	-0.202192	insig	0.16783	insig	0.586068	insig
244	pmp001230	--	--	279.16	121	278.152	C16H22O4	[M+H]+	Senkyunolide M	Others	Others	146986-60-9	1773200	1.91553e+06	1419500	2.16517e+06	1.57937e+06	902157	0.111391	insig	-0.320972	insig	-0.455132	insig	-1.26303	down	-0.288123	insig	0.2784	insig	0.653933	insig
245	mws0918*	C10521	ko00943	283.06	268	284.068	C16H12O5	[M-H]-	Prunetin (5,4'-Dihydroxy-7-methoxyisoflavone)	Flavonoids	Isoflavones	552-59-0	2779.47	4206.9	8263.13	21465	10878.8	9	0.597949	insig	1.57188	insig	-0.980471	insig	-11.2198	down	-2.94911	insig	-1.37069	insig	9.84255	up
246	pme3233*	C01562	ko00943,ko01110	285.08	270	284.068	C16H12O5	[M+H]+	Calycosin	Flavonoids	Isoflavones	20575-57-9	9	1724.17	1477.77	48500	17177.9	9	7.58176	insig	7.35928	insig	-1.49743	insig	-12.3958	down	-12.3958	down	-3.31658	insig	7.35928	insig
247	mws1521*	C01451	ko00010	285.1	121.03	286.105	C13H18O7	[M-H]-	Salicin	Phenolic acids	Phenolic acids	138-52-3	74869	182060	67011.3	86733.7	154460	13791	1.28197	insig	-0.159963	insig	0.832569	insig	-2.65287	down	-0.212224	insig	0.237181	insig	2.28068	up
248	Lmap001823	C05143	ko00460,ko01100,ko01110	312.11	132.04	311.101	C14H17NO7	[M+H]+	Dhurrin	Alkaloids	Phenolamine	499-20-7	120687	117157	215180	194720	180180	639360	-0.042819	insig	0.834278	insig	-0.111962	insig	1.71523	up	-0.690135	insig	-0.620992	insig	-1.57108	down
249	mws0636*	--	--	313.15	166	312.147	C18H20N2O3	[M+H]+	L-Phenylalanyl-L-phenylalanine	Amino acids and derivatives	Amino acids and derivatives	2577-40-4	54454	75848	66546	112275	79958.7	41558	0.478073	insig	0.289314	insig	-0.489715	insig	-1.43384	down	-1.04393	down	-0.0761433	insig	0.679226	insig
250	Lmyn002403	--	--	313.09	101.02	314.1	C14H18O8	[M-H]-	Mandelic acid-β-glucoside	Phenolic acids	Phenolic acids	-	104353	53399	97830.7	82411.7	95338.3	221267	-0.966587	insig	-0.0931134	insig	0.210208	insig	1.42487	up	0.340552	insig	-0.836244	insig	-1.17743	down
251	pmb0751	C02947	ko00940,ko00941,ko00945,ko01100,ko01110	321.1	147.3	320.09	C16H16O7	[M+H]+	Trans-5-O-(p-Coumaroyl)shikimate	Phenolic acids	Phenolic acids	-	97360.7	90345.3	132763	68462.3	64480.3	258390	-0.107889	insig	0.447446	insig	-0.0864513	insig	1.91617	up	0.508029	insig	0.486591	insig	-0.960693	insig
252	Zmhn001883	--	--	329.09	209.04	330.095	C14H18O9	[M-H]-	Vanillic acid-4-O-glucoside	Phenolic acids	Phenolic acids	32142-31-7	9401.53	4277.87	16066.3	9	9	39577.3	-1.136	insig	0.773073	insig	0	insig	12.1025	up	10.0288	up	8.89275	insig	-1.30063	down
253	pme3184*	C00360	ko00230,ko01100	332.08	136	331.068	C10H14N5O6P	[M+H]+	2'-Deoxyadenosine-5'-monophosphate	Nucleotides and derivatives	Nucleotides and derivatives	653-63-4	263420	241437	494107	114757	114464	297820	-0.12572	insig	0.907458	insig	-0.00368404	insig	1.37586	up	1.19879	up	1.07675	up	0.730382	insig
254	pmb0789	C03996	--	332.13	152.07	331.127	C14H21NO8	[M+H]+	Pyridoxine-5'-O-glucoside	Others	Vitamin	-	889053	562727	1.34097e+06	405243	336437	842110	-0.659836	insig	0.592932	insig	-0.268454	insig	1.05522	up	1.13348	up	0.742099	insig	0.671193	insig
255	Zmhn005413	--	--	335.04	183.03	336.048	C15H12O9	[M-H]-	p-Dimeric galloyl methyl ester	Phenolic acids	Phenolic acids	-	9685	7856.17	9047.6	41644.3	7672.27	9	-0.301927	insig	-0.0982169	insig	-2.4404	insig	-12.1759	down	-2.1043	insig	0.0341727	insig	9.97339	up
256	Cmhp005227	--	--	339.11	177.05	338.1	C16H18O8	[M+H]+	4,8-Dihydroxy Naphthol-1-O-glucoside	Quinones	Quinones	-	314333	19029.7	91613	9	32417.7	1.56503e+06	-4.04597	insig	-1.77867	insig	11.8146	insig	17.4078	up	15.092	up	-0.76853	insig	-4.0945	insig
257	mws0264*	C01083	ko00500,ko01100,ko01110,ko02010	341.11	119	342.116	C12H22O11	[M-H]-	D-Trehalose	Others	Saccharides and Alcohols	99-20-7	229543	268820	539740	479643	295633	2.06427e+06	0.227874	insig	1.2335	insig	-0.698153	insig	2.1056	up	-1.0632	insig	-0.137168	insig	-1.93529	down
258	HJAP050	--	--	344.15	177.05	343.142	C19H21NO5	[M+H]+	N-Feruloyl-3-methoxytyramine	Alkaloids	Phenolamine	78510-19-7	142843	145400	91506.7	52049.7	60093.7	187663	0.0255936	insig	-0.642485	insig	0.207324	insig	1.85019	up	1.45647	up	1.27474	up	-1.0362	down
259	Lmgn003073	--	--	735.22	367.11	368.111	C17H20O9	[2M-H]-	5-O-Feruloylquinic acid	Phenolic acids	Phenolic acids	-	64068.7	91904.3	1.54967e+06	60686	42971.7	2.05023e+06	0.520514	insig	4.5962	insig	-0.497978	insig	5.07828	up	0.0782552	insig	1.09675	up	-0.40383	insig
260	pmn001695	--	--	371.1	249.06	372.106	C16H20O10	[M-H]-	Trihydroxycinnamoylquinic acid	Phenolic acids	Phenolic acids	-	9	9	9	2.14093e+06	2624100	1.33927e+07	0	insig	0	insig	0.293583	insig	2.64513	up	-17.8599	down	-18.1535	down	-20.505	down
261	pme3337*	--	--	384.12	252	383.108	C14H17N5O8	[M+H]+	Succinyladenosine	Nucleotides and derivatives	Nucleotides and derivatives	4542-23-8	2.08693e+06	2.44107e+06	2.62957e+06	1885200	2.53347e+06	4.28757e+06	0.226127	insig	0.333441	insig	0.426395	insig	1.18544	up	0.146667	insig	-0.0536012	insig	-0.705334	insig
262	Zmhn002227	C02919	--	385.11	223.06	386.121	C17H22O10	[M-H]-	4-O-Glucosyl-sinapate	Phenolic acids	Phenolic acids	-	143670	104500	235640	216253	241587	668250	-0.459256	insig	0.713826	insig	0.159818	insig	1.62767	up	-0.589964	insig	-1.20904	down	-1.5038	down
263	HJN003	C01175	ko00940	385.11	223.06	386.122	C17H22O10	[M-H]-	1-O-Sinapoyl-D-glucose	Phenolic acids	Phenolic acids	-	143670	104500	235640	216253	241587	668250	-0.459256	insig	0.713826	insig	0.159818	insig	1.62767	up	-0.589964	insig	-1.20904	down	-1.5038	down
264	pmn001423	--	--	385.19	223.13	386.194	C19H30O8	[M-H]-	Roseoside	Others	Others	54835-70-0	289740	203067	533120	359857	405047	1729200	-0.512805	insig	0.879701	insig	0.170666	insig	2.26461	up	-0.312664	insig	-0.996135	insig	-1.69757	down
265	Cmqn003269	--	--	417.14	125.02	418.148	C18H26O11	[M-H]-	gentiananoside D	Terpenoids	Monoterpenoids	2454150-75-3	62053.3	46367.7	49513.3	29986.3	41588	124120	-0.42039	insig	-0.325692	insig	0.471862	insig	2.04936	up	1.0492	insig	0.156952	insig	-1.32585	down
266	pme2117	C00008	ko00190,ko00195,ko00230,ko00908,ko01100,ko01110,ko01240	426	159	427.029	C10H15N5O10P2	[M-H]-	Adenosine 5'-diphosphate	Nucleotides and derivatives	Nucleotides and derivatives	58-64-0	1784.4	1190.03	18714.3	9	9	22831.3	-0.584437	insig	3.39063	insig	0	insig	11.3088	up	7.6313	insig	7.04686	insig	-0.286871	insig
267	pmp000413	C10420	--	433.11	283.06	432.106	C21H20O10	[M+H]+	Genistein-8-C-glucoside	Flavonoids	Isoflavones	66026-80-0	7.90883e+06	4.77543e+06	1.16217e+07	10382.3	5340.93	24929000	-0.727833	insig	0.55528	insig	-0.958958	insig	11.2295	up	9.5732	up	9.80432	up	-1.10101	down
268	MWSHY0181*	C01460	ko00941,ko00944	433.11	313.07	432.106	C21H20O10	[M+H]+	Apigenin-8-C-Glucoside (Vitexin)	Flavonoids	Flavonoid carbonoside	3681-93-4	8.20053e+06	5402100	1.22343e+07	24477.3	36633	28146000	-0.602197	insig	0.577146	insig	0.581697	insig	10.1673	up	8.38813	up	7.20423	up	-1.20199	down
269	pme1611*	--	--	433.11	313	434.121	C21H22O10	[M-H]-	Isohemiphloin	Flavonoids	Flavonoid carbonoside	3682-02-8	330030	198243	461270	14468.3	14553	574540	-0.735325	insig	0.483014	insig	0.00841784	insig	5.31144	up	4.51163	up	3.76788	up	-0.316796	insig
270	Lmhp008440	--	--	438.26	297.24	437.254	C20H40NO7P	[M+H]+	LysoPE 15:1	Lipids	LPE	-	6776.03	3677.27	11881.3	9	9	93992.3	-0.881807	insig	0.810184	insig	0	insig	13.3503	up	9.5563	up	8.67449	up	-2.98385	down
271	Lmmn008971	--	--	455.35	455.35	456.36	C30H48O3	[M-H]-	Isomangiferolic acid	Terpenoids	Triterpene	13878-92-7	24469.7	32420.3	13874.3	9	9	63254.3	0.405904	insig	-0.818576	insig	0	insig	12.779	up	11.4088	up	11.8147	up	-2.18875	down
272	mws4053*	C08988	--	455.35	455.35	456.36	C30H48O3	[M-H]-	Ursolic acid	Terpenoids	Triterpene	77-52-1	24191	35294.7	14463	9	11123.7	63266	0.54498	insig	-0.742104	insig	10.2714	insig	12.7792	up	11.3923	up	1.66582	insig	-2.12906	down
273	Zmhn002750	--	--	461.11	323.08	462.117	C22H22O11	[M-H]-	4-O-(6'-O-Glucosylcaffeoyl)-4-hydroxybenzoic acid	Phenolic acids	Phenolic acids	-	8428.63	4126.2	11901.3	19158	8713.13	74435.3	-1.03048	insig	0.497745	insig	-1.13668	insig	1.95804	up	-1.18458	down	-1.07838	insig	-2.64487	down
274	Hmbn005207	--	--	471.35	471.35	472.355	C30H48O4	[M-H]-	Hederagenin	Terpenoids	Triterpene	465-99-6	65178	98700.7	84094.3	97814.3	5409.67	333760	0.598675	insig	0.367624	insig	-4.17643	insig	1.77069	up	-0.585661	insig	4.18945	insig	-1.98873	down
275	mws1610*	C16939	--	471.35	471.35	472.355	C30H48O4	[M-H]-	Maslinic acid	Terpenoids	Triterpene	4373-41-5	213527	201387	116736	9	9	261757	-0.0844481	insig	-0.871171	insig	0	insig	14.8279	up	14.5341	up	14.4497	up	-1.16498	down
276	pmn001706	--	--	471.35	471.35	472.355	C30H48O4	[M-H]-	2-Hydroxyoleanolic acid	Terpenoids	Triterpene	26707-60-8	291767	572140	205053	9	9	317720	0.971553	insig	-0.508816	insig	0	insig	15.1075	up	14.9845	up	15.9561	up	-0.631757	insig
277	Lmzn106284	C16912	--	471.35	471.35	472.355	C30H48O4	[M-H]-	Alphitolic acid	Terpenoids	Triterpene	19533-92-7	312927	577417	200303	9	9	326270	0.883788	insig	-0.643638	insig	0	insig	15.1458	up	15.0855	up	15.9693	up	-0.70388	insig
278	pmb1912	C00234	ko00670,ko00970,ko01100,ko01200,ko01240	474.17	327	473.166	C20H23N7O7	[M+H]+	10-Formyltetrahydrofolic Acid	Alkaloids	Alkaloids	2800-34-2	325793	296377	237390	2.43617e+06	2978800	894643	-0.136525	insig	-0.456698	insig	0.290118	insig	-1.44523	down	-2.90258	down	-3.32923	down	-1.91405	down
279	pmb0880	--	--	482.32	341.31	481.317	C23H48NO7P	[M+H]+	LysoPE 18:0(2n isomer)	Lipids	LPE	-	8117.77	4696.67	16075.3	14485	14297.7	4661.57	-0.789446	insig	0.985694	insig	-0.01878	insig	-1.63567	down	-0.835405	insig	-1.60607	down	1.78596	up
280	pmb0883	--	--	482.32	341.31	481.317	C23H48NO7P	[M+H]+	LysoPE 18:0	Lipids	LPE	69747-55-3	456130	362137	512010	354183	465977	956807	-0.332911	insig	0.166727	insig	0.395761	insig	1.43373	up	0.364949	insig	-0.363723	insig	-0.902055	insig
281	Lmtn002997	--	--	493.1	331.05	494.106	C22H22O13	[M-H]-	Mearnsetin-3-O-glucoside	Flavonoids	Flavones	-	424930	292060	398507	427640	268173	185897	-0.54096	insig	-0.0926213	insig	-0.673231	insig	-1.2019	down	-0.0091716	insig	0.123099	insig	1.1001	up
282	Lmhp009802	--	--	504.31	363.29	503.301	C25H46NO7P	[M+H]+	LysoPE 20:3(2n isomer)	Lipids	LPE	-	21259.7	7279	31058.7	28856.3	26514	10207.4	-1.54631	insig	0.546877	insig	-0.122134	insig	-1.49927	down	-0.440769	insig	-1.86494	insig	1.60538	up
283	pmn001642	--	--	503.08	459.1	504.09	C23H20O13	[M-H]-	Kaempferol-3-O-(2''-O-acetyl)glucuronide	Flavonoids	Flavonols	-	1525700	999463	717350	889970	741443	12964000	-0.610246	insig	-1.08872	insig	-0.26342	insig	3.86461	up	0.777643	insig	0.430817	insig	-4.17569	down
284	Lmhp010757	--	--	506.32	365.31	505.317	C25H48NO7P	[M+H]+	LysoPE 20:2	Lipids	LPE	-	24772	14277.7	56110.7	59754	42456.7	18916.7	-0.79495	insig	1.17956	insig	-0.493044	insig	-1.65938	down	-1.27032	down	-1.57223	down	1.56862	up
285	Lmhp009526	--	--	515.32	261.22	514.314	C27H46O9	[M+H]+	2-α-Linolenoyl-glycerol-1-O-glucoside*	Lipids	Glycerol ester	-	54718	114650	161847	133552	108864	30987.3	1.06715	insig	1.56454	insig	-0.294878	insig	-2.10765	down	-1.28732	insig	0.0747094	insig	2.38488	up
286	Lmhp009773	--	--	515.32	261.22	514.314	C27H46O9	[M+H]+	1-α-Linolenoyl-glycerol-3-O-glucoside*	Lipids	Glycerol ester	-	54718	114650	161847	133552	108864	30987.3	1.06715	insig	1.56454	insig	-0.294878	insig	-2.10765	down	-1.28732	insig	0.0747094	insig	2.38488	up
287	Zmdp004112	--	--	519.11	271.06	518.106	C24H22O13	[M+H]+	Genistein-7-O-(6''-malonyl)glucoside	Flavonoids	Isoflavones	-	46053.3	28102.3	38265.3	9	8709	41949.7	-0.712616	insig	-0.267268	insig	9.91837	insig	12.1864	up	12.3211	up	1.69011	insig	-0.132621	insig
288	Hmbn002692	--	--	517.16	175.04	518.164	C22H30O14	[M-H]-	6'-O-Feruloyl-D-sucrose	Phenolic acids	Phenolic acids	118230-77-6	9	9	9	27599.3	3743.67	57581.7	0	insig	0	insig	-2.88211	insig	1.06098	up	-11.5824	down	-8.70031	insig	-12.6434	down
289	mws0126*	--	--	524.37	184.07	523.364	C26H54NO7P	[M+H]+	LysoPC 18:0	Lipids	LPC	19420-57-6	6.96583e+06	5.16217e+06	9.51427e+06	3.36167e+06	4.55153e+06	1.27927e+07	-0.432319	insig	0.449797	insig	0.437176	insig	1.92807	up	1.05112	up	0.181624	insig	-0.427153	insig
290	pmd0136*	--	--	524.37	184.07	523.364	C26H54NO7P	[M+H]+	LysoPC 18:0(2n isomer)	Lipids	LPC	-	6.96583e+06	5.16217e+06	9.51427e+06	3.36167e+06	4.55153e+06	1.27927e+07	-0.432319	insig	0.449797	insig	0.437176	insig	1.92807	up	1.05112	up	0.181624	insig	-0.427153	insig
291	Lmjp003731	--	--	531.15	177.06	530.142	C26H26O12	[M+H]+	3,4-O-Dicaffeoylquinic Acid Methyl Ester*	Phenolic acids	Phenolic acids	-	28288.3	3460.93	40049.7	83761.3	73994	676203	-3.03097	insig	0.501583	insig	-0.178876	insig	3.0131	up	-1.56608	insig	-4.41818	insig	-4.07759	down
292	Lmjp003822	--	--	531.15	177.06	530.142	C26H26O12	[M+H]+	3,5-O-Dicaffeoylquinic Acid Methyl Ester*	Phenolic acids	Phenolic acids	159934-13-1	23314.7	9216.63	42424.3	87151	62529.3	781853	-1.33893	insig	0.863654	insig	-0.478984	insig	3.16531	up	-1.90228	down	-2.76222	down	-4.20393	down
293	Cmbn004440	--	--	535.15	179.04	536.153	C25H28O13	[M-H]-	10-O-[(E)-Caffeoyl]-geniposidic acid	Terpenoids	Monoterpenoids	-	53182.3	52006.7	22498.3	19101.7	27580	154803	-0.0322505	insig	-1.24113	insig	0.529924	insig	3.01867	up	1.47725	up	0.915074	insig	-2.78255	insig
294	Zmjp004610	--	--	537.16	375.11	536.153	C25H28O13	[M+H]+	5,4'-Dihydroxy-3,6,7,3'-tetramethoxyflavone-4'-O-glucoside	Flavonoids	Flavones	23279-19-8	13120.3	9	9	16906.7	18163.3	126997	-10.5096	insig	-10.5096	insig	0.103437	insig	2.90913	up	-0.365788	insig	-10.9788	down	-13.7845	down
295	Rfmb25702	--	--	561.2	357.13	562.205	C28H34O12	[M-H]-	Pinoresinol-4-O-(6''-acetyl)glucoside	Lignans and Coumarins	Lignans	-	546447	396230	562407	29059.3	29776.7	362867	-0.463743	insig	0.041533	insig	0.0351807	insig	3.64237	up	4.23301	up	3.73408	up	0.632174	insig
296	pmf0472*	C04858	ko00944	565.16	271.1	564.148	C26H28O14	[M+H]+	Apiin	Flavonoids	Flavones	26544-34-3	301750	186320	216330	10290	7591.97	230300	-0.695571	insig	-0.48012	insig	-0.438693	insig	4.4842	up	4.87404	up	4.61717	up	-0.0902807	insig
297	Lmqp007331	--	--	579.15	147.05	578.142	C30H26O12	[M+H]+	Kaempferol-3-O-(3''-O-p-Coumaroyl)rhamnoside*	Flavonoids	Flavonols	-	76624.3	47725	98785.7	30864.7	53406	9	-0.683057	insig	0.366499	insig	0.791046	insig	-11.7437	down	1.31185	up	-0.162257	insig	13.4221	up
298	mws1073*	C10195	--	595.17	457.2	594.158	C27H30O15	[M+H]+	Apigenin-6,8-di-C-glucoside (Vicenin-2)	Flavonoids	Flavonoid carbonoside	23666-13-9	1.37687e+07	8.34987e+06	1.96807e+07	15370	3667	3.90343e+07	-0.721564	insig	0.51539	insig	-2.06744	insig	11.3104	up	9.80706	up	11.1529	up	-0.987965	insig
299	pmp001106	C04024	ko00944	595.17	577.16	594.158	C27H30O15	[M+H]+	Vitexin-2''-O-glucoside	Flavonoids	Flavonoid carbonoside	61360-94-9	2.02237e+06	1.15557e+06	2.73187e+06	9	9	5.71573e+06	-0.807444	insig	0.433842	insig	0	insig	19.2766	up	17.7777	up	16.9702	up	-1.06505	down
300	Lmjp002596	C12637	ko00944	597.14	303.05	596.138	C26H28O16	[M+H]+	Quercetin-3-O-sambubioside	Flavonoids	Flavonols	83048-35-5	30668.3	21646.7	60828	56413.7	33277.3	264580	-0.5026	insig	0.987986	insig	-0.761505	insig	2.22959	up	-0.879295	insig	-0.620391	insig	-2.1209	down
301	Lmyp004022	--	--	601.12	287.06	600.112	C28H24O15	[M+H]+	Kaempferol-3-O-(2''-galloyl)glucoside	Flavonoids	Flavonols	76343-90-3	17599.7	1604.1	5942.37	9	4896.6	46806.3	-3.45571	insig	-1.56644	insig	9.08764	insig	12.3445	up	10.9333	up	-1.61002	insig	-2.97759	insig
302	Lmyp003599	--	--	601.12	287.06	600.112	C28H24O15	[M+H]+	Kaempferol-3-O-(6''-galloyl)glucoside*	Flavonoids	Flavonols	56317-05-6	17599.7	1604.1	5942.37	9	4896.6	46806.3	-3.45571	insig	-1.56644	insig	9.08764	insig	12.3445	up	10.9333	up	-1.61002	insig	-2.97759	insig
303	Lmyp003500	--	--	601.12	287.06	600.112	C28H24O15	[M+H]+	Kaempferol-3-O-(2''-galloyl)galactoside*	Flavonoids	Flavonols	-	17599.7	1604.1	5942.37	9	4896.6	46806.3	-3.45571	insig	-1.56644	insig	9.08764	insig	12.3445	up	10.9333	up	-1.61002	insig	-2.97759	insig
304	Zmcp002666	--	--	627.14	303.05	626.148	C27H30O17	[M+H]+	Quercetin-3,7-Di-O-glucoside	Flavonoids	Flavonols	-	8396.33	20470.7	89900.7	77956.3	42686.3	200303	1.28573	insig	3.4205	insig	-0.868892	insig	1.36145	up	-3.21483	insig	-1.06022	down	-1.15578	down
305	HJN102	--	--	677.17	515.14	678.158	C34H30O15	[M-H]-	3,4,5-Tricaffeoylquinic acid	Phenolic acids	Phenolic acids	86632-03-3	3074.2	9	5608.87	9	9	467087	-8.41607	insig	0.867498	insig	0	insig	15.6634	up	8.41607	insig	0	insig	-6.37984	insig
306	Lmsp002982	--	--	773.21	303.05	772.206	C33H40O21	[M+H]+	Quercetin-3-O-sophoroside-7-O-rhamnoside	Flavonoids	Flavonols	-	7823.63	3883.53	26583.3	26889.7	18776.3	76177	-1.01047	insig	1.76461	insig	-0.518137	insig	1.5023	up	-1.78114	insig	-2.27347	down	-1.51883	down
307	Lmmp003705	--	--	868.51	868.51	867.498	C45H73NO15	[M+H]+	Leptinine I	Alkaloids	Steroid alkaloids	-	5.41627e+06	2.99027e+06	7.42453e+06	41460000	3.31913e+07	1.96023e+07	-0.857025	insig	0.455002	insig	-0.320914	insig	-1.08069	down	-2.93635	down	-3.47246	down	-1.40065	insig
308	Lmmp003887	C10819	--	868.51	868.51	867.498	C45H73NO15	[M+H]+	Solamargine	Alkaloids	Steroid alkaloids	20311-51-7	2.16473e+06	1.79597e+06	5624700	3.75623e+07	2.65283e+07	14226000	-0.269429	insig	1.37759	insig	-0.501753	insig	-1.40076	down	-4.11703	down	-3.8847	down	-1.33868	insig
309	Lmmn005003	--	--	1087.51	1087.5	1088.5	C52H80O24	[M-H]-	Medicagenic acid-3-O-glucuronide-28-O-xylosyl(1,4)-rhamnosyl(1,2)-arabinoside	Terpenoids	Triterpene Saponin	128192-15-4	199827	115221	155733	9	35405.7	213313	-0.794341	insig	-0.359671	insig	11.9418	insig	14.5327	up	14.4385	up	1.70236	insig	-0.453896	insig
310	pme3005*	C03134	--	74.05	46.2	73.053	C3H7NO	[M+H]+	N,N-Dimethylformamide	Alkaloids	Alkaloids	68-12-2	142577	507467	273843	189960	920753	230730	1.83158	up	0.941613	insig	2.27712	up	0.28051	insig	-0.413958	insig	-0.859502	insig	0.247145	insig
311	MWSmce331*	C08267	--	102.05	56.05	101.048	C4H7NO2	[M+H]+	Azetidine-2-carboxylic acid*	Alkaloids	Alkaloids	2517-04-6	891183	82900.7	79658.3	9	90684.7	46650.7	-3.42627	down	-3.48383	down	13.2986	up	12.3397	up	16.5954	up	-0.129475	insig	0.771928	insig
312	mws4052*	C01234	ko00270,ko01100,ko01110	102.06	56.05	101.048	C4H7NO2	[M+H]+	1-Aminocyclopropane-1-carboxylic acid*	Organic acids	Organic acids	22059-21-8	396033	35998	32024.7	9	40748.7	17713	-3.45963	down	-3.62837	down	12.1445	up	10.9426	up	15.4253	up	-0.178836	insig	0.854375	insig
313	pme3011*	C00334	ko00250,ko00330,ko00410,ko00650,ko00760,ko01100	104.07	68.8	103.063	C4H9NO2	[M+H]+	γ-Aminobutyric acid	Organic acids	Organic acids	56-12-2	9397900	3.29673e+07	1.45643e+07	16368000	2.79217e+07	5792900	1.81063	up	0.632029	insig	0.770507	insig	-1.49852	down	-0.800468	insig	0.239652	insig	1.33008	up
314	pme3033*	C01026	ko00260,ko01100	104.07	86	103.063	C4H9NO2	[M+H]+	N,N-Dimethylglycine	Amino acids and derivatives	Amino acids and derivatives	1118-68-9	6.49477e+06	2.26703e+07	1.03032e+07	1.16037e+07	18900000	4.35597e+06	1.80346	up	0.665738	insig	0.703805	insig	-1.41352	down	-0.837231	insig	0.262419	insig	1.24202	up
315	ML10172161	C00168	ko00260,ko00630,ko01100,ko01110,ko01200	103	59.01	104.011	C3H4O4	[M-H]-	Hydroxypyruvic acid	Organic acids	Organic acids	1113-60-6	60989.3	143577	88113.3	27504	46163.3	66619.3	1.23519	up	0.530803	insig	0.747106	insig	1.2763	up	1.14892	up	1.637	up	0.403419	insig
316	Lmbn000193	C01146	ko00053,ko00630,ko01100	103	59.01	104.011	C3H4O4	[M-H]-	Tartronate semialdehyde	Organic acids	Organic acids	2480-77-5	60989.3	143577	88113.3	27504	46163.3	66619.3	1.23519	up	0.530803	insig	0.747106	insig	1.2763	up	1.14892	up	1.637	up	0.403419	insig
317	pme1975	C00383	ko00061,ko00240,ko00410,ko01100,ko01212	103	59	104.06	C3H4O4	[M-H]-	Malonic acid	Organic acids	Organic acids	141-82-2	527973	1.73827e+06	908707	232887	709527	788197	1.71911	up	0.78335	insig	1.60723	up	1.75893	up	1.18084	up	1.29272	up	0.205259	insig
318	mws0601*	C05942	ko00330	110.02	66	111.032	C5H5NO2	[M-H]-	Pyrrole-2-carboxylic acid	Organic acids	Organic acids	634-97-9	27901.3	101582	18695.3	14831.3	71491.7	9	1.86423	up	-0.577656	insig	2.26913	up	-10.6864	down	0.911686	insig	0.506793	insig	11.0205	insig
319	pme0275*	--	--	115.05	97	116.047	C5H8O3	[M-H]-	4-Oxopentanoic Acid	Organic acids	Organic acids	123-76-2	10218.3	21879	10519.3	20684	19580.7	9	1.09839	up	0.0418834	insig	-0.0790853	insig	-11.1663	down	-1.01736	down	0.160117	insig	10.1908	insig
320	pmb1096	C00463	ko00380,ko00400,ko00402,ko01100,ko01110	118.07	91	117.058	C8H7N	[M+H]+	Indole	Alkaloids	Plumerane	120-72-9	161113	50219	26709.3	26829.7	49370.7	114837	-1.68177	down	-2.59266	down	0.879825	insig	2.09768	up	2.58617	up	0.0245792	insig	-2.10417	down
321	mws0147*	C20827	ko00280,ko01100	117.06	59	118.063	C5H10O3	[M-H]-	β-Hydroxyisovaleric acid	Organic acids	Organic acids	625-08-1	517160	230367	525090	207783	437047	275957	-1.16668	down	0.021954	insig	1.07271	up	0.409362	insig	1.31553	up	-0.923855	insig	0.928123	insig
322	pme0195*	C00097	ko00260,ko00270,ko00311,ko00332,ko00430,ko00460,ko00480,ko00730,ko00770,ko00920,ko00970,ko01100,ko01110,ko01200,ko01230,ko01240,ko04122	120.02	62	121.02	C3H7NO2S	[M-H]-	L-Cysteine	Amino acids and derivatives	Amino acids and derivatives	52-90-4	862477	181523	988923	767870	347600	25597.7	-2.24833	down	0.197373	insig	-1.14343	down	-4.90678	down	0.167623	insig	-0.937273	insig	5.27177	up
323	mws0133*	C00153	ko00760,ko01100,ko01240	123.06	80.05	122.048	C6H6N2O	[M+H]+	Nicotinamide	Others	Vitamin	98-92-0	1798500	5.55047e+06	1.97503e+06	2.32033e+06	1.56483e+07	1.59833e+06	1.62581	up	0.135083	insig	2.75361	up	-0.537764	insig	-0.367538	insig	-1.49533	down	0.305309	insig
324	pme0490*	C00253	ko00760,ko00960,ko01100,ko01110,ko01240	124.04	78	123.032	C6H5NO2	[M+H]+	Nicotinic acid (Vitamin B3)	Others	Vitamin	59-67-6	180227	7845900	275077	328490	6589800	251703	5.44405	up	0.610021	insig	4.32631	up	-0.384125	insig	-0.866037	insig	0.251704	insig	0.128109	insig
325	pme1216	C10164	ko00380,ko01100	122.03	78	123.032	C6H5NO2	[M-H]-	2-Picolinic acid	Organic acids	Organic acids	98-98-6	24946.3	1.00275e+06	34762.3	26931	912300	36661.7	5.329	up	0.478697	insig	5.08217	up	0.445005	insig	-0.11044	insig	0.136387	insig	-0.0767475	insig
326	mws0572*	C02376	ko00240,ko01100	126.07	109	125.059	C5H7N3O	[M+H]+	5-Methylcytosine	Nucleotides and derivatives	Nucleotides and derivatives	554-01-8	17950	141500	27531.7	46408	124403	40586.7	2.97875	up	0.617108	insig	1.42258	up	-0.193368	insig	-1.37039	down	0.185777	insig	-0.559914	insig
327	Zmgn000217	C00490	ko00660,ko01100	129.02	85.03	130.027	C5H6O4	[M-H]-	Methylenesuccinic acid	Organic acids	Organic acids	97-65-4	12306.3	207823	33991.7	18099	56537.7	30337	4.07789	up	1.46578	up	1.6433	up	0.745168	insig	-0.556513	insig	1.87807	up	0.164103	insig
328	Lmgn000160	C02642	ko00240,ko00410,ko00770,ko01100	131.05	70.03	132.053	C4H8N2O3	[M-H]-	3-Ureidopropionic Acid	Organic acids	Organic acids	462-88-4	307257	26321	10273.1	33200.3	116060	7775	-3.54516	down	-4.90251	down	1.8056	up	-2.09428	down	3.21017	up	-2.14058	down	0.401952	insig
329	mws0972*	C06103	--	131.07	85	132.079	C6H12O3	[M-H]-	6-Hydroxyhexanoic acid	Organic acids	Organic acids	1191-25-9	26728.3	297033	50176	23479.3	118873	9	3.47418	up	0.908628	insig	2.33995	up	-11.3492	down	0.186978	insig	1.32121	up	12.4448	up
330	mws0889*	C21649	--	135.03	75.01	136.037	C4H8O5	[M-H]-	D-Threonic Acid	Others	Saccharides and Alcohols	3909-12-4	53180.7	530813	89620.7	69529.7	662787	587593	3.31923	up	0.75293	insig	3.25284	up	3.07912	up	-0.386727	insig	-0.32034	insig	-2.71291	down
331	Hmbn002174	C10700	ko01100	135.05	120.02	136.053	C8H8O2	[M-H]-	4-Hydroxyacetophenone	Phenolic acids	Phenolic acids	99-93-4	3307.13	21393.3	11180.3	9	7453.57	4082.37	2.69351	up	1.75731	insig	9.69379	up	8.82527	up	8.52144	up	1.52116	insig	1.45349	insig
332	mws0146*	--	--	138.06	78	137.048	C7H7NO2	[M+H]+	Nicotinic Acid Methyl Ester(Methyl Nicotinate)	Alkaloids	Pyridine alkaloids	93-60-7	64531	391570	421227	109295	144153	222743	2.60121	up	2.70653	up	0.399377	insig	1.02715	up	-0.760163	insig	1.44167	up	0.919215	insig
333	mws0749*	C00156	ko00130,ko00790,ko01100,ko01110,ko01240	137.02	93	138.032	C7H6O3	[M-H]-	4-Hydroxybenzoic acid	Phenolic acids	Phenolic acids	99-96-7	281227	3.32693e+06	458513	416900	1639500	315510	3.56439	up	0.70523	insig	1.97548	up	-0.402016	insig	-0.567968	insig	1.02094	up	0.539278	insig
334	pme3207*	C02480	ko01100	141.02	59	142.027	C6H6O4	[M-H]-	Muconic acid	Organic acids	Organic acids	1119-72-8	1.00895e+06	303507	3306500	386800	842020	706777	-1.73305	down	1.71245	up	1.12227	up	0.869667	insig	1.38319	up	-1.47213	down	2.22598	up
335	pmb0764	C04294	ko00730,ko01100,ko01240	144.05	113.2	143.04	C6H9NOS	[M+H]+	4-Methyl-5-thiazoleethanol	Others	Others	137-00-8	27805.3	85230.3	67475.3	50902.3	114290	29012.3	1.61601	up	1.279	up	1.1669	up	-0.811065	insig	-0.87237	insig	-0.42326	insig	1.21769	up
336	Hmcp000405	--	--	144.14	84.08	143.132	C8H17NO	[M+H]+	Dihydroisopelletierine	Alkaloids	Piperidine alkaloids	-	3.83103e+06	1728600	2.10317e+06	1626300	4080800	2578300	-1.14813	down	-0.86517	insig	1.32726	up	0.664827	insig	1.23614	up	-1.23925	down	-0.293857	insig
337	Hmmp002124	C08493	--	146.06	118.06	145.053	C9H7NO	[M+H]+	Indole-3-carboxaldehyde	Alkaloids	Plumerane	487-89-8	311683	89955	42502.7	46840.7	77695.3	164077	-1.79281	down	-2.87446	down	0.730066	insig	1.80854	up	2.73425	up	0.211376	insig	-1.94874	down
338	pme2380*	C00026	ko00020,ko00040,ko00053,ko00220,ko00250,ko00300,ko00310,ko00340,ko00430,ko00630,ko00650,ko00660,ko01100,ko01110,ko01200,ko01210,ko01230,ko01240	145.01	101	146.022	C5H6O5	[M-H]-	α-Ketoglutaric acid	Organic acids	Organic acids	328-50-7	434487	190210	696833	754867	199447	1010340	-1.19172	down	0.681502	insig	-1.92022	down	0.420547	insig	-0.79691	insig	-0.0684099	insig	-0.535955	insig
339	Lmgp000796	C00650	--	150.06	61.01	149.048	C8H7NO2	[M+H]+	4-Hydroxymandelonitrile	Alkaloids	Phenolamine	13093-65-7	1.14803e+06	1.25813e+07	855290	683670	6.71287e+06	146273	3.45405	up	-0.424679	insig	3.29556	up	-2.22463	down	0.747793	insig	0.906284	insig	2.54775	up
340	pme1210*	C00073	ko00270,ko00966,ko00970,ko01100,ko01110,ko01210,ko01230,ko01240	150.06	61	149.051	C5H11NO2S	[M+H]+	L-Methionine	Amino acids and derivatives	Amino acids and derivatives	63-68-3	1.37327e+06	1.48417e+07	941457	763383	6.71017e+06	162863	3.43397	up	-0.544645	insig	3.13587	up	-2.22875	down	0.847132	insig	1.14523	up	2.53123	up
341	mws1499*	C00216	ko00040,ko00053	149.05	59.01	150.053	C5H10O5	[M-H]-	D-Arabinose	Others	Saccharides and Alcohols	10323-20-3	20072.7	185073	43359.7	41557.7	191577	151220	3.20479	up	1.11112	insig	2.20474	up	1.86346	up	-1.04988	insig	-0.0498248	insig	-1.80222	insig
342	Lmxn006423	--	--	150	122.01	151.009	C7H5NOS	[M-H]-	2(3H)-Benzothiazolone	Alkaloids	Alkaloids	934-34-9	13740	35507.7	21267.7	32169	19620.3	8737.93	1.36975	up	0.63028	insig	-0.713322	insig	-1.88031	down	-1.22729	down	0.855781	insig	1.2833	insig
343	pme0256*	C00385	ko00230,ko00232,ko01100,ko01110	151.03	151	152.033	C5H4N4O2	[M-H]-	Xanthine	Nucleotides and derivatives	Nucleotides and derivatives	69-89-6	41539.3	109747	17195.3	27121	122707	89106	1.40163	up	-1.27246	down	2.17773	up	1.71611	up	0.615068	insig	-0.161037	insig	-2.37351	down
344	MWS2984*	--	--	153.05	136.03	152.045	C4H4N6O	[M+H]+	8-Azaguanine	Nucleotides and derivatives	Nucleotides and derivatives	134-58-7	72642	3.03313e+06	152310	188187	5.09987e+06	125250	5.38386	up	1.06813	insig	4.76022	up	-0.587354	insig	-1.37329	insig	-0.749651	insig	0.2822	insig
345	mws0437*	C01904	ko00040,ko01100	151.06	71	152.068	C5H12O5	[M-H]-	D-Arabitol	Others	Saccharides and Alcohols	488-82-4	9	27192.3	67690.3	9	9	45768	11.561	up	12.8767	up	0	insig	12.3121	up	0	insig	11.561	up	0.564611	insig
346	Lmyp004084	C22272	--	153.13	107.09	152.12	C10H16O	[M+H]+	Perillyl alcohol	Terpenoids	Monoterpenoids	57717-97-2	1404400	621200	658113	74513	66419.3	306177	-1.17682	down	-1.09355	down	-0.165889	insig	2.0388	up	4.23632	up	3.22538	up	1.10397	up
347	Hmlp000935	C16666	ko00998,ko01100,ko01110	154.09	137.06	153.078	C8H11NO2	[M+H]+	Vanillylamine	Alkaloids	Phenolamine	1196-92-5	9	218870	24563.3	320793	387837	129867	14.5698	up	11.4143	up	0.273805	insig	-1.30461	down	-15.1214	down	-0.825375	insig	-2.40245	down
348	MWStz051*	C06184	ko00960,ko01110	156.14	58.07	155.131	C9H17NO	[M+H]+	Methylisopelletierine	Alkaloids	Piperidine alkaloids	18747-42-7	9	33041.7	255260	556383	98916	878983	11.8421	up	14.7917	up	-2.4918	down	0.659757	insig	-15.9158	down	-1.58192	insig	-1.78387	down
349	Lmbn001467	C03087	ko00310,ko01100	158.08	116.07	159.09	C7H13NO3	[M-H]-	5-Acetamidopentanoic Acid	Organic acids	Organic acids	1072-10-2	145310	45969	79744	61675	307367	124613	-1.6604	down	-0.865686	insig	2.3172	up	1.0147	up	1.23638	up	-2.74123	down	-0.644011	insig
350	pme2914*	C03761	--	161.05	99	162.053	C6H10O5	[M-H]-	3-Hydroxy-3-methylpentane-1,5-dioic acid	Amino acids and derivatives	Amino acids and derivatives	503-49-1	3306600	469290	1.36977e+06	302407	446263	2.28687e+06	-2.8168	down	-1.27142	down	0.561405	insig	2.91881	up	3.45079	up	0.0725844	insig	-0.739442	insig
351	pmb0142	C10945	ko00940,ko01110	165.1	95.2	164.047	C9H8O3	[M+H]+	Caffeic aldehyde	Phenolic acids	Phenolic acids	141632-15-7	73371.7	683357	73746.3	64820	817560	20798.7	3.21934	up	0.00734826	insig	3.65681	up	-1.63995	down	0.178784	insig	-0.258686	insig	1.82608	up
352	MWS0274*	--	--	165.06	119.05	166.063	C9H10O3	[M-H]-	DL-3-Phenyllactic acid	Organic acids	Organic acids	828-01-3	52796.7	120993	54381.7	28453	21042.3	86148.7	1.19641	up	0.0426735	insig	-0.435286	insig	1.59825	up	0.891866	insig	2.52356	up	-0.663708	insig
353	mws0467*	C01744	--	165.06	119.05	166.063	C9H10O3	[M-H]-	3-(4-Hydroxyphenyl)-propionic acid	Phenolic acids	Phenolic acids	501-97-3	80947.3	181603	83642.3	31313.7	42976.3	149587	1.16574	up	0.0472498	insig	0.45675	insig	2.25612	up	1.37019	up	2.07918	up	-0.838676	insig
354	MWStz091*	--	--	169.1	70.07	168.09	C8H12N2O2	[M+H]+	Cyclo(L-Ala-L-Pro)	Amino acids and derivatives	Amino acids and derivatives	36357-32-1	9	41402.3	171810	232280	67899.3	16727.3	12.1675	up	14.2205	up	-1.7744	down	-3.79559	insig	-14.6556	down	-0.713685	insig	3.36053	insig
355	Zmpp000906	C00547	ko00350,ko01100	170.08	134	169.074	C8H11NO3	[M+H]+	Norepinephrine	Others	Others	51-41-2	84154	669623	296157	37011	201467	190160	2.99225	up	1.81526	up	2.44452	up	2.36119	up	1.18508	insig	1.73281	up	0.639147	insig
356	pme0253*	C02710	--	174.11	86	173.105	C8H15NO3	[M+H]+	N-Acetyl-L-leucine	Amino acids and derivatives	Amino acids and derivatives	1188-21-2	69497.3	329103	30941	74645	628657	20209.7	2.24351	up	-1.16744	insig	3.07415	up	-1.885	down	-0.103088	insig	-0.933732	insig	0.614474	insig
357	mws0242*	C08278	--	173.08	111	174.089	C8H14O4	[M-H]-	Suberic Acid	Organic acids	Organic acids	505-48-6	79442.3	645667	100761	161433	473063	32766	3.02281	up	0.342957	insig	1.55109	up	-2.30067	down	-1.02296	down	0.448756	insig	1.62067	up
358	Zmyn000155	C00437	ko00220,ko01100,ko01110,ko01210,ko01230	173.11	131.08	174.1	C7H14N2O3	[M-H]-	N-α-Acetyl-L-ornithine	Amino acids and derivatives	Amino acids and derivatives	6205-08-9	392750	108587	30856.7	9	201403	8479.27	-1.85476	down	-3.66996	down	14.4498	up	9.8798	insig	15.4133	up	-0.891241	insig	1.86357	insig
359	pme1651	C00954	ko00380,ko01100,ko04075	176.1	130.1	175.063	C10H9NO2	[M+H]+	Indole-3-acetic acid (IAA)	Alkaloids	Plumerane	87-51-4	28554.7	103971	31910	16022	24600	9	1.86438	up	0.160282	insig	0.618604	insig	-10.7978	down	0.833672	insig	2.07945	up	11.7918	up
360	pmp001194	--	--	176.09	158.1	175.084	C7H13NO4	[M+H]+	Calystegine B2	Alkaloids	Tropan alkaloids	127414-85-1	9	687020	957803	377883	1.33667e+06	156463	16.2201	up	16.6994	insig	1.82263	up	-1.27212	insig	-15.3577	down	-0.960216	insig	2.6139	insig
361	pmb3101	C02504	ko00290,ko00620,ko01100,ko01110,ko01210,ko01230	175.06	115	176.068	C7H12O5	[M-H]-	2-Isopropylmalic Acid	Organic acids	Organic acids	49601-06-1	302940	4006900	869730	910647	3417400	273313	3.72538	up	1.52154	up	1.90794	up	-1.73634	down	-1.58786	down	0.229587	insig	1.67001	up
362	mws1074*	C03093	--	177.02	121	178.027	C9H6O4	[M-H]-	Daphnetin	Lignans and Coumarins	Coumarins	486-35-1	106602	28551.3	21357	101443	38968.7	43253.3	-1.9006	down	-2.31945	down	-1.38029	down	-1.22979	down	0.0715559	insig	-0.448756	insig	-1.0181	down
363	mws1195*	--	--	179.07	147.1	178.063	C10H10O3	[M+H]+	p-Coumaric acid methyl ester	Phenolic acids	Phenolic acids	3943-97-3	9	14120.7	92689.3	9	9	40819.3	10.6156	up	13.3302	up	0	insig	12.147	up	0	insig	10.6156	up	1.18315	up
364	mws2212*	C01197	ko00940,ko01100,ko01110	179.03	135.05	180.042	C9H8O4	[M-H]-	Caffeic acid	Phenolic acids	Phenolic acids	331-39-5	431567	114650	723183	1.91937e+06	273540	1.69803e+06	-1.91235	down	0.744778	insig	-2.81081	down	-0.176766	insig	-2.15298	down	-1.25452	insig	-1.23143	down
365	mws4170*	C00031	ko00010,ko00030,ko00052,ko00500,ko00520,ko00524,ko00901,ko01100,ko01110,ko02010	179.06	59.01	180.063	C6H12O6	[M-H]-	D-Glucose	Others	Saccharides and Alcohols	50-99-7	96264.7	2688700	435927	342213	2159400	3290700	4.80376	up	2.17901	up	2.65766	up	3.26543	up	-1.82982	down	0.316278	insig	-2.91624	down
366	mws1164*	C05003	--	179.06	59.01	180.063	C6H12O6	[M-H]-	D-Fructose	Others	Saccharides and Alcohols	57-48-7	131711	3.04853e+06	557207	377653	2438900	3.05397e+06	4.53266	up	2.08083	up	2.6911	up	3.01555	up	-1.51968	down	0.321885	insig	-2.4544	down
367	Hmln000297	C00137	ko00052,ko00053,ko00562,ko01100,ko01110,ko02010,ko04070	179.05	59.01	180.063	C6H12O6	[M-H]-	Inositol	Others	Saccharides and Alcohols	87-89-8	149790	2.93567e+06	551277	510200	2.88433e+06	3.33167e+06	4.29267	up	1.87984	up	2.4991	up	2.70711	up	-1.76812	down	0.0254503	insig	-2.5954	down
368	Cmyp007180	--	--	181.12	107.09	180.115	C11H16O2	[M+H]+	Dihydroactinidiolide	Others	Others	17092-92-1	811610	2793900	999927	484460	2.55563e+06	166243	1.78342	up	0.301036	insig	2.39923	up	-1.54308	down	0.744409	insig	0.1286	insig	2.58853	up
369	Hmmp001310	C21283	--	188.07	118.07	187.063	C11H9NO2	[M+H]+	3-Indoleacrylic acid	Alkaloids	Plumerane	1204-06-4	9.71233e+07	3.04737e+07	12192000	1.69347e+07	26524000	6.13833e+07	-1.67225	down	-2.99388	down	0.647319	insig	1.85787	up	2.51984	up	0.200265	insig	-2.33191	down
370	pmn001492	C18078	--	187.1	123.1	188.041	C11H8O3	[M-H]-	Ayapin	Lignans and Coumarins	Coumarins	494-56-4	104556	13167000	183507	289583	2.15717e+07	78944	6.97651	up	0.811561	insig	6.21902	up	-1.87508	down	-1.46971	down	-0.712211	insig	1.21693	up
371	pmn001380	C17878	--	187.1	169.09	188.105	C9H16O4	[M-H]-	Eucommiol	Others	Others	55930-44-4	129650	1.77217e+07	259033	374403	3.01743e+07	104004	7.09475	up	0.998516	insig	6.33258	up	-1.84796	down	-1.52997	down	-0.767808	insig	1.3165	up
372	mws0237*	C08261	--	187.1	125	188.105	C9H16O4	[M-H]-	Azelaic acid	Organic acids	Organic acids	123-99-9	1.53597e+06	6.67787e+07	2.97843e+06	4.85003e+06	22721000	1276800	5.44217	up	0.955407	insig	2.22796	up	-1.92546	down	-1.65885	down	1.55536	up	1.22202	up
373	mws0736*	C02155	--	189.12	86	188.116	C8H16N2O3	[M+H]+	N-Glycyl-L-leucine*	Amino acids and derivatives	Amino acids and derivatives	869-19-2	579063	9.47437e+07	1527700	1.83153e+06	46931000	509007	7.35416	up	1.39957	up	4.67942	up	-1.8473	down	-1.66126	down	1.01349	up	1.5856	up
374	mws5041*	--	--	189.12	86.1	188.116	C8H16N2O3	[M+H]+	L-Glycyl-L-isoleucine*	Amino acids and derivatives	Amino acids and derivatives	19461-38-2	500573	86037000	1.25973e+06	1423800	3.99793e+07	417637	7.42523	up	1.33147	up	4.81144	up	-1.76943	down	-1.50809	down	1.1057	up	1.5928	up
375	Zmdp000292	--	--	189.14	70.07	188.127	C7H16N4O2	[M+H]+	Arginine methyl ester	Amino acids and derivatives	Amino acids and derivatives	-	2.44933e+06	277660	179103	149253	900733	119380	-3.141	down	-3.77353	down	2.59334	up	-0.322202	insig	4.03655	up	-1.69778	down	0.585231	insig
376	MWSslk140*	C02712	--	192.07	56.05	191.062	C7H13NO3S	[M+H]+	N-Acetyl-L-Methionine	Amino acids and derivatives	Amino acids and derivatives	65-82-7	45864	777217	138833	73715.7	468280	12125.3	4.08288	up	1.59792	up	2.66733	up	-2.60395	down	-0.684609	insig	0.730945	insig	3.51726	up
377	Lmmp002080	--	--	193.13	105.03	192.126	C11H16N2O	[M+H]+	N-(4-Aminobutyl)benzamide	Alkaloids	Alkaloids	5692-23-9	99631.3	613560	148217	227502	230063	7.14053e+06	2.62253	up	0.573036	insig	0.0161518	insig	4.97208	up	-1.19121	insig	1.41517	up	-5.59025	down
378	Cmyp009787	--	--	193.16	109.06	192.151	C13H20O	[M+H]+	Damascenone	Others	Others	23726-91-2	269323	923007	277897	176673	906317	40023.3	1.777	up	0.0452093	insig	2.35893	up	-2.14217	down	0.608255	insig	0.0263259	insig	2.79564	up
379	mws1189*	C00333	ko00040,ko00053,ko00520,ko01100,ko01240,ko02010	193.04	72.8	194.033	C6H10O7	[M-H]-	D-Galacturonic acid	Others	Saccharides and Alcohols	685-73-4	23415.7	156007	27501	27694	221020	51932.7	2.73606	up	0.23201	insig	2.99653	up	0.907069	insig	-0.242099	insig	-0.502569	insig	-0.917158	insig
380	pme3705*	C00191	ko00040,ko00053,ko00520,ko00562,ko01100,ko01240	193.04	73	194.043	C6H10O7	[M-H]-	D-Glucoronic acid	Others	Saccharides and Alcohols	6556-12-3	20004.7	191777	33409	28543.7	248497	70271.7	3.26102	up	0.7399	insig	3.12198	up	1.29977	up	-0.512834	insig	-0.373799	insig	-1.07271	down
381	pme0422*	C10470	--	193.06	134	194.058	C10H10O4	[M-H]-	Isoferulic Acid*	Phenolic acids	Phenolic acids	25522-33-2	67668.7	249823	156127	25752.7	32220.3	292953	1.88435	up	1.20616	up	0.32325	insig	3.50788	up	1.39377	insig	2.95486	up	-0.907954	insig
382	pmb2640*	C02679	ko00061,ko01100,ko01110	199.17	199.17	200.178	C12H24O2	[M-H]-	Dodecanoic acid (Lauric acid)	Lipids	Free fatty acids	143-07-7	91232.7	1.33897e+06	305333	121927	365323	1.05237e+06	3.87543	up	1.74276	up	1.58316	up	3.10955	up	-0.418391	insig	1.87387	up	-1.78518	down
383	mws0282*	C00078	ko00260,ko00380,ko00400,ko00901,ko00966,ko00970,ko00998,ko01100,ko01110,ko01210,ko01230,ko01240	203.08	116.05	204.09	C11H12N2O2	[M-H]-	L-Tryptophan	Amino acids and derivatives	Amino acids and derivatives	73-22-3	6.32713e+07	1.75047e+07	8.59903e+06	1.20233e+07	15318000	30510000	-1.85381	down	-2.87931	down	0.349391	insig	1.34345	up	2.39572	up	0.192512	insig	-1.82704	down
384	pmb0818	C05660	ko00380	206.1	147.5	205.074	C11H11NO3	[M+H]+	Methoxyindoleacetic acid	Alkaloids	Plumerane	3471-31-6	4.17833e+06	1.32067e+06	566450	695430	1.19753e+06	2.90733e+06	-1.66166	down	-2.88291	down	0.784089	insig	2.06372	up	2.58695	up	0.141201	insig	-2.35968	down
385	pmb1587	--	--	207.14	165.2	206.131	C13H18O2	[M+H]+	4-Hydroxy-3,5-diisopropylbenzaldehyde	Phenolic acids	Phenolic acids	10537-86-7	26746.7	97256	27137	9	106437	9	1.86243	up	0.0209021	insig	13.5297	up	0	insig	11.5371	up	-0.130136	insig	11.558	up
386	Zmgn002106	C03519	ko00360,ko01100	206.08	58.03	207.09	C11H13NO3	[M-H]-	N-Acetyl-L-phenylalanine	Amino acids and derivatives	Amino acids and derivatives	2018-61-3	176233	577973	416853	84041.3	224370	795663	1.71352	up	1.24205	up	1.41671	up	3.24299	up	1.06832	up	1.36512	up	-0.932618	insig
387	pmb2620	--	--	207.07	133.1	208.074	C11H12O4	[M-H]-	3,4-Dimethoxycinnamic acid	Phenolic acids	Phenolic acids	2316-26-9	9	2557.1	11004.3	9	9	52021.7	8.15037	up	10.2559	up	0	insig	12.4969	up	0	insig	8.15037	up	-2.24104	down
388	pmb2507	C00672	ko00030,ko00240,ko01100	213.1	97	214.024	C5H11O7P	[M-H]-	2-Deoxyribose-1-phosphate	Nucleotides and derivatives	Nucleotides and derivatives	17210-42-3	90593	181600	203413	73610	298123	257597	1.00329	up	1.16694	up	2.01794	up	1.80714	up	0.299498	insig	-0.715145	insig	-0.3407	insig
389	pme0170*	--	--	217.13	158	216.122	C8H16N4O3	[M+H]+	N-Acetyl-L-Arginine	Amino acids and derivatives	Amino acids and derivatives	155-84-0	64749	379957	63672	9	546517	161033	2.55291	up	-0.0241988	insig	15.89	up	14.1271	up	12.8126	up	-0.524431	insig	-1.33863	down
390	MWS1900*	--	--	215.13	153.13	216.136	C11H20O4	[M-H]-	Undecanedioic acid	Lipids	Free fatty acids	1852-04-6	40729.3	256287	38981	107235	293390	15823.7	2.65362	up	-0.0632971	insig	1.45204	up	-2.76062	down	-1.39664	down	-0.195061	insig	1.30069	up
391	pme2566*	--	--	217.08	199	218.09	C8H14N2O5	[M-H]-	5-L-Glutamyl-L-amino acid	Amino acids and derivatives	Amino acids and derivatives	5875-41-2	30585.7	9	12326.7	26859.7	9	78211.3	-11.7306	down	-1.31107	insig	-11.5432	down	1.54194	up	0.187414	insig	0	insig	-2.66559	insig
392	pme1228*	C00643	ko00380,ko01100	221.09	204	220.085	C11H12N2O3	[M+H]+	5-Hydroxy-L-tryptophan	Amino acids and derivatives	Amino acids and derivatives	56-69-9	200457	51703.3	31923.3	78787.3	114813	651180	-1.95496	down	-2.65061	down	0.543255	insig	3.04702	up	1.34725	up	-1.15096	down	-4.35037	down
393	mws5042*	--	--	223.11	120.09	222.1	C11H14N2O3	[M+H]+	L-Glycyl-L-phenylalanine	Amino acids and derivatives	Amino acids and derivatives	721-66-4	863053	1.06137e+08	1.22277e+06	892200	3.85153e+07	510553	6.94226	up	0.502628	insig	5.43192	up	-0.805305	insig	-0.0479174	insig	1.46242	up	1.26002	up
394	pmb2643*	C08322	--	225.19	207	226.193	C14H26O2	[M-H]-	Myristoleic acid	Lipids	Free fatty acids	544-64-9	9	8698.57	5919.97	10493.2	14136	9	9.91664	up	9.36145	up	0.429915	insig	-10.1872	down	-10.1872	down	-0.700524	insig	9.36145	up
395	Lmhp001461	--	--	229.15	70.07	228.147	C11H20N2O3	[M+H]+	L-Prolyl-L-Leucine	Amino acids and derivatives	Amino acids and derivatives	52899-07-7	821120	1.64803e+07	763313	645420	1.64327e+07	604690	4.32701	up	-0.105318	insig	4.67018	up	-0.0940426	insig	0.347355	insig	0.00417881	insig	0.33608	insig
396	Lmhp001670	--	--	231.16	72.08	230.163	C11H22N2O3	[M+H]+	L-Valyl-L-Leucine	Amino acids and derivatives	Amino acids and derivatives	3989-97-7	3.97937e+06	9.02587e+06	7.30953e+06	6.12457e+06	6.25227e+06	2374200	1.18153	up	0.87724	insig	0.0297715	insig	-1.36717	down	-0.622069	insig	0.529686	insig	1.62234	up
397	mws4176*	--	--	237.12	120.09	236.116	C12H16N2O3	[M+H]+	L-Alanyl-L-Phenylalanine	Amino acids and derivatives	Amino acids and derivatives	3061-90-3	1.20063e+06	6945200	3.39537e+06	2.38777e+06	3201400	1.18437e+06	2.53222	up	1.49977	up	0.423041	insig	-1.01155	down	-0.991866	insig	1.11731	up	1.51945	up
398	Lmhn003240	--	--	237.04	121.03	238.048	C11H10O6	[M-H]-	Benzoylmalic acid	Phenolic acids	Phenolic acids	22138-51-8	16309.3	109909	97419.7	43843.3	52502.7	831203	2.75254	up	2.57852	up	0.260033	insig	4.24477	up	-1.42666	down	1.06585	up	-3.09292	down
399	pme0264*	C00214	ko00240,ko01100	243.1	127	242.09	C10H14N2O5	[M+H]+	Thymidine	Nucleotides and derivatives	Nucleotides and derivatives	50-89-5	140497	1.48567e+06	518680	256917	717087	520607	3.4025	up	1.88431	up	1.48085	up	1.01889	up	-0.870765	insig	1.05089	up	-0.00534905	insig
400	MWS2430*	--	--	241.22	241.21	242.225	C15H30O2	[M-H]-	13-methylmyristic acid	Lipids	Free fatty acids	2485-71-4	59481.3	587900	694797	922420	751237	108362	3.30506	up	3.54608	up	-0.296156	insig	-3.08956	down	-3.95491	down	-0.353697	insig	2.68073	up
401	ML10180524	C02961	--	244.09	112.05	243.086	C9H13N3O5	[M+H]+	Cytarabine	Nucleotides and derivatives	Nucleotides and derivatives	147-94-4	2.05967e+06	7.12167e+07	2.54123e+06	3.05667e+06	56293000	1.39653e+06	5.11173	up	0.303118	insig	4.20292	up	-1.13011	down	-0.569548	insig	0.339259	insig	0.863679	insig
402	pme3732*	C00475	ko00240,ko01100,ko02010	244.09	112	243.086	C9H13N3O5	[M+H]+	Cytidine	Nucleotides and derivatives	Nucleotides and derivatives	65-46-3	527713	1.04663e+07	507993	670053	1.37857e+07	321787	4.30985	up	-0.0549449	insig	4.36275	up	-1.05817	down	-0.344521	insig	-0.397422	insig	0.658705	insig
403	mws0248*	C00299	ko00240,ko01100,ko02010	243.06	110	244.07	C9H12N2O6	[M-H]-	Uridine	Nucleotides and derivatives	Nucleotides and derivatives	58-96-8	178440	2.14383e+06	506320	372753	2184800	235193	3.58668	up	1.50461	up	2.55121	up	-0.664374	insig	-1.06278	down	-0.0273085	insig	1.1062	up
404	MWS5231*	--	--	243.16	181.16	244.167	C13H24O4	[M-H]-	Tridecanedioic acid	Lipids	Free fatty acids	505-52-2	40227	405283	72491.3	84178.3	87432.3	32313.7	3.33269	up	0.849644	insig	0.054718	insig	-1.3813	down	-1.06528	down	2.21269	up	1.16566	up
405	Lmrj002087	--	--	247.13	86.09	246.121	C10H18N2O5	[M+H]+	L-Isoleucyl-L-Aspartate	Amino acids and derivatives	Amino acids and derivatives	-	702347	41657000	606297	447047	20985000	297107	5.89023	up	-0.212159	insig	5.55279	up	-0.589444	insig	0.651758	insig	0.9892	insig	1.02904	up
406	Zmdp001647	--	--	247.13	184.1	246.122	C10H18N2O5	[M+H]+	γ-Glutamyl-L-valine	Amino acids and derivatives	Amino acids and derivatives	-	410180	197263	174590	72140.3	350980	280267	-1.05613	down	-1.23229	down	2.28251	up	1.95792	up	2.50738	up	-0.831266	insig	-0.682829	insig
407	pmb0323	C03002	--	251.14	163.04	250.132	C13H18N2O3	[M+H]+	N-Caffeoylputrescine	Alkaloids	Phenolamine	29554-26-5	843997	20553.7	948690	107288	9	9	-5.35977	down	0.168699	insig	-13.5412	down	-13.5412	down	2.97575	up	11.1572	up	16.6857	up
408	pme3961*	C00559	ko00230,ko01100,ko02010	252.11	136	251.102	C10H13N5O3	[M+H]+	2'-Deoxyadenosine	Nucleotides and derivatives	Nucleotides and derivatives	958-09-8	386720	1.09913e+06	1.40613e+06	403457	227907	835433	1.50701	up	1.86237	up	-0.823971	insig	1.05011	up	-0.0611244	insig	2.26985	up	0.751137	insig
409	MWSmce116*	C05198	--	252.1	136.06	251.102	C10H13N5O3	[M+H]+	5'-Deoxyadenosine	Nucleotides and derivatives	Nucleotides and derivatives	4754-39-6	745300	9	807377	136690	9	9	-16.3375	down	0.115421	insig	-13.8906	down	-13.8906	down	2.44691	up	0	insig	16.453	up
410	Lmhn003373	--	--	253.04	137.02	254.043	C11H10O7	[M-H]-	4-Hydroxybenzoylmalic acid	Phenolic acids	Phenolic acids	-	29191.7	225877	41557.7	26132.3	135483	614803	2.95191	up	0.509558	insig	2.37421	up	4.55622	up	0.159721	insig	0.73742	insig	-3.88694	down
411	mws0361*	C08362	ko00061	253.22	235.19	254.225	C16H30O2	[M-H]-	Palmitoleic Acid*	Lipids	Free fatty acids	373-49-9	7883.2	40018.3	14786.7	36674.3	50827	16692	2.34381	up	0.907444	insig	0.470824	insig	-1.13561	down	-2.21792	down	-0.344934	insig	-0.17486	insig
412	Lmcn009122	--	--	253.22	235.21	254.225	C16H30O2	[M-H]-	(7Z)-Hexadecenoic acid*	Lipids	Free fatty acids	2416-19-5	3292.33	38664	8744.73	25363	36525.3	9917.83	3.55381	up	1.4093	up	0.526172	insig	-1.35463	down	-2.94554	down	0.0820935	insig	-0.181611	insig
413	MWSslk133*	--	--	257.18	195.18	258.183	C14H26O4	[M-H]-	1,14-Tetradecanedioic Acid	Lipids	Free fatty acids	821-38-5	21295.3	49488	20249.7	58598.3	44705	15018.7	1.21654	up	-0.0726392	insig	-0.390423	insig	-1.9641	down	-1.46032	down	0.146643	insig	0.431141	insig
414	mws0866*	C00092	ko00500,ko00524,ko00562,ko00998,ko01100,ko01110	259.02	97	260.03	C6H13O9P	[M-H]-	D-Glucose 6-phosphate*	Others	Saccharides and Alcohols	56-73-5	909710	350030	1.42203e+06	1.95537e+06	866767	1.97767e+06	-1.37793	down	0.644477	insig	-1.17372	down	0.0163601	insig	-1.10396	down	-1.30817	down	-0.475844	insig
415	mws1090*	C00103	ko00010,ko00040,ko00052,ko00500,ko00520,ko00523,ko00561,ko01100,ko01110,ko01240	259.02	97	260.03	C6H13O9P	[M-H]-	Glucose-1-phosphate*	Others	Saccharides and Alcohols	59-56-3	886777	332060	1.28083e+06	1.76277e+06	745090	1735700	-1.41713	down	0.53044	insig	-1.24235	down	-0.0223239	insig	-0.991199	insig	-1.16597	down	-0.438435	insig
416	MWS2442*	C00085	ko00052,ko00500,ko00710,ko01100,ko01110,ko01200	259.02	96.97	260.03	C6H13O9P	[M-H]-	D-Fructose 6-Phosphate	Others	Saccharides and Alcohols	643-13-0	614090	207650	910387	1.28577e+06	495257	1.28607e+06	-1.5643	down	0.568029	insig	-1.37638	down	0.000336576	insig	-1.06611	down	-1.25402	down	-0.498414	insig
417	Cmpp007319	--	--	261.11	189.06	260.105	C15H16O4	[M+H]+	7-Methoxy-5-Prenyloxycoumarin	Lignans and Coumarins	Coumarins	35590-41-1	4799.53	9	1540.83	81562.7	9	9	-9.05875	down	-1.63918	down	-13.1457	down	-13.1457	down	-4.08694	down	0	insig	7.41957	up
418	Cmpp007452	--	--	261.11	189.06	260.105	C15H16O4	[M+H]+	Auraptenol	Lignans and Coumarins	Coumarins	1221-43-8	4799.53	9	1540.83	81562.7	9	9	-9.05875	down	-1.63918	down	-13.1457	down	-13.1457	down	-4.08694	down	0	insig	7.41957	up
419	Zmdp002216	--	--	261.14	86.1	260.137	C11H20N2O5	[M+H]+	L-γ-Glutamyl-L-leucine	Amino acids and derivatives	Amino acids and derivatives	2566-39-4	975110	6.97663e+06	180283	326237	1.09213e+07	2.04023e+06	2.83889	up	-2.4353	down	5.06509	up	2.64474	up	1.57965	insig	-0.646546	insig	-3.5004	down
420	pmp000628	--	--	261.16	243.15	260.152	C15H20N2O2	[M+H]+	9α-Hydroxysophoramine	Alkaloids	Quinorisidine alkaloids	-	100858	2.25807e+06	86079.7	112193	1331500	75701.3	4.4847	up	-0.228576	insig	3.56899	up	-0.567596	insig	-0.153666	insig	0.762036	insig	0.185354	insig
421	Lmhp001732	--	--	263.13	70.07	262.132	C14H18N2O3	[M+H]+	L-Prolyl-L-Phenylalanine	Amino acids and derivatives	Amino acids and derivatives	13589-02-1	248403	3036600	108416	154887	883210	67344	3.6117	up	-1.19611	down	2.51154	up	-1.20159	down	0.681472	insig	1.78163	up	0.686956	insig
422	pme1184*	C00330	ko00230,ko01100,ko02010	268.1	152	267.097	C10H13N5O4	[M+H]+	2'-Deoxyguanosine	Nucleotides and derivatives	Nucleotides and derivatives	961-07-9	224107	5.03767e+06	647567	490810	2129600	1.01993e+06	4.4905	up	1.53084	up	2.11735	up	1.05524	up	-1.13098	down	1.24217	up	-0.655374	insig
423	mws1060*	--	--	267.07	135	268.081	C10H12N4O5	[M-H]-	9-(Arabinosyl)hypoxanthine	Nucleotides and derivatives	Nucleotides and derivatives	7013-16-3	168633	387013	504437	917643	229293	425537	1.19849	up	1.58078	up	-2.00074	down	-1.10865	down	-2.44404	down	0.755189	insig	0.24539	insig
424	Lmxn015337	C16995	--	269.25	251.24	270.256	C17H34O2	[M-H]-	Methyl palmitate	Lipids	Free fatty acids	112-39-0	9	2967.57	9	9	14055.3	9	8.36514	up	0	insig	10.6089	up	0	insig	0	insig	-2.24377	down	0	insig
425	Lmmn003323	--	--	271.23	225.22	272.235	C16H32O3	[M-H]-	2-Hydroxyhexadecanoic acid	Organic acids	Organic acids	764-67-0	767953	19004000	1.08567e+06	1200300	1.27647e+07	727807	4.62914	up	0.499491	insig	3.41069	up	-0.721768	insig	-0.644304	insig	0.574147	insig	0.576954	insig
426	pme1712*	C00449	ko00300,ko00310,ko01100,ko01110,ko01230	275	257	276.132	C11H20N2O6	[M-H]-	L-Saccharopine	Amino acids and derivatives	Amino acids and derivatives	997-68-2	178453	55173.3	27731	28465.3	128777	136613	-1.6935	down	-2.68598	down	2.17759	up	2.26282	up	2.64827	up	-1.22283	down	-2.30053	down
427	pmp001133	--	--	279.23	173.13	278.193	C17H28NO2+	[M+H]+	N-Methyldendrobine	Alkaloids	Sesquiterpene alkaloids	-	73870.7	3.95197e+06	287617	408337	4.96723e+06	233340	5.74143	up	1.96107	up	3.60461	up	-0.807325	insig	-2.46669	down	-0.329872	insig	0.301714	insig
428	mws0367*	C06427	ko00592,ko01040,ko01100,ko01110	277.22	277.22	278.225	C18H30O2	[M-H]-	α-Linolenic Acid	Lipids	Free fatty acids	463-40-1	9562300	97757000	3.57523e+07	5.93927e+07	106500000	1.47737e+07	3.35377	up	1.90261	up	0.842497	insig	-2.00726	down	-2.63486	down	-0.123582	insig	1.27501	up
429	MWSmce692*	C06426	ko00591,ko01040,ko01100	277.22	59.01	278.225	C18H30O2	[M-H]-	γ-Linolenic Acid	Lipids	Free fatty acids	506-26-3	35054	393310	126170	213333	461063	46729	3.48802	up	1.84772	up	1.11186	up	-2.19072	down	-2.60546	down	-0.229298	insig	1.43298	up
430	pmb0889	C08364	--	279.23	95.1	278.225	C18H30O2	[M+H]+	Punicic acid (9Z,11E,13Z-octadecatrienoic acid)	Lipids	Free fatty acids	544-72-9	848090	52675000	3.61263e+06	5.30583e+06	6.38893e+07	2952800	5.95676	up	2.09076	up	3.58992	up	-0.845496	insig	-2.64529	down	-0.278457	insig	0.290967	insig
431	Lmbn005923	C07289	ko00591	277.22	59.01	278.225	C18H30O2	[M-H]-	Crepenynic acid	Lipids	Free fatty acids	2277-31-8	34289	391023	130527	210680	457437	47195	3.51144	up	1.92853	up	1.11852	up	-2.15835	down	-2.61924	down	-0.226317	insig	1.46764	up
432	mws0629*	--	--	281.11	166	280.106	C13H16N2O5	[M+H]+	L-Aspartyl-L-Phenylalanine	Amino acids and derivatives	Amino acids and derivatives	13433-09-5	1.19197e+06	20002000	1927900	910247	9181500	426123	4.06873	up	0.693686	insig	3.3344	up	-1.09499	down	0.389014	insig	1.12334	up	2.17769	up
433	Lmbn006152	C04056	ko00591	279.23	59.01	280.24	C18H32O2	[M-H]-	(9Z,11E)-Octadecadienoic acid	Lipids	Free fatty acids	2540-56-9	4716.1	27433.7	9008.13	11636.3	31995.3	5504.47	2.54028	up	0.933634	insig	1.45922	up	-1.07996	down	-1.30297	down	-0.221914	insig	0.710625	insig
434	mws0396*	C01712	--	281.25	281.25	282.256	C18H34O2	[M-H]-	Elaidic Acid	Lipids	Free fatty acids	112-79-8	173590	3.74383e+06	920403	809930	4.36123e+06	696240	4.43076	up	2.40658	up	2.42887	up	-0.218213	insig	-2.22211	down	-0.22022	insig	0.402682	insig
435	mws2623*	C21944	--	281.25	281.25	282.256	C18H34O2	[M-H]-	11-Octadecanoic acid(Vaccenic acid)	Lipids	Free fatty acids	506-17-2	173590	3.74383e+06	920403	809930	4.36123e+06	696240	4.43076	up	2.40658	up	2.42887	up	-0.218213	insig	-2.22211	down	-0.22022	insig	0.402682	insig
436	Hmjp005556	--	--	284.13	147.05	283.119	C17H17NO3	[M+H]+	(2E)-3-(4-Hydroxyphenyl)-N-[2-(4-hydroxyphenyl)ethyl]-2-propenamide	Alkaloids	Alkaloids	-	1.16377e+06	274727	666237	1154800	386323	1.45703e+06	-2.08273	down	-0.804695	insig	-1.57976	down	0.335391	insig	0.0111588	insig	-0.491812	insig	-1.12893	down
437	Hmqp002567	--	--	284.13	147.04	283.12	C17H17NO3	[M+H]+	4-Hydroxycinnamic acid p-hydroxyphenethylamine	Phenolic acids	Phenolic acids	-	1.17303e+06	243487	671053	1.11197e+06	395133	1.46583e+06	-2.26833	down	-0.805745	insig	-1.4927	down	0.398608	insig	0.0771305	insig	-0.698497	insig	-1.12722	down
438	Zmwp005562	--	--	284.13	147.04	283.121	C17H17NO3	[M+H]+	cis-N-p-Coumaroyltyramine*	Alkaloids	Phenolamine	-	1.32703e+06	360220	704087	1.22193e+06	440980	1.61023e+06	-1.88125	down	-0.91438	insig	-1.47038	down	0.398104	insig	0.119039	insig	-0.291835	insig	-1.19344	down
439	MWSmce089*	--	--	284.12	147.04	283.121	C17H17NO3	[M+H]+	p-Coumaroyltyramine*	Alkaloids	Phenolamine	36417-86-4	1.28327e+06	306650	700730	1.18517e+06	431257	1522000	-2.06516	down	-0.87289	insig	-1.45847	down	0.360878	insig	0.114731	insig	-0.491954	insig	-1.11904	down
440	Zmzp005934	C13846	--	284.3	102.09	283.288	C18H37NO	[M+H]+	Stearamide	Alkaloids	Alkaloids	124-26-5	112351	1.13293e+06	278613	209503	742883	299583	3.33398	up	1.31026	up	1.82616	up	0.515984	insig	-0.898965	insig	0.608855	insig	-0.104693	insig
441	mws0668*	C01762	ko00230,ko00232,ko01100,ko01110,ko02010	283.07	151	284.076	C10H12N4O6	[M-H]-	Xanthosine	Nucleotides and derivatives	Nucleotides and derivatives	146-80-5	1097900	511533	1.07233e+06	1.41257e+06	388413	1232600	-1.10185	down	-0.0339932	insig	-1.86265	down	-0.196614	insig	-0.363572	insig	0.397236	insig	-0.200951	insig
442	mws1034*	C05334	ko00941,ko01110	287.09	153.02	286.084	C16H14O5	[M+H]+	Isosakuranetin (5,7-Dihydroxy-4'-methoxyflavanone)	Flavonoids	Flavanones	480-43-3	9	9580.17	10931.2	9	9	20260.3	10.0559	up	10.2462	up	0	insig	11.1364	up	0	insig	10.0559	up	-0.890211	insig
443	MWSslk132*	C19615	ko00073,ko01100	285.21	223.21	286.214	C16H30O4	[M-H]-	Hexadecanedioic acid	Lipids	Free fatty acids	505-54-4	39518	200117	32783	91683	196773	34157.3	2.34026	up	-0.269562	insig	1.10181	up	-1.42446	down	-1.21414	down	0.0243066	insig	-0.0592475	insig
444	MWSmce689*	--	--	293.25	95.09	292.24	C19H32O2	[M+H]+	Methyl linolenate	Lipids	Free fatty acids	301-00-8	62411	839913	238460	259380	598870	9	3.75037	up	1.93388	up	1.20718	up	-14.8148	down	-2.0552	down	0.487998	insig	14.6935	up
445	Zmdn001564	--	--	293.11	164.07	294.122	C14H18N2O5	[M-H]-	γ-Glutamylphenylalanine	Amino acids and derivatives	Amino acids and derivatives	7432-24-8	244797	778387	63117	72532.3	1.69233e+06	69432	1.6689	up	-1.95548	down	4.54425	up	-0.0630235	insig	1.75489	up	-1.12045	down	-0.137572	insig
446	Hmgp102564	--	--	295.17	207.06	294.158	C15H22O4N2	[M+H]+	Coumaroyl amide derivative	Alkaloids	Phenolamine	-	86350.3	12721.3	32673	148853	45884.3	54212	-2.76295	down	-1.4021	down	-1.69782	down	-1.45721	down	-0.785618	insig	-1.85075	down	-0.730513	insig
447	pmb2787	C14766	ko00591	293.21	275.1	294.219	C18H30O3	[M-H]-	9-Oxo-10E,12Z-octadecadienoic acid	Lipids	Free fatty acids	54232-59-6	13009	1116400	19420.7	22163.3	815120	19378.7	6.4232	up	0.578083	insig	5.20077	up	-0.193706	insig	-0.768665	insig	0.45377	insig	0.00312342	insig
448	Lmbn005443	C14765	ko00591	293.21	235.17	294.219	C18H30O3	[M-H]-	13-KODE; (9Z,11E)-13-Oxooctadeca-9,11-dienoic acid	Lipids	Free fatty acids	54739-30-9	12563.3	1055700	22496.7	19279.3	604267	15914	6.39284	up	0.840492	insig	4.97006	up	-0.276759	insig	-0.617836	insig	0.804943	insig	0.499415	insig
449	pmb2786	C16326	ko00592	293.21	235.17	294.219	C18H30O3	[M-H]-	9-Hydroxy-10,12,15-octadecatrienoic acid	Lipids	Free fatty acids	89886-42-0	12563.3	1055700	22496.7	19279.3	604267	15914	6.39284	up	0.840492	insig	4.97006	up	-0.276759	insig	-0.617836	insig	0.804943	insig	0.499415	insig
450	Hmqn004825	--	--	293.21	275.2	294.219	C18H30O3	[M-H]-	Rabdosia acid A	Lipids	Free fatty acids	-	13918.9	1446800	63799	65927.7	904150	47289.7	6.69968	up	2.19649	up	3.77761	up	-0.479359	insig	-2.24384	down	0.678231	insig	0.432009	insig
451	Lmqp000329	--	--	296.07	104.11	295.056	C8H14N3O7P	[M+H]+	5-Aminoimidazole ribonucleotide	Nucleotides and derivatives	Nucleotides and derivatives	25635-88-5	3.03153e+06	296787	586890	4069800	3074000	200953	-3.35255	down	-2.36889	down	-0.404841	insig	-4.34003	down	-0.42491	insig	-3.37262	down	1.54623	up
452	Hmqp005455	--	--	297.24	81.07	296.234	C18H32O3	[M+H]+	15(R)-Hydroxylinoleic Acid	Lipids	Free fatty acids	177931-23-6	108953	4833500	223650	186163	2.14233e+06	91473.7	5.47129	up	1.03753	up	3.52454	up	-1.02514	down	-0.772859	insig	1.17389	up	1.28981	up
453	Hmqp005411	--	--	297.24	81.07	296.234	C18H32O3	[M+H]+	9-Oxo-12Z-Octadecenoic acid	Lipids	Free fatty acids	112543-32-5	80368.3	5.28897e+06	254987	178570	2.13787e+06	88447	6.04021	up	1.66572	up	3.58161	up	-1.0136	insig	-1.15179	insig	1.30681	up	1.52754	up
454	pmb2799	C14826	ko00591,ko01100	295.23	195.2	296.235	C18H32O3	[M-H]-	12,13-Epoxy-9-Octadecenoic Acid	Lipids	Free fatty acids	6799-85-5	17309	3218000	35681.3	26508.7	1498400	15425.7	7.5385	up	1.04365	up	5.82081	up	-0.781131	insig	-0.614942	insig	1.10274	up	1.20984	up
455	Lmbn005369	C14762	ko00591	295.23	195.14	296.235	C18H32O3	[M-H]-	13(S)-HODE;13(S)-Hydroxyoctadeca-9Z,11E-dienoic acid*	Lipids	Free fatty acids	10219-69-9	140330	5.26553e+06	421557	334960	7.65757e+06	460250	5.22968	up	1.5869	up	4.51483	up	0.458429	insig	-1.25517	down	-0.540306	insig	-0.126691	insig
456	Lmbn005662	C14825	ko00591,ko01100	295.23	171.1	296.235	C18H32O3	[M-H]-	9(10)-EpOME;(9R,10S)-(12Z)-9,10-Epoxyoctadecenoic acid	Lipids	Free fatty acids	16833-56-0	32491	4844900	73450	83317.3	2169100	42358.3	7.22028	up	1.17672	up	4.70234	up	-0.975971	insig	-1.35858	down	1.15937	up	0.794117	insig
457	Rfmb091	C14767	ko00591	295.23	195.14	296.235	C18H32O3	[M-H]-	9S-Hydroxy-10E,12Z-octadecadienoic acid*	Lipids	Free fatty acids	15514-85-9	140330	5.26553e+06	421557	334960	7.65757e+06	460250	5.22968	up	1.5869	up	4.51483	up	0.458429	insig	-1.25517	down	-0.540306	insig	-0.126691	insig
458	pme1474*	C00170	ko00270,ko00908,ko01100	298.1	136	297.09	C11H15N5O3S	[M+H]+	5'-Deoxy-5'-(methylthio)adenosine	Nucleotides and derivatives	Nucleotides and derivatives	2457-80-9	8.09233e+06	18834000	2.50847e+07	10425000	1.62307e+07	2.50573e+06	1.21871	up	1.63218	up	0.638675	insig	-2.05674	down	-0.36542	insig	0.214617	insig	3.3235	up
459	pmb0197	C20674	--	298.1	166.3	297.107	C11H15N5O5	[M+H]+	N7-Methylguanosine	Nucleotides and derivatives	Nucleotides and derivatives	20244-86-4	81675.3	2.02877e+06	58152	45143.3	2135100	190323	4.63456	up	-0.490072	insig	5.56365	up	2.07587	up	0.855387	insig	-0.0737007	insig	-1.71055	down
460	Lmqn003210	--	--	297.07	254.07	298.084	C17H14O5	[M-H]-	5-Hydroxy-6,7-dimethoxyflavone	Flavonoids	Flavones	740-33-0	1730.97	12523.3	27559	9	9	8307.5	2.85497	up	3.99287	up	0	insig	9.85027	up	7.58744	up	10.4424	up	1.73004	up
461	Lmbn009444	C08365	--	297.24	183.14	298.251	C18H34O3	[M-H]-	Ricinoleic acid	Lipids	Free fatty acids	141-22-0	22397.7	178833	181753	72875	221297	17694.3	2.9972	up	3.02056	up	1.60249	up	-2.04214	down	-1.70208	down	-0.307366	insig	3.36062	up
462	pmf0297*	--	--	297.32	183.1	298.324	C20H42O	[M-H]-	1-Eicosanol	Lipids	Free fatty acids	629-96-9	23614	191070	194907	79050.3	244887	22383	3.01639	up	3.04507	up	1.63127	up	-1.82037	down	-1.74313	down	-0.358013	insig	3.12231	up
463	ML10195036	C02934	ko00600,ko01100	300.3	60.05	299.282	C18H37NO2	[M+H]+	3-Dehydrosphinganine	Lipids	Sphingolipids	16105-69-4	10745.3	60550.3	7901.97	16541.3	31483.3	6030.23	2.49442	up	-0.443427	insig	0.928513	insig	-1.45579	down	-0.622365	insig	0.943547	insig	0.389998	insig
464	pmp000548	C10520	ko00943	301.07	286.04	300.063	C16H12O6	[M+H]+	Pratensein	Flavonoids	Isoflavones	2284-31-3	7493.7	51866	67086	36186	75751	22062.7	2.79104	up	3.16226	up	1.06583	up	-0.713824	insig	-2.27168	down	-0.546476	insig	1.6044	up
465	MWSHY0069*	C10058	--	301.07	286.05	300.063	C16H12O6	[M+H]+	Hispidulin (5,7,4'-Trihydroxy-6-methoxyflavone)	Flavonoids	Flavones	1447-88-7	6817.27	47102	52255	29310	84950.3	16094.3	2.78852	up	2.9383	up	1.53523	up	-0.86484	insig	-2.10413	down	-0.850831	insig	1.69902	up
466	Lmjp004941	C17059	--	301.07	286.05	300.063	C16H12O6	[M+H]+	Rhamnocitrin (7-Methylkaempferol)	Flavonoids	Flavonols	569-92-6	6914.73	53611.7	61630.7	25898.3	81401.3	20152.7	2.9548	up	3.1559	up	1.65219	up	-0.361889	insig	-1.90511	down	-0.602505	insig	1.61268	up
467	Zmhp003514	--	--	301.07	286.05	300.063	C16H12O6	[M+H]+	6,7,8-Tetrahydroxy-5-methoxyflavone	Flavonoids	Flavones	-	8601.9	49728	62798.3	27657.7	83002	22602	2.53133	up	2.868	up	1.58547	up	-0.291229	insig	-1.68495	down	-0.739088	insig	1.47428	up
468	Zmyn005384	C03042	--	299.26	253.26	300.266	C18H36O3	[M-H]-	2R-Hydroxyoctadecanoic Acid	Lipids	Free fatty acids	26633-48-7	8879.87	81530.7	16498	10757.8	87406.7	20925.3	3.19873	up	0.893681	insig	3.02236	up	0.959863	insig	-0.276778	insig	-0.100401	insig	-0.342959	insig
469	Hmqn000843	--	--	301.09	123.01	302.1	C13H18O8	[M-H]-	Tachioside	Phenolic acids	Phenolic acids	109194-60-7	130059	6685.63	49254.3	329910	9	67713.7	-4.28196	down	-1.40085	insig	-15.1618	down	-2.28455	down	-1.3429	insig	9.53692	up	-0.459196	insig
470	Lmbn014696	C09159	--	301.22	301.22	302.225	C20H30O2	[M-H]-	Pimaric acid	Terpenoids	Ditepenoids	127-27-5	43898	228187	165003	351363	141994	207200	2.37799	up	1.91027	up	-1.30714	down	-0.76194	insig	-3.00074	down	0.684388	insig	-0.328529	insig
471	Cmmn013275	--	--	301.22	301.22	302.225	C20H30O2	[M-H]-	Isopimaric acid	Terpenoids	Ditepenoids	5835-26-7	39180.7	254703	206137	395403	169607	204093	2.7006	up	2.39539	up	-1.22113	down	-0.954096	insig	-3.33511	down	0.586625	insig	0.0143721	insig
472	mws0044*	C01617	ko00941,ko01100,ko01110	303.05	125.02	304.058	C15H12O7	[M-H]-	Taxifolin(Dihydroquercetin)	Flavonoids	Flavanonols	480-18-2	31654	87868.7	30450	14717.3	62558	9700	1.47296	up	-0.0559456	insig	2.08768	up	-0.60146	insig	1.10487	up	0.490154	insig	1.65039	insig
473	mws1604*	C06866	ko00998,ko01100,ko01110	306.21	137	305.199	C18H27NO3	[M+H]+	Capsaicin	Alkaloids	Phenolamine	404-86-4	7895200	30115.7	19513	57688	18686	7330.23	-8.03432	down	-8.6604	down	-1.62631	down	-2.97634	down	7.09656	up	0.688556	insig	1.4125	up
474	pme1086*	C00051	ko00270,ko00480,ko01100,ko01240,ko02010	306.08	143	307.084	C10H17N3O6S	[M-H]-	Glutathione reduced form	Amino acids and derivatives	Amino acids and derivatives	70-18-8	22257.3	7450.03	17994	36857.7	8863.23	9	-1.57896	down	-0.306765	insig	-2.05606	down	-11.9998	down	-0.727684	insig	-0.250586	insig	10.9653	up
475	mws0805*	C00270	ko00520,ko01100	308.1	87.01	309.106	C11H19NO9	[M-H]-	N-Acetylneuraminic acid	Amino acids and derivatives	Amino acids and derivatives	131-48-6	9	36303.7	6470.77	9	29721.7	21361.7	11.9779	up	9.4898	up	11.6893	up	11.2128	up	0	insig	0.2886	insig	-1.72302	down
476	pmb2791	C16321	ko00592,ko01110	309.21	209.1	310.1	C18H30O4	[M-H]-	9-Hydroperoxy-10E,12,15Z-octadecatrienoic acid	Lipids	Free fatty acids	111004-08-1	52694.3	1.60117e+06	87106.7	44293.3	969387	100416	4.92533	up	0.725135	insig	4.45191	up	1.18082	up	0.250558	insig	0.723979	insig	-0.205129	insig
477	Hmjp003854	--	--	311.13	107.04	310.12	C19H18O4	[M+H]+	Dihydrodidemethoxy curcumin	Phenolic acids	Phenolic acids	-	9	463533	6935.67	35330.7	931713	9	15.6524	up	9.58989	insig	4.72089	up	-11.9387	down	-11.9387	down	-1.00721	down	9.58989	insig
478	Zmyn004449	C21923	ko00592,ko01110	309.21	171.1	310.214	C18H30O4	[M-H]-	9-Hydroxy-12-oxo-10(E),15(Z)-octadecadienoic acid	Lipids	Free fatty acids	-	14596	1275000	111110	99041.3	1.29527e+06	70235.3	6.44878	up	2.92834	up	3.70907	up	-0.495834	insig	-2.76246	down	-0.0227519	insig	0.66172	insig
479	Lmtp001399	--	--	312.11	150.05	311.101	C14H17NO7	[M+H]+	5,6-Dihydroxyindole-5-O-β-glucoside	Alkaloids	Plumerane	-	9	21658.7	83416	32671	9	9	11.2327	up	13.1781	up	-11.8258	down	-11.8258	down	-11.8258	down	11.2327	up	13.1781	up
480	pme3967*	--	--	312.13	180	311.123	C12H17N5O5	[M+H]+	2-(Dimethylamino)guanosine	Nucleotides and derivatives	Nucleotides and derivatives	2140-67-2	442403	1.30023e+07	367027	389830	14298000	1.08597e+06	4.87726	up	-0.269477	insig	5.19682	up	1.47806	up	0.182517	insig	-0.137043	insig	-1.56502	down
481	Lmbn004685	C20186	ko00591	311.22	223.17	312.23	C18H32O4	[M-H]-	5S,8R-DiHODE; (5S,8R,9Z,12Z)-5,8-Dihydroxyoctadeca-9,12-dienoate	Lipids	Free fatty acids	-	18783	391017	22497.7	20781.3	370093	34359	4.37973	up	0.260348	insig	4.15453	up	0.7254	insig	-0.145861	insig	0.079341	insig	-0.610913	insig
482	pmb2804	C04717	ko00591,ko01100	311.1	171.3	312.23	C18H32O4	[M-H]-	13S-Hydroperoxy-9Z,11E-octadecadienoic acid	Lipids	Free fatty acids	33964-75-9	9	1.68493e+07	1.26972e+06	1.09791e+06	1.74593e+07	799273	20.8363	up	17.1062	up	3.99117	up	-0.457995	insig	-16.8964	down	-0.051307	insig	0.667753	insig
483	pmn001689	C21924	ko00592,ko01110	311.22	223.17	312.23	C18H32O4	[M-H]-	9-Hydroxy-12-oxo-15(Z)-octadecenoic acid	Lipids	Free fatty acids	-	18783	391017	22497.7	20781.3	370093	34359	4.37973	up	0.260348	insig	4.15453	up	0.7254	insig	-0.145861	insig	0.079341	insig	-0.610913	insig
484	Rfmb087	--	--	311.22	293.21	312.23	C18H32O4	[M-H]-	9-Hydroxy-13-oxo-10-octadecenoic Acid	Lipids	Free fatty acids	-	101193	6.05043e+06	827840	1.22353e+06	1.43783e+07	262033	5.90185	up	3.03224	up	3.55477	up	-2.22323	down	-3.59587	down	-1.24879	down	1.6596	up
485	Lmmn002179	--	--	313.09	107.05	314.1	C14H18O8	[M-H]-	Methyl salicylate-2-O-glucoside	Phenolic acids	Phenolic acids	10019-60-0	315423	128857	178093	202963	144597	505107	-1.29152	down	-0.824656	insig	-0.489185	insig	1.31537	up	0.63607	insig	-0.166267	insig	-1.50395	down
486	pmp000003	--	--	317.07	302.04	316.058	C16H12O7	[M+H]+	Nepetin (5,7,3',4'-Tetrahydroxy-6-methoxyflavone)	Flavonoids	Flavones	520-11-6	9	7551.17	103585	9356.03	9	6297.67	9.71256	up	13.4905	up	-10.0218	down	-0.57108	insig	-10.0218	down	9.71256	up	4.03985	up
487	pmn001367	--	--	315.07	153.02	316.079	C13H16O9	[M-H]-	Protocatechuic acid-4-O-glucoside	Phenolic acids	Phenolic acids	-	36106000	211180000	1.71367e+07	1.1625e+07	6.70347e+07	1.20843e+08	2.54816	up	-1.07515	down	2.52768	insig	3.37784	up	1.63501	insig	1.65549	up	-2.81798	down
488	pme3188*	C00105	ko00240,ko01100,ko01240	323.03	211	324.036	C9H13N2O9P	[M-H]-	Uridine 5'-monophosphate	Nucleotides and derivatives	Nucleotides and derivatives	58-97-9	50547	503040	124877	103421	1.00473e+06	199770	3.31498	up	1.30481	up	3.28021	up	0.949811	insig	-1.03283	down	-0.998068	insig	-0.677836	insig
489	MWSslk163*	--	--	325.14	149.03	324.136	C20H20O4	[M+H]+	Isobavachin	Flavonoids	Flavanones	31524-62-6	34539	246463	71774	95898.7	174297	23218.7	2.83507	up	1.05524	up	0.861962	insig	-2.04623	down	-1.47328	down	0.499828	insig	1.62818	up
490	MWSslk081*	--	--	325.14	149.03	324.136	C20H20O4	[M+H]+	Bavachin	Flavonoids	Flavanones	19879-32-4	392440	947693	1887600	1.58643e+06	998003	229290	1.27195	up	2.26601	up	-0.66867	insig	-2.79054	down	-2.01524	down	-0.0746243	insig	3.04131	up
491	mws0983*	C20792	--	326.31	62.06	325.298	C20H39NO2	[M+H]+	N-Oleoylethanolamine	Alkaloids	Alkaloids	111-58-0	16638.3	403663	22721.7	21641	98725.3	7413.83	4.60057	up	0.449558	insig	2.18965	up	-1.54548	down	-0.379256	insig	2.03166	up	1.61578	up
492	Lmsn003111	C16827	--	325.09	145.03	326.1	C15H18O8	[M-H]-	1-O-p-Coumaroyl-β-D-glucose	Phenolic acids	Phenolic acids	7139-64-2	29819.7	74938.7	517677	25236.7	38399.7	6440900	1.32945	up	4.11772	up	0.605572	insig	7.9956	up	0.240743	insig	0.964617	insig	-3.63714	down
493	Zmhn002301	C06739	--	325.09	163.04	326.1	C15H18O8	[M-H]-	p-Coumaric acid-4-O-glucoside	Phenolic acids	Phenolic acids	117405-48-8	611313	1.64753e+06	873507	239587	1092500	1.30467e+06	1.43032	up	0.514907	insig	2.18901	up	2.44506	up	1.35136	up	0.592674	insig	-0.578791	insig
494	Lmsn000363	--	--	325.13	145.07	326.137	C16H22O7	[M-H]-	Raspberryketone glucoside	Phenolic acids	Phenolic acids	38963-94-9	235047	1598700	292177	432080	2.82467e+06	509890	2.76588	up	0.313894	insig	2.70871	up	0.238888	insig	-0.878351	insig	-0.821181	insig	-0.803345	insig
495	pmn001691	--	--	327.22	291.2	328.225	C18H32O5	[M-H]-	9,12,13-Trihydroxy-10,15-octadecadienoic acid	Lipids	Free fatty acids	-	53021.3	6.77717e+06	134143	521363	8715400	231737	6.99797	up	1.33913	up	4.06321	up	-1.1698	down	-3.29764	down	-0.362885	insig	-0.788711	insig
496	pmn001692	C12165	--	328.12	295.09	329.126	C18H19NO5	[M-H]-	3-O-Acetylhamayne	Alkaloids	Isoquinoline alkaloids	-	66247.3	6094.57	2854.85	59384	56045.7	15762.9	-3.44227	down	-4.53638	down	-0.0834714	insig	-1.91354	down	0.157788	insig	-3.20101	down	-2.46505	insig
497	HJN013	--	--	328.12	161.02	329.126	C18H19NO5	[M-H]-	N-Feruloyloctopamine	Alkaloids	Phenolamine	66648-44-0	491213	36070.3	16279.7	377423	407363	130667	-3.76747	down	-4.91521	down	0.110133	insig	-1.53029	down	0.380166	insig	-3.49743	down	-3.00475	down
498	Lmcp005645	--	--	331.08	287.05	330.074	C17H14O7	[M+H]+	Quercetin-3,4'-Dimethyl Ether	Flavonoids	Flavonols	33429-83-3	37546	9	3149.57	9	9	98922.3	-12.0264	down	-3.57543	down	0	insig	13.4241	up	12.0264	up	0	insig	-4.97307	down
499	Hmqn003054	--	--	329.23	311.23	330.24	C18H34O5	[M-H]-	9,10,11-Trihydroxy-12-octadecenoic acid	Lipids	Free fatty acids	61911-67-9	44799.3	5.36427e+06	276497	243447	3.28927e+06	87902.3	6.90376	up	2.62571	up	3.75609	up	-1.46963	down	-2.44206	down	0.705615	insig	1.65329	up
500	Lmbn003970	C14833	ko00591	329.23	211.14	330.241	C18H34O5	[M-H]-	9,12,13-TriHOME; 9(S),12(S),13(S)-Trihydroxy-10(E)-octadecenoic acid	Lipids	Free fatty acids	97134-11-7	22890.3	757997	32193	9	9	32423.3	5.04938	up	0.492009	insig	0	insig	11.8148	up	11.3125	up	16.3619	up	-0.0102854	insig
501	pmn001694	C14835	ko00591	329.23	229.15	330.241	C18H34O5	[M-H]-	9,10,13-Trihydroxy-11-Octadecenoic Acid	Lipids	Free fatty acids	29907-57-1	217577	13470000	605247	2179900	33333000	734823	5.95208	up	1.476	up	3.93462	up	-1.56879	down	-3.32467	down	-1.3072	down	-0.279874	insig
502	pmn001518	C01158	--	331.07	169.01	332.074	C13H16O10	[M-H]-	1-O-Galloyl-β-D-glucose	Phenolic acids	Phenolic acids	58511-73-2	1214300	375250	346187	1.03197e+06	601607	3699900	-1.6942	down	-1.8105	down	-0.778504	insig	1.84209	up	0.234729	insig	-0.680968	insig	-3.41786	down
503	Lmmn001294	--	--	331.1	153.02	332.111	C14H20O9	[M-H]-	Koaburaside	Phenolic acids	Phenolic acids	41653-73-0	143740	67893.7	244680	1.20603e+06	226137	565673	-1.08211	down	0.767435	insig	-2.415	down	-1.09223	down	-3.06874	down	-1.73585	down	-1.20907	down
504	Jmwn002117	--	--	331.1	153.02	332.111	C14H20O9	[M-H]-	2-(3,4-dihydroxyphenyl)ethanediol 1-O-β-D-glucopyranoside	Phenolic acids	Phenolic acids	-	143740	67893.7	244680	1.20603e+06	226137	565673	-1.08211	down	0.767435	insig	-2.415	down	-1.09223	down	-3.06874	down	-1.73585	down	-1.20907	down
505	pmb0382	--	--	339.09	177.2	338.079	C19H14O6	[M+H]+	O-Feruloyl 4-hydroxycoumarin	Lignans and Coumarins	Coumarins	-	275683	33684	397417	31558	244783	3405200	-3.03288	down	0.52764	insig	2.95543	up	6.75359	up	3.12693	up	-2.86137	down	-3.09902	down
506	pmn001421	--	--	337.09	191.05	338.1	C16H18O8	[M-H]-	3-O-p-Coumaroylquinic acid*	Phenolic acids	Phenolic acids	87099-71-6	1220400	3526500	8353000	242143	488533	21110000	1.53088	up	2.77494	up	1.0126	up	6.44592	up	2.33342	up	2.85171	up	-1.33756	down
507	pmb3074	C12208	ko00940,ko00941,ko00945,ko01110	337.09	191.05	338.1	C16H18O8	[M-H]-	5-O-p-Coumaroylquinic acid*	Phenolic acids	Phenolic acids	1899-30-5	1220400	3526500	8353000	242143	488533	21110000	1.53088	up	2.77494	up	1.0126	up	6.44592	up	2.33342	up	2.85171	up	-1.33756	down
508	pma6460	C10441	--	337.09	163.04	338.1	C16H18O8	[M-H]-	4-O-p-Coumaroylquinic acid	Phenolic acids	Phenolic acids	32451-86-8	82280	167017	2.63253e+06	61769.3	86275	2.88083e+06	1.02138	up	4.99977	up	0.482052	insig	5.54345	up	0.413651	insig	0.952978	insig	-0.130034	insig
509	Cmyp004451	--	--	340.16	176.07	339.147	C20H21NO4	[M+H]+	O-Methylbulbocapnine	Alkaloids	Aporphine alkaloids	2490-83-7	1.92277e+06	250430	200310	21945.7	95568.7	46297.7	-2.9407	down	-3.26288	down	2.1226	up	1.077	up	6.4531	up	1.3898	up	2.11322	up
510	MWSmce358*	--	--	340.15	176.08	339.147	C20H21NO4	[M+H]+	Canadine; Tetrahydroberberine	Alkaloids	Isoquinoline alkaloids	522-97-4	1758400	214507	198200	21418	83739	41678.7	-3.03517	down	-3.14923	down	1.96708	up	0.960485	insig	6.3593	up	1.35705	up	2.24958	up
511	mws1015*	C09264	--	339.07	177	340.079	C15H16O9	[M-H]-	Esculin (6,7-DihydroxyCoumarin-6-glucoside)*	Lignans and Coumarins	Coumarins	531-75-9	1.33553e+06	203973	1012020	6.74197e+06	2859400	6.48397e+06	-2.71096	down	-0.400178	insig	-1.23746	down	-0.0562928	insig	-2.33575	down	-3.80926	down	-2.67964	down
512	Cmyn001328	C01421	--	339.07	177.02	340.079	C15H16O9	[M-H]-	Daphnin	Lignans and Coumarins	Coumarins	486-55-5	1329200	198423	1018950	6.58153e+06	2773300	6.54383e+06	-2.7439	down	-0.383475	insig	-1.24682	down	-0.00828773	insig	-2.30787	down	-3.80495	down	-2.68305	down
513	Lmbn001162	--	--	339.07	177.02	340.079	C15H16O9	[M-H]-	Esculetin-7-O-glucoside*	Lignans and Coumarins	Coumarins	-	1.41873e+06	226523	1061870	6546600	2913700	7.07547e+06	-2.64687	down	-0.417996	insig	-1.16789	down	0.112079	insig	-2.20614	down	-3.68512	down	-2.73622	down
514	Zmpn002553	C09206	--	339.07	177.02	340.079	C15H16O9	[M-H]-	Cichoriin	Phenolic acids	Phenolic acids	531-58-8	1.46587e+06	215830	1051890	6.56553e+06	3196500	6.69507e+06	-2.76379	down	-0.47877	insig	-1.03842	down	0.0281862	insig	-2.16316	down	-3.88853	down	-2.67011	down
515	Xmgp006913	--	--	341.14	137.06	340.131	C20H20O5	[M+H]+	2,4,2',4'-tetrahydroxy-3'-prenylchalcone	Flavonoids	Chalcones	-	9	78467.3	90071.7	98743	70393	47912	13.0899	up	13.2889	up	-0.488247	insig	-1.04329	down	-13.4215	down	0.15666	insig	0.910686	insig
516	pmn001420	C10433	--	341.09	179.04	342.095	C15H18O9	[M-H]-	1-O-Caffeoyl-β-D-glucose*	Phenolic acids	Phenolic acids	14364-08-0	4.11013e+06	1.79563e+07	1.37957e+06	3823100	7726000	928220	2.12724	up	-1.57497	down	1.01498	up	-2.0422	down	0.104442	insig	1.2167	up	0.571676	insig
517	Zmhn001793	--	--	341.09	179.03	342.096	C15H18O9	[M-H]-	6-O-Caffeoyl-D-glucose*	Phenolic acids	Phenolic acids	-	2695000	1.18523e+07	963270	2.69417e+06	5.06433e+06	775370	2.13681	up	-1.48427	down	0.910533	insig	-1.79688	down	0.000446171	insig	1.22673	up	0.313055	insig
518	mws1333*	C05402	ko00052,ko01100,ko02010	341.11	113	342.116	C12H22O11	[M-H]-	Melibiose	Others	Saccharides and Alcohols	585-99-9	157380	434693	483427	380073	383860	2455900	1.46575	up	1.61904	up	0.0143024	insig	2.6919	up	-1.27203	down	0.179418	insig	-2.34488	down
519	mws0906*	C00761	ko00940	341.12	179	342.131	C16H22O8	[M-H]-	Coniferin	Phenolic acids	Phenolic acids	531-29-3	4.77433e+06	19617000	1.59563e+06	4758800	7.98837e+06	1.02806e+06	2.03873	up	-1.58117	down	0.747303	insig	-2.21067	down	0.00470147	insig	1.29613	up	0.6342	insig
520	Lmjn005592	C10032	--	343.08	313.04	344.09	C18H16O7	[M-H]-	Cirsilineol (4',5-Dihydroxy-3',6,7-trimethoxyflavone)	Flavonoids	Flavanones	41365-32-6	21671	317023	72733.7	60827	121567	26580.7	3.87075	up	1.74686	up	0.998964	insig	-1.19433	down	-1.48895	down	1.38284	up	1.45225	up
521	Lmmn000774	--	--	343.1	181.05	344.111	C15H20O9	[M-H]-	Dihydrocaffeoylglucose	Phenolic acids	Phenolic acids	-	675117	154723	969520	9	28532.7	142743	-2.12545	down	0.522134	insig	11.6304	up	13.9531	up	16.1949	up	2.439	up	2.76385	up
522	Zmln000899	--	--	343.11	181.05	344.111	C15H20O9	[M-H]-	Syringaldehyde-4-O-glucoside	Phenolic acids	Phenolic acids	-	579227	143817	851227	9	9	140517	-2.0099	down	0.555415	insig	0	insig	13.9305	up	15.9738	up	13.9639	up	2.5988	up
523	pmb0801	--	--	346.11	184.1	345.106	C14H19NO9	[M+H]+	4-Pyridoxic acid-O-glucoside	Others	Vitamin	-	173747	57461.7	51814.7	9	72147.7	131173	-1.59631	down	-1.74555	insig	12.9687	up	13.8312	up	14.2367	up	-0.328353	insig	-1.34004	insig
524	pmb1562	--	--	351.25	146.9	350.246	C21H34O4	[M+H]+	1-Stearidonoyl-Glycerol	Lipids	Glycerol ester	-	14696	62273	37459	9	54484.3	138203	2.08318	up	1.34989	insig	12.5636	up	13.9065	up	10.6732	up	0.192765	insig	-1.88341	down
525	Lmhp011562	--	--	353.27	261.22	352.261	C21H36O4	[M+H]+	1-α-Linolenoyl-glycerol*	Lipids	Glycerol ester	-	358167	1.19147e+06	585137	330100	1.13357e+06	3.56797e+06	1.73404	up	0.708143	insig	1.77989	up	3.43413	up	0.117728	insig	0.0718693	insig	-2.60826	down
526	Lmhp011388	--	--	353.27	261.22	352.261	C21H36O4	[M+H]+	2-α-Linolenoyl-glycerol*	Lipids	Glycerol ester	55268-58-1	295830	1.12863e+06	515720	338080	1.00882e+06	3.35217e+06	1.93174	up	0.80182	insig	1.57724	up	3.30966	up	-0.192596	insig	0.161903	insig	-2.70043	down
527	mws2108*	--	--	353.09	191.05	354.095	C16H18O9	[M-H]-	Cryptochlorogenic acid (4-O-Caffeoylquinic acid)*	Phenolic acids	Phenolic acids	905-99-7	813337	194723	1.72263e+06	882600	322240	2923500	-2.06243	down	1.08269	up	-1.45362	down	1.72786	up	-0.117907	insig	-0.72671	insig	-0.763081	insig
528	mws0178*	C00852	ko00940,ko00941,ko00945,ko01110	353.09	191.01	354.095	C16H18O9	[M-H]-	Chlorogenic acid (3-O-Caffeoylquinic acid)*	Phenolic acids	Phenolic acids	327-97-9	684587	152937	1513200	804400	249680	2.91457e+06	-2.1623	down	1.1443	up	-1.68783	down	1.8573	up	-0.23268	insig	-0.707146	insig	-0.945679	insig
529	Lmhp012042	--	--	355.28	263.24	354.277	C21H38O4	[M+H]+	2-Linoleoylglycerol*	Lipids	Glycerol ester	3443-82-1	82241.7	982133	257033	120797	625553	286777	3.57798	up	1.64401	up	2.37255	up	1.24735	up	-0.554639	insig	0.650786	insig	-0.157972	insig
530	Lmhp112042	--	--	355.28	263.24	354.277	C21H38O4	[M+H]+	1-Linoleoylglycerol*	Lipids	Glycerol ester	2277-28-3	76813.3	919837	264583	133710	566360	284163	3.58195	up	1.78429	up	2.08261	up	1.08761	up	-0.799679	insig	0.699658	insig	-0.102998	insig
531	Hmhn003518	--	--	355.1	175.04	356.111	C16H20O9	[M-H]-	4-O-β-D-glucopyranosylferulic acid	Phenolic acids	Phenolic acids	-	227540	29224	346480	1.91103e+06	321250	1.40063e+06	-2.96089	down	0.606652	insig	-2.57258	down	-0.448274	insig	-3.07016	down	-3.45847	down	-2.01524	down
532	Lmsn003318	C17759	--	355.1	175.04	356.111	C16H20O9	[M-H]-	1-O-Feruloyl-β-D-glucose	Phenolic acids	Phenolic acids	7196-71-6	306723	26836	425943	2.10293e+06	464130	1539900	-3.5147	down	0.473724	insig	-2.1798	down	-0.449566	insig	-2.77739	down	-4.11229	down	-1.8541	down
533	pmb0296	--	--	357.3	265.4	356.293	C21H40O4	[M+H]+	1-Oleoyl-Sn-Glycerol	Lipids	Glycerol ester	129784-87-8	51525.3	832907	157800	111907	224373	35908	4.0148	up	1.61474	up	1.00361	up	-1.63992	down	-1.11894	down	1.89225	up	2.13572	up
534	Lmdn004267	--	--	357.13	151.04	358.142	C20H22O6	[M-H]-	Epipinoresinol*	Lignans and Coumarins	Lignans	24404-50-0	6800.97	170067	7299.77	10058.6	9	9	4.64422	up	0.102111	insig	-10.1262	down	-10.1262	down	-0.564613	insig	14.2058	up	9.66371	up
535	mws0097*	C05366	ko00998,ko01100,ko01110	357.13	151	358.142	C20H22O6	[M-H]-	Pinoresinol*	Lignans and Coumarins	Lignans	487-36-5	9151.7	178927	10175.9	14556.7	9	3859.83	4.28918	up	0.15304	insig	-10.6595	down	-1.91507	down	-0.669568	insig	14.2791	up	1.39854	up
536	pmb3107	--	--	359.1	182.1	360.106	C15H20O10	[M-H]-	Glucosyringic Acid	Phenolic acids	Phenolic acids	-	215497	103684	171153	1.02092e+06	1147800	353017	-1.05547	down	-0.332376	insig	0.168997	insig	-1.53207	down	-2.24414	down	-3.46861	down	-1.04445	down
537	pmb0998*	C00144	ko00230,ko01100	364.07	152.1	363.058	C10H14N5O8P	[M+H]+	Guanosine 5'-monophosphate	Nucleotides and derivatives	Nucleotides and derivatives	85-32-5	16754	104380	109212	49347	190217	92867.3	2.63927	up	2.70456	up	1.94661	up	0.912209	insig	-1.55846	down	-0.865798	insig	0.233893	insig
538	pmb0752	C02572	--	369.12	177.1	368.111	C17H20O9	[M+H]+	3-O-Feruloylquinic acid	Phenolic acids	Phenolic acids	1899-29-2	125460	21364.3	73737	126872	65962.7	341323	-2.55395	down	-0.766767	insig	-0.943652	insig	1.42777	up	-0.0161462	insig	-1.62645	down	-2.21068	down
539	mws0179*	--	--	367.1	190.9	368.111	C17H20O9	[M-H]-	Chlorogenic acid methyl ester	Phenolic acids	Phenolic acids	29708-87-0	10664000	4.56817e+06	19634000	4.11213e+06	2775600	2.48337e+07	-1.22306	down	0.880605	insig	-0.567087	insig	2.59434	up	1.37479	up	0.718816	insig	-0.338943	insig
540	Lmcp007155	--	--	373.13	343.08	372.121	C20H20O7	[M+H]+	3',4',5',5,7-Pentamethoxyflavone	Flavonoids	Flavones	53350-26-8	24143	3660.93	28542.7	65488.3	3841.93	9	-2.72132	down	0.241515	insig	-4.09133	down	-12.829	down	-1.43963	down	-0.069621	insig	11.6309	up
541	MWSHY0027*	C10190	--	373.13	343.09	372.121	C20H20O7	[M+H]+	Tangeretin (4',5,6,7,8-Pentamethoxyflavone)	Flavonoids	Flavones	481-53-8	760523	205377	345270	1.59597e+06	202997	16682.3	-1.88872	down	-1.13927	insig	-2.9749	down	-6.57997	down	-1.06937	insig	0.0168162	insig	4.37133	up
542	pmp001076	--	--	373.13	343.08	372.121	C20H20O7	[M+H]+	Isosinensetin	Flavonoids	Flavones	17290-70-9	57235.3	10680	66133	181500	8312.6	9	-2.42199	down	0.208464	insig	-4.44853	down	-14.2997	down	-1.66499	down	0.36154	insig	12.8432	up
543	Hmxp007703	--	--	375.14	211.06	374.137	C20H22O7	[M+H]+	5,7,8,3',4'-Pentamethoxyflavanone*	Flavonoids	Flavones	-	30421.7	9140.63	9922.77	33220.7	12927.3	9	-1.73473	down	-1.61628	down	-1.36166	down	-11.8499	down	-0.126982	insig	-0.500059	insig	10.1066	up
544	Lmsp009394	--	--	375.14	211.07	374.137	C20H22O7	[M+H]+	3',4',5,6,7-Pentamethoxyflavanone*	Flavonoids	Flavanones	-	30470.3	12074.7	10380.9	31849	11713.5	9	-1.33542	down	-1.55347	down	-1.44308	down	-11.789	down	-0.0638428	insig	0.0438111	insig	10.1717	up
545	mws0232*	C00255	ko00740,ko01100,ko01110,ko01240,ko02010	377.15	243	376.138	C17H20N4O6	[M+H]+	Riboflavin (Vitamin B2)	Others	Vitamin	83-88-5	3051100	8.19507e+06	3.89707e+06	1.24277e+06	4.09273e+06	1.27313e+06	1.42543	up	0.353059	insig	1.71951	up	0.0348281	insig	1.29577	up	1.00169	up	1.61401	up
546	pmb2940	--	--	385.11	205	386.121	C17H22O10	[M-H]-	1-O-Glucosyl sinapate	Phenolic acids	Phenolic acids	78185-48-5	441980	173457	1.15993e+06	105337	50432	4.74757e+06	-1.34941	down	1.39199	up	-1.06261	insig	5.4941	up	2.06896	up	1.78216	up	-2.03315	down
547	Cmyp003257	--	--	387.2	225.14	386.194	C19H30O8	[M+H]+	Icariside B1	Others	Others	109062-00-2	9	33864	242377	68116.7	30105.7	9	11.8775	up	14.717	up	-1.17797	insig	-12.8858	down	-12.8858	down	0.169717	insig	14.717	up
548	Lmqp003013	--	--	387.2	149.1	386.194	C19H30O8	[M+H]+	Citroside A	Terpenoids	Terpene	120330-44-1	2.57683e+06	1.20637e+06	2.02687e+06	574410	360443	7.34843e+06	-1.09493	down	-0.346348	insig	-0.672308	insig	3.67728	up	2.16545	up	1.74282	up	-1.85819	insig
549	MWSHY0018*	C10112	--	403.14	373.1	402.131	C21H22O8	[M+H]+	Nobiletin (5,6,7,8,3',4'-Hexamethoxyflavone)	Flavonoids	Flavones	478-01-3	623023	161857	400233	2.38157e+06	175377	14921.7	-1.94457	down	-0.638445	insig	-3.76338	down	-7.31836	down	-1.93455	down	-0.11574	insig	4.74536	up
550	pmp001033	C16979	--	423.09	405.08	422.085	C19H18O11	[M+H]+	Isomangiferin	Flavonoids	Other Flavonoids	24699-16-9	226207	622860	529687	124044	144187	475267	1.46127	up	1.2275	up	0.217086	insig	1.93789	up	0.866789	insig	2.11097	up	0.156402	insig
551	Lmhn002574	--	--	431.06	137.03	432.069	C20H16O11	[M-H]-	Caffeoyl(p-Hydroxybenzoyl)tartaric acid	Phenolic acids	Phenolic acids	-	15601	51614.3	68216.7	32766.7	9	9	1.72613	up	2.12849	up	-11.83	down	-11.83	down	-1.07059	down	12.4856	up	12.8879	up
552	mws0895*	C09126	ko00943	431.1	269	432.106	C21H20O10	[M-H]-	Genistein-7-O-Glucoside (Genistin)	Flavonoids	Isoflavones	529-59-9	406623	61807	170640	9	9	384817	-2.71785	down	-1.25274	down	0	insig	15.3839	up	15.4634	up	12.7456	up	-1.17322	down
553	HJN087	--	--	433.12	271.06	434.121	C21H22O10	[M-H]-	Naringenin-4'-O-glucoside	Flavonoids	Flavanones	-	32559.7	9	35661.7	25842.3	29332.7	250133	-11.8209	down	0.131288	insig	0.182772	insig	3.27489	up	0.33335	insig	-11.6703	down	-2.81025	down
554	Lmhp008885	--	--	440.28	299.26	439.27	C20H42NO7P	[M+H]+	LysoPE 15:0(2n isomer)	Lipids	LPE	-	47896.7	17603.3	61109.7	64973.7	53573	182860	-1.44408	down	0.351475	insig	-0.278349	insig	1.49281	up	-0.43993	insig	-1.60566	down	-1.58127	down
555	Lmhp009187	--	--	440.28	299.26	439.27	C20H42NO7P	[M+H]+	LysoPE 15:0	Lipids	LPE	-	52588.7	21854.7	65693.7	85612.7	59813.3	212680	-1.26681	down	0.321002	insig	-0.517357	insig	1.31279	up	-0.703072	insig	-1.45253	down	-1.69486	down
556	Hmcp002316	--	--	449.11	317.06	448.1	C21H20O11	[M+H]+	Isorhamnetin-3-O-arabinoside	Flavonoids	Flavonols	-	9	15438.3	34742.3	135187	542023	55027.7	10.7443	up	11.9145	up	2.0034	up	-1.29672	down	-13.8747	down	-5.13377	down	-0.663463	insig
557	Lmsp004915	--	--	449.11	287.06	448.101	C21H20O11	[M+H]+	Aureusidin-4-O-glucoside	Flavonoids	Aurones	-	2.80757e+06	7.27093e+06	3.60437e+07	6.34377e+06	3.66053e+07	3.37217e+07	1.37282	up	3.68235	up	2.52864	up	2.41026	up	-1.17602	down	-2.33184	down	0.0960699	insig
558	MWSHY0104*	C03951	ko00944	449.11	287.06	448.101	C21H20O11	[M+H]+	Luteolin-7-O-glucoside (Cynaroside)	Flavonoids	Flavones	5373-11-5	2.60907e+06	7.49803e+06	3.63513e+07	7.22647e+06	37918000	29414000	1.52298	up	3.8004	up	2.39152	up	2.02514	up	-1.46976	down	-2.3383	down	0.305505	insig
559	mws1608*	C01821	--	447.09	357.1	448.101	C21H20O11	[M-H]-	Luteolin-6-C-glucoside (Isoorientin)	Flavonoids	Flavonoid carbonoside	4261-42-1	88461.3	13818.7	93046.7	14566.3	9	527257	-2.67843	down	0.0729075	insig	-10.6604	down	5.1778	up	2.60241	up	10.5844	up	-2.50248	down
560	Xmyp005654	--	--	449.11	287.06	448.101	C21H20O11	[M+H]+	Kaempferol-4'-O-glucoside*	Flavonoids	Flavonols	-	2.46767e+06	6.96327e+06	3.26163e+07	8.16523e+06	3.68977e+07	2.49677e+07	1.49662	up	3.72438	up	2.17596	up	1.61249	up	-1.72635	down	-2.40569	down	0.385534	insig
561	Hmpp003270	--	--	449.11	287.05	448.101	C21H20O11	[M+H]+	Luteolin-4'-O-glucoside	Flavonoids	Flavones	6920-38-3	2728900	7.17833e+06	3.76423e+07	6.48703e+06	3.41117e+07	30951000	1.39533	up	3.78596	up	2.39463	up	2.25436	up	-1.24924	down	-2.24854	down	0.28237	insig
562	pmn001716	C08598	--	447.09	285.04	448.101	C21H20O11	[M-H]-	Carthamone	Flavonoids	Chalcones	86579-00-2	285343	846780	3.52457e+06	841360	3820100	1333200	1.56929	up	3.62668	up	2.18282	up	0.664098	insig	-1.56002	down	-2.17355	down	1.40255	up
563	mws0913*	C12626	ko00944	447.09	285	448.101	C21H20O11	[M-H]-	Kaempferol-3-O-galactoside (Trifolin)*	Flavonoids	Flavonols	23627-87-4	400667	1.04051e+06	4.10637e+06	1.05697e+06	4.32657e+06	1.78547e+06	1.37682	up	3.35739	up	2.03329	up	0.756371	insig	-1.39946	down	-2.05593	down	1.20156	up
564	mws2209*	C12249	ko00944,ko01110	449.11	287.06	448.101	C21H20O11	[M+H]+	Kaempferol-3-O-glucoside (Astragalin)*	Flavonoids	Flavonols	480-10-4	2.67393e+06	7.02453e+06	3.75927e+07	8.27377e+06	36633000	2.73917e+07	1.39344	up	3.81342	up	2.14653	up	1.72712	up	-1.62958	down	-2.38267	down	0.456714	insig
565	mws0089*	--	--	447.09	285.04	448.101	C21H20O11	[M-H]-	Kaempferol-7-O-glucoside*	Flavonoids	Flavonols	16290-07-6	487983	1.29783e+06	4.59407e+06	1.15047e+06	5466600	1954900	1.4112	up	3.23487	up	2.24842	up	0.764876	insig	-1.23732	down	-2.07454	down	1.23268	up
566	pmb3023	--	--	449.11	287	450.116	C21H22O11	[M-H]-	Eriodictyol-8-C-glucoside	Flavonoids	Flavanones	1023271-51-3	878113	178853	1.44853e+06	78622.3	172310	2.19743e+06	-2.29563	down	0.722114	insig	1.132	up	4.80474	up	3.4814	up	0.0537706	insig	-0.601227	insig
567	Lmtn002796	--	--	449.1	287.05	450.116	C21H22O11	[M-H]-	Aromadendrin-7-O-glucoside	Flavonoids	Flavanonols	28189-90-4	745950	9	1283100	115267	165677	1.55053e+06	-16.3388	down	0.782483	insig	0.523395	insig	3.74972	up	2.6941	up	-14.1681	down	-0.273131	insig
568	MWSmce674*	--	--	451.36	89.06	450.35	C31H46O2	[M+H]+	Phylloquinone (Vitamin K1)	Others	Vitamin	84-80-0	110883	32632	86325	45782	32935.3	91749	-1.76468	down	-0.361192	insig	-0.475144	insig	1.00291	up	1.27619	up	-0.0133487	insig	-0.087914	insig
569	MWS5083*	C00061	ko00190,ko00740,ko01100,ko01110,ko01240	455.1	96.97	456.105	C17H21N4O9P	[M-H]-	Flavin Single Nucleotide(FMN)	Nucleotides and derivatives	Nucleotides and derivatives	6184-17-4	178987	613770	427827	711513	1034900	301033	1.77785	up	1.25717	up	0.540529	insig	-1.24097	down	-1.99104	down	-0.753721	insig	0.507103	insig
570	Lmfn001344	--	--	467.08	169.01	468.09	C20H20O13	[M-H]-	Maplexin C (2,3-Di-O-Galloyl-1,5-Anhydro-D-Glucitol)*	Phenolic acids	Phenolic acids	-	66394.7	9	10207	21084.7	9	18186.7	-12.8489	down	-2.70151	down	-11.194	down	-0.213313	insig	1.65487	up	0	insig	-0.833322	insig
571	Zmhn002508	--	--	471.15	309.1	472.158	C21H28O12	[M-H]-	4-p-Cumaroyl-rhamnosyl-(1→6)-D-glucose	Phenolic acids	Phenolic acids	-	109978	42431.7	572803	9	9	38843	-1.374	down	2.38083	up	0	insig	12.0754	up	13.5769	up	12.2029	up	3.88231	up
572	pmn001705	--	--	471.35	471.35	472.355	C30H48O4	[M-H]-	3,24-Dihydroxy-17,21-semiacetal-12(13)oleanolic fruit	Terpenoids	Triterpene	-	242573	638010	138667	9	158950	306150	1.39516	up	-0.8068	insig	14.1083	insig	15.054	up	14.7181	up	2.00501	insig	-1.14262	down
573	Lmhp008801	--	--	476.28	335.26	475.27	C23H42NO7P	[M+H]+	LysoPE 18:3	Lipids	LPE	-	9619300	4441300	31765000	2.76633e+07	1.20487e+07	17301000	-1.11495	down	1.72343	up	-1.1991	down	-0.67712	insig	-1.52397	down	-1.43982	down	0.876583	insig
574	Zmhn002764	--	--	477.11	323.07	478.111	C22H22O12	[M-H]-	4-O-(6'-O-Glucosylcaffeoyl)-3,4-dihydroxybenzoic acid	Phenolic acids	Phenolic acids	-	9	2846.17	7234.47	9	9	206353	8.30488	up	9.65075	up	0	insig	14.4848	up	0	insig	8.30488	up	-4.83409	down
575	pma0249	--	--	479.12	317.1	478.111	C22H22O12	[M+H]+	3'-O-Methyltricetin-5-O-glucoside	Flavonoids	Flavones	-	1324600	588640	1.51983e+06	293200	494420	1.58927e+06	-1.1701	down	0.198356	insig	0.753852	insig	2.4384	up	2.1756	up	0.251648	insig	-0.0644481	insig
576	Hmyn007168	--	--	483.27	255.23	484.278	C22H45O9P	[M-H]-	LysoPG 16:0	Lipids	Glycerol ester	-	8.72127e+06	33701.3	1.66473e+07	1.32587e+06	93134.7	1.66143e+06	-8.01559	down	0.932682	insig	-3.83147	down	0.325493	insig	2.7176	up	-1.46651	down	3.32479	up
577	Zmhn003297	--	--	495.08	343.07	496.085	C21H20O14	[M-H]-	3-O-Digalloyl quinic acid	Phenolic acids	Phenolic acids	-	9	9269.43	9	9	9	226277	10.0083	up	0	insig	0	insig	14.6178	up	0	insig	10.0083	up	-14.6178	down
578	pmb3064	--	--	499.15	163.2	500.153	C22H28O13	[M-H]-	3-O-p-Coumaroylquinic acid-O-glucoside	Phenolic acids	Phenolic acids	-	18491	9	21930.7	11370.7	9	182917	-11.0046	down	0.246126	insig	-10.3031	down	4.0078	up	0.701506	insig	0	insig	-3.06016	down
579	pmb3061	--	--	499.15	163.1	500.153	C22H28O13	[M-H]-	5-O-p-Coumaroylquinic acid O-glucoside	Phenolic acids	Phenolic acids	-	21125.7	7063.93	49703.3	10929	10030.1	207983	-1.58045	down	1.23435	up	-0.12383	insig	4.25023	up	0.950831	insig	-0.505792	insig	-2.06505	down
580	Lmhp009497	--	--	502.29	361.27	501.286	C25H44NO7P	[M+H]+	LysoPE 20:4	Lipids	LPE	-	14069	3715.53	19761.7	15487.3	9540.1	7663.43	-1.92088	down	0.490185	insig	-0.699012	insig	-1.01503	down	-0.138569	insig	-1.36044	down	1.36664	up
581	Lmhp009349	--	--	502.29	361.27	501.286	C25H44NO7P	[M+H]+	LysoPE 20:4(2n isomer)	Lipids	LPE	-	14069	3715.53	19761.7	15487.3	9540.1	7663.43	-1.92088	down	0.490185	insig	-0.699012	insig	-1.01503	down	-0.138569	insig	-1.36044	down	1.36664	up
582	Lmhp010515	--	--	510.36	184.07	509.348	C25H52NO7P	[M+H]+	LysoPC 17:0(2n isomer)	Lipids	LPC	-	1.27637e+06	478783	1668300	681577	556537	6.24803e+06	-1.4146	down	0.386336	insig	-0.292399	insig	3.19645	up	0.905095	insig	-0.217104	insig	-1.90502	down
583	pmb2406	--	--	510.36	184.07	509.348	C25H52NO7P	[M+H]+	LysoPC 17:0	Lipids	LPC	50930-23-9	1.27637e+06	478783	1668300	681577	556537	6.24803e+06	-1.4146	down	0.386336	insig	-0.292399	insig	3.19645	up	0.905095	insig	-0.217104	insig	-1.90502	down
584	pmn001382	--	--	515.12	353.09	516.127	C25H24O12	[M-H]-	Isochlorogenic acid A*	Phenolic acids	Phenolic acids	2450-53-5	386997	130020	3.46027e+06	121938	57323.7	2.92633e+07	-1.57359	down	3.16049	up	-1.08894	down	7.90681	up	1.66618	up	1.18153	up	-3.08014	down
585	MWSmce346*	C10445	--	517.13	163.04	516.127	C25H24O12	[M+H]+	1,3-O-Dicaffeoylquinic Acid (Cynarin)	Phenolic acids	Phenolic acids	30964-13-7	381917	151057	2690200	1.68901e+06	9	17151000	-1.33817	down	2.81638	up	-17.5178	down	3.34405	insig	-2.14485	insig	14.0348	up	-2.67251	down
586	Cmsp003083	--	--	521.2	131.05	520.194	C26H32O11	[M+H]+	Dehydrodiconiferyl alcohol-4-O-glucoside	Others	Others	107870-88-2	201217	94684	231467	514573	146580	1733600	-1.08756	down	0.202055	insig	-1.81169	down	1.75232	up	-1.35463	down	-0.630496	insig	-2.90489	down
587	Lmsp003655	--	--	521.2	131.05	520.194	C26H32O11	[M+H]+	Dehydrodiconiferyl alcohol-gamma'-O-glucoside	Phenolic acids	Phenolic acids	-	189803	83069.7	204167	485820	106518	1740200	-1.19211	down	0.105242	insig	-2.18933	down	1.84076	up	-1.35592	down	-0.358699	insig	-3.09143	down
588	pmp001281	--	--	522.36	184.07	521.348	C26H52NO7P	[M+H]+	LysoPC 18:1	Lipids	LPC	-	3.67857e+07	18096000	8.73437e+07	6.21863e+07	4.21337e+07	9.67307e+06	-1.02347	down	1.24756	up	-0.561624	insig	-2.68455	down	-0.757454	insig	-1.2193	down	3.17466	up
589	Lmhp010190	--	--	522.36	184.07	521.348	C26H52NO7P	[M+H]+	LysoPC 18:1(2n isomer)	Lipids	LPC	-	3.67857e+07	18096000	8.73437e+07	6.21863e+07	4.21337e+07	9.67307e+06	-1.02347	down	1.24756	up	-0.561624	insig	-2.68455	down	-0.757454	insig	-1.2193	down	3.17466	up
590	Lmhp007598	--	--	534.36	184.07	533.348	C27H52NO7P	[M+H]+	LysoPC 19:2(2n isomer)	Lipids	LPC	-	365107	180160	767043	241437	620357	301140	-1.01904	down	1.07099	up	1.36145	up	0.31879	insig	0.596673	insig	-1.78382	down	1.34887	up
591	Lmhp007840	--	--	534.36	184.07	533.348	C27H52NO7P	[M+H]+	LysoPC 19:2	Lipids	LPC	-	146510	52363	265583	261830	145850	85086.7	-1.48438	down	0.858165	insig	-0.844145	insig	-1.62163	down	-0.837631	insig	-1.47787	down	1.64216	up
592	Lmhp008742	--	--	542.32	184.07	541.317	C28H48NO7P	[M+H]+	LysoPC 20:5	Lipids	LPC	162440-04-2	41457.7	14179.7	47173.3	54050	50083	9821.5	-1.54782	down	0.186333	insig	-0.109974	insig	-2.46028	down	-0.382656	insig	-1.8205	down	2.26396	up
593	pmc0960	--	--	544.34	184.07	543.332	C28H50NO7P	[M+H]+	LysoPC 20:4	Lipids	LPC	-	118387	34854.7	107009	123620	109447	42497.7	-1.76408	down	-0.145779	insig	-0.175684	insig	-1.54046	down	-0.0624056	insig	-1.6508	down	1.33227	up
594	Lmhp009890	--	--	546.36	184.07	545.348	C28H52NO7P	[M+H]+	LysoPC 20:3	Lipids	LPC	1199257-41-4	130860	38476	184720	181680	151520	90810	-1.76599	down	0.497316	insig	-0.261891	insig	-1.00048	down	-0.473375	insig	-1.97748	down	1.02442	up
595	Lmsn003628	--	--	547.17	223.06	548.174	C23H32O15	[M-H]-	6'-O-Sinapoylsucrose	Phenolic acids	Phenolic acids	-	9	4859.27	10079.4	104618	18569.3	9	9.0766	up	10.1292	up	-2.49414	down	-13.5048	down	-13.5048	down	-1.93411	down	10.1292	up
596	Lmhp011549	--	--	550.39	184.07	549.379	C28H56NO7P	[M+H]+	LysoPC 20:1	Lipids	LPC	-	9	223400	568417	582907	208740	209277	14.5993	up	15.9467	up	-1.48156	down	-1.47785	down	-15.983	down	0.0979221	insig	1.44154	up
597	pmb2979	--	--	549.12	387.1	550.132	C25H26O14	[M-H]-	Hesperetin-7-O-(6''-malonyl)glucoside	Flavonoids	Flavanones	-	124480	44446	145797	52414.7	37304.3	176043	-1.48579	down	0.228044	insig	-0.490627	insig	1.74789	up	1.24787	up	0.25271	insig	-0.271973	insig
598	Lmgp004474	--	--	579.17	271.06	578.164	C27H30O14	[M+H]+	Genistein-7-O-galactoside-rhamnose	Flavonoids	Isoflavones	-	41165.3	9	9	141135	5195.27	9	-12.1592	down	-12.1592	down	-4.76373	insig	-13.9368	down	-1.77757	insig	-9.17306	insig	0	insig
599	mws0046*	C09789	ko00941	579.17	271.06	580.179	C27H32O14	[M-H]-	Naringenin-7-O-Neohesperidoside(Naringin)*	Flavonoids	Flavanones	10236-47-2	41165.3	9	9	141135	5195.27	9	-12.1592	down	-12.1592	down	-4.76373	insig	-13.9368	down	-1.77757	insig	-9.17306	insig	0	insig
600	mws1066*	C09793	--	579.17	271	580.179	C27H32O14	[M-H]-	Naringenin-7-O-Rutinoside(Narirutin)*	Flavonoids	Flavanones	14259-46-2	36250.7	6813.93	4459.47	139076	1804.17	9	-2.41145	down	-3.02306	insig	-6.26839	insig	-13.9156	down	-1.93979	insig	1.91716	insig	8.95273	insig
601	Zmhn001446	C10890	--	579.21	417.16	580.216	C28H36O13	[M-H]-	Syringaresinol-4'-O-glucoside	Lignans and Coumarins	Lignans	7374-79-0	94618.3	29313.3	151163	183450	181683	1219200	-1.69056	down	0.675917	insig	-0.0139608	insig	2.73248	up	-0.955195	insig	-2.6318	down	-3.01175	down
602	pmb0492	--	--	584.28	325	583.268	C34H37N3O6	[M+H]+	N',N'',N'''-p-Coumaroyl-cinnamoyl-caffeoyl spermidine	Alkaloids	Phenolamine	-	23255.7	182983	68019.7	44773.3	508787	29009.7	2.97606	up	1.54837	up	3.50635	up	-0.626106	insig	-0.945057	insig	-1.47535	down	1.22942	up
603	Hmmp003156	C08064	--	595.16	313.07	594.158	C27H30O15	[M+H]+	Isovitexin-7-O-glucoside(Saponarin)	Flavonoids	Flavonoid carbonoside	20310-89-8	2.26053e+06	777193	941857	9	9	2520100	-1.54032	down	-1.26308	down	0	insig	18.0951	up	17.9383	up	16.398	up	-1.4199	down
604	Zmjp003291	--	--	595.17	433.12	594.158	C27H30O15	[M+H]+	Vitexin-2''-O-galactoside	Flavonoids	Flavonoid carbonoside	-	1.83133e+06	696990	1.39293e+06	9	9	2428800	-1.39368	down	-0.394768	insig	0	insig	18.0419	up	17.6345	up	16.2409	up	-0.802117	insig
605	MWSHY0061*	--	--	595.16	287.06	594.158	C27H30O15	[M+H]+	Kaempferol-3-O-neohesperidoside*	Flavonoids	Flavonols	32602-81-6	985327	425723	2743500	1.17473e+07	1.99653e+07	3.45813e+07	-1.21069	down	1.47734	up	0.765164	insig	1.55766	up	-3.57559	down	-5.55144	down	-3.6559	down
606	MWSHY0080*	C12630	ko00944	595.17	287.06	594.158	C27H30O15	[M+H]+	Luteolin-7-O-neohesperidoside (Lonicerin)	Flavonoids	Flavones	25694-72-8	1.03334e+06	441550	6473000	1.34807e+07	1.97857e+07	3.35807e+07	-1.22667	down	2.64711	up	0.553564	insig	1.31674	up	-3.7055	down	-5.48574	down	-2.37512	down
607	MWSslk146*	--	--	595.17	433.12	594.158	C27H30O15	[M+H]+	4'-O-Glucosylvitexin	Flavonoids	Flavonoid carbonoside	38950-94-6	1.83133e+06	696990	1.39293e+06	9	9	2428800	-1.39368	down	-0.394768	insig	0	insig	18.0419	up	17.6345	up	16.2409	up	-0.802117	insig
608	mws1661*	C10039	--	609.18	301	608.174	C28H32O15	[M+H]+	Diosmetin-7-O-rutinoside (Diosmin)	Flavonoids	Flavones	520-27-4	361507	60838.3	155153	1.73747e+06	26983	15048.7	-2.57097	down	-1.22033	insig	-6.00879	down	-6.85121	insig	-2.26489	down	1.17293	insig	3.36599	insig
609	Zmhp003112	--	--	611.16	287.06	610.153	C27H30O16	[M+H]+	safflor yellow A	Quinones	Quinones	-	4.23003e+06	1.22413e+06	1.51977e+07	13026.5	31711.7	1.87777e+07	-1.78891	down	1.84511	up	1.28357	insig	10.4934	up	8.34308	up	5.2706	up	-0.305168	insig
610	Hmpp002612	--	--	611.16	287.05	610.153	C27H30O16	[M+H]+	Luteolin-7-O-gentiobioside	Flavonoids	Flavones	-	4.31197e+06	1.13003e+06	17251000	9478.7	28119.3	1.93253e+07	-1.93198	down	2.00026	up	1.5688	up	10.9935	up	8.82944	up	5.32866	up	-0.163813	insig
611	Lmjp002461	--	--	611.16	303.05	610.153	C27H30O16	[M+H]+	Quercetin-3-O-neohesperidoside*	Flavonoids	Flavonols	117611-67-3	1.02537e+06	12698000	2.98813e+07	2.91357e+07	1.54997e+07	64034000	3.63038	up	4.86502	up	-0.910549	insig	1.13605	up	-4.82857	down	-0.287636	insig	-1.09959	down
612	pmb0665	--	--	611.16	465.1	610.153	C27H30O16	[M+H]+	Orientin-7-O-glucoside	Flavonoids	Flavonoid carbonoside	-	26526.3	345710	946833	845913	450613	2.80723e+06	3.70407	up	5.15761	up	-0.90862	insig	1.73057	up	-4.99501	down	-0.382328	insig	-1.56797	down
613	pmn001583	--	--	609.15	300	610.153	C27H30O16	[M-H]-	Quercetin-3-O-robinobioside	Flavonoids	Flavonols	52525-35-6	403430	4899500	1.45963e+07	1.07927e+07	5830300	3.45183e+07	3.60224	up	5.17714	up	-0.888409	insig	1.67731	up	-4.74159	down	-0.250936	insig	-1.24176	down
614	Lmbp002592	--	--	611.16	287.05	610.153	C27H30O16	[M+H]+	Kaempferol-3,7-O-diglucoside	Flavonoids	Flavonols	25615-14-9	4.31197e+06	1.13003e+06	17251000	9478.7	28119.3	1.93253e+07	-1.93198	down	2.00026	up	1.5688	up	10.9935	up	8.82944	up	5.32866	up	-0.163813	insig
615	Zmxp003107	--	--	611.16	287.06	610.153	C27H30O16	[M+H]+	Luteolin-7,3'-di-O-glucoside	Flavonoids	Flavones	52187-80-1	4.23003e+06	1.22413e+06	1.51977e+07	13026.5	31711.7	1.87777e+07	-1.78891	down	1.84511	up	1.28357	insig	10.4934	up	8.34308	up	5.2706	up	-0.305168	insig
616	Lmbp002336	--	--	611.16	303.05	610.153	C27H30O16	[M+H]+	Quercetin-3-O-(2''-O-rhamnosyl)galactoside	Flavonoids	Flavonols	-	1.02537e+06	12698000	2.98813e+07	2.91357e+07	1.54997e+07	64034000	3.63038	up	4.86502	up	-0.910549	insig	1.13605	up	-4.82857	down	-0.287636	insig	-1.09959	down
617	pmb0711	--	--	611.16	303.1	610.153	C27H30O16	[M+H]+	Quercetin-7-O-rutinoside*	Flavonoids	Flavonols	147714-62-3	938063	12924000	28717000	2.41223e+07	13726000	6.45653e+07	3.78422	up	4.93608	up	-0.813458	insig	1.42039	up	-4.68454	down	-0.0868586	insig	-1.16885	down
618	mws0059*	C05625	ko00944,ko01100,ko01110	609.15	301	610.153	C27H30O16	[M-H]-	Quercetin-3-O-rutinoside (Rutin)	Flavonoids	Flavonols	153-18-4	271687	3887000	11842000	1.02188e+07	5091100	2.83677e+07	3.83864	up	5.44583	up	-1.00518	down	1.47302	up	-5.23314	down	-0.38932	insig	-1.26033	down
619	Lmsp004166	--	--	611.16	303.05	610.153	C27H30O16	[M+H]+	Quercetin-3-O-glucoside-7-O-rhamnoside*	Flavonoids	Flavonols	-	1.04479e+06	12974000	2.97563e+07	25313000	1.50227e+07	5.92687e+07	3.63434	up	4.83192	up	-0.752738	insig	1.22739	up	-4.5986	down	-0.211518	insig	-0.994073	insig
620	pme0001*	C09806	ko00941	609.18	301	610.19	C28H34O15	[M-H]-	Hesperetin-7-O-neohesperidoside(Neohesperidin)*	Flavonoids	Flavanones	13241-33-3	361507	60838.3	155153	1.73747e+06	26983	15048.7	-2.57097	down	-1.22033	insig	-6.00879	down	-6.85121	insig	-2.26489	down	1.17293	insig	3.36599	insig
621	mws0036*	C09755	--	609.18	301.09	610.19	C28H34O15	[M-H]-	Hesperetin-7-O-rutinoside (Hesperidin)*	Flavonoids	Flavanones	520-26-3	327280	41112.3	102539	1360770	17417.3	4829.33	-2.99288	down	-1.67436	insig	-6.28776	down	-8.13838	insig	-2.05583	down	1.23905	insig	4.4082	insig
622	Cmdn004285	--	--	609.2	447.12	610.211	C25H38O17	[M-H]-	6'-O-β-D-glucopyranosylbarlerin*	Terpenoids	Monoterpenoids	927691-88-1	136237	37930.3	363057	9	9	273813	-1.84469	down	1.41408	up	0	insig	14.8929	up	13.8858	up	12.0411	up	0.407002	insig
623	pmp001187	--	--	625.25	460.2	624.247	C36H36N2O8	[M+H]+	1-(Dihydroxyphenyl)-N2,N3-bis(4-hydroxyphenethyl)-(5-8)-dimethoxy-1,2dihydronaphthalene-2,3-dicarboxamide	Alkaloids	Phenolamine	-	1.19647e+06	201773	111977	276580	166363	811793	-2.56797	down	-3.41751	down	-0.733359	insig	1.55342	up	2.11301	up	0.278398	insig	-2.85791	down
624	pmp001253	C17910	--	625.25	488.17	624.247	C36H36N2O8	[M+H]+	Cannabisin F	Alkaloids	Phenolamine	163136-19-4	514297	89533.7	36884.7	226890	237573	112357	-2.5221	down	-3.80151	down	0.0663799	insig	-1.01391	down	1.18061	up	-1.40787	down	-1.60699	down
625	HJN016	C17908	--	623.24	460.18	624.247	C36H36N2O8	[M-H]-	Cannabisin D	Others	Others	-	1147300	107334	89683.3	154143	98988.3	462150	-3.41807	down	-3.67726	down	-0.638942	insig	1.58409	up	2.8959	up	0.116772	insig	-2.36545	down
626	pmp001310	--	--	627.16	303.1	626.148	C27H30O17	[M+H]+	6-Hydroxykaempferol-3,6-O-Diglucoside	Flavonoids	Flavonols	-	2.06953e+06	466763	2.07247e+07	320560	92808.7	2.86373e+07	-2.14854	down	3.32397	up	-1.78826	down	6.48116	up	2.69064	up	2.33036	up	-0.466548	insig
627	MWSHY0162*	C12667	ko00944	627.16	303.06	626.148	C27H30O17	[M+H]+	Quercetin-3-O-sophoroside (Baimaside)	Flavonoids	Flavonols	18609-17-1	2358400	448670	2.05987e+07	314600	64836.7	29455000	-2.39408	down	3.12667	up	-2.27864	down	6.54885	up	2.90622	up	2.79077	up	-0.515962	insig
628	pmp001311	--	--	627.16	303.1	626.148	C27H30O17	[M+H]+	6-Hydroxykaempferol-7,6-O-Diglucoside	Flavonoids	Flavonols	-	14413.7	9	112809	108360	51802.3	213527	-10.6452	down	2.96838	up	-1.06474	down	0.978584	insig	-2.91032	down	-12.4908	down	-0.92053	insig
629	pmb0645	--	--	627.19	465.2	626.185	C28H34O16	[M+H]+	Hesperetin-6-C-glucoside-7-O-glucoside	Flavonoids	Flavonoid carbonoside	-	64813.3	17274.7	540500	9	18697	725723	-1.90763	down	3.05993	up	11.0206	up	16.2991	up	12.8141	up	-0.114149	insig	-0.425125	insig
630	Lmhp002800	--	--	641.16	317.06	640.164	C28H32O17	[M+H]+	2'-Hydoxy,5-methoxyGenistein-4',7-O-diglucoside	Flavonoids	Isoflavones	-	9165100	3294700	1.08787e+07	221740	504207	6.43377e+06	-1.476	down	0.247279	insig	1.18515	up	4.85872	up	5.36921	up	2.70806	up	0.757766	insig
631	Hmgp001888	--	--	641.17	317.06	640.167	C28H32O17	[M+H]+	Patuletin-3-O-rutinoside	Flavonoids	Flavonols	-	8698800	3.39983e+06	11611000	198030	506673	5760300	-1.35535	down	0.416604	insig	1.35534	up	4.86235	up	5.45703	up	2.74634	up	1.01128	up
632	Hmgp002080	--	--	641.17	317.06	640.167	C28H32O17	[M+H]+	Patuletin-7-O-rutinoside	Flavonoids	Flavonols	-	8698800	3.39983e+06	11611000	198030	506673	5760300	-1.35535	down	0.416604	insig	1.35534	up	4.86235	up	5.45703	up	2.74634	up	1.01128	up
633	pmb0530*	C00003	ko00190,ko00730,ko00760,ko01100,ko01240	664.12	136.2	663.109	C21H27N7O14P2	[M+H]+	Nicotinic acid adenine dinucleotide	Nucleotides and derivatives	Nucleotides and derivatives	53-84-9	441540	165993	415160	259903	118253	258673	-1.41142	down	-0.0888767	insig	-1.13609	down	-0.0068438	insig	0.764569	insig	0.489244	insig	0.682536	insig
634	mws1153*	--	--	665.21	161.02	666.216	C31H38O16	[M-H]-	2'-Acetylacteoside	Phenolic acids	Phenolic acids	94492-24-7	82172	25088	32899.3	23852.3	30500	499920	-1.71165	down	-1.32059	insig	0.354679	insig	4.38949	up	1.78452	up	-0.281812	insig	-3.92557	down
635	Lmxp010913	--	--	676.45	184.08	675.448	C35H66NO9P	[M+H]+	1-(9Z-Octadecenoyl)-2-(9-oxo-nonanoyl)-sn-glycero-3-phosphocholine	Lipids	Glycerol ester	-	44359.3	15387.7	27448.7	23311.7	14662.3	9	-1.52746	down	-0.692502	insig	-0.668937	insig	-11.3388	down	0.928186	insig	0.0696598	insig	11.5745	up
636	pmp001276	--	--	677.37	677.37	676.367	C33H56O14	[M+H]+	1-Linolenoyl-rac-glycerol-diglucoside	Lipids	Free fatty acids	-	1.19523e+06	2.98073e+06	1.98567e+06	3.09577e+06	2.50273e+06	1249800	1.31838	up	0.732331	insig	-0.306792	insig	-1.3086	down	-1.373	down	0.252163	insig	0.667926	insig
637	pmp001189	--	--	685.28	548.2	684.268	C38H40N2O10	[M+H]+	(5-8)-Hydroxy-1-(hydroxyldimethoxyphenyl)-N2,N3-bis(4-hydroxyphenethyl)-(5-8)-dimethoxy-1,2-dihydronaphthalene-2,3-dicarboxamide	Alkaloids	Phenolamine	-	13016.3	9	1222.57	41920.7	35110.7	14136.3	-10.4981	down	-3.41234	down	-0.255752	insig	-1.56825	down	-1.68734	down	-11.9297	down	-3.53142	down
638	Lmgn004359	--	--	721.18	353.09	722.206	C33H38O18	[M-H]-	SinapoylcaffeoylQuinic acid O-glucose	Phenolic acids	Phenolic acids	-	22398.3	9	9	9	9	19462.7	-11.2812	down	-11.2812	down	0	insig	11.0785	up	11.2812	up	0	insig	-11.0785	down
639	pmb2991	--	--	739.21	269.2	740.216	C33H40O19	[M-H]-	Apigenin-7-O-glucoside-4'-O-rutinoside	Flavonoids	Flavones	-	9	5549.07	5351.33	9	9	78750	9.2681	up	9.21576	up	0	insig	13.0951	up	0	insig	9.2681	up	-3.87931	down
640	pme2651*	C00006	ko00195,ko00480,ko00760,ko01100,ko01240	742.1	620.1	743.075	C21H28N7O17P3	[M-H]-	NADP (Nicotinamide adenine dinucleotide phosphate)	Nucleotides and derivatives	Nucleotides and derivatives	53-59-8	206253	43862.7	203947	176550	86986	148980	-2.23335	down	-0.0162255	insig	-1.02122	down	-0.244958	insig	0.224341	insig	-0.98779	insig	0.453073	insig
641	pmn001505	--	--	763.43	763.4	764.435	C41H64O13	[M-H]-	Oleanolic acid-3-O-xylosyl(1→3)glucuronide	Terpenoids	Triterpene Saponin	-	561577	270263	433653	410807	9	9	-1.05512	down	-0.372941	insig	-15.4782	down	-15.4782	down	0.451023	insig	14.8741	up	15.5563	up
642	Lmwp003888	--	--	773.21	287.06	772.206	C33H40O21	[M+H]+	Kaempferol-3-O-sophoroside-7-O-glucoside	Flavonoids	Flavonols	-	70373	9	436657	2374.2	9	407550	-12.9328	down	2.63341	up	-8.0433	down	7.42339	up	4.88951	up	0	insig	0.0995223	insig
643	Lmqp002170	C12635	ko00944	773.21	449.11	772.206	C33H40O21	[M+H]+	Kaempferol-3-O-sophorotrioside	Flavonoids	Flavonols	80714-53-0	909157	413343	4.89247e+06	9	10191.2	1.87757e+06	-1.13719	down	2.42796	up	10.1451	up	17.6705	up	16.6242	up	5.34194	up	1.3817	up
644	Lmmp002755	--	--	773.21	303.05	772.206	C33H40O21	[M+H]+	Quercetin-7-O-rutinoside-4'-O-glucoside	Flavonoids	Flavonols	-	57971	7724.23	180300	8702.1	15773.3	173273	-2.90787	down	1.637	up	0.858052	insig	4.31554	up	2.7359	up	-1.03002	insig	0.0573498	insig
645	Lmmp002334	--	--	773.21	303.05	772.206	C33H40O21	[M+H]+	Quercetin-3-O-rutinoside-7-O-glucoside	Flavonoids	Flavonols	-	57971	7724.23	180300	8702.1	15773.3	173273	-2.90787	down	1.637	up	0.858052	insig	4.31554	up	2.7359	up	-1.03002	insig	0.0573498	insig
646	Hmdp003423	--	--	901.48	739.43	900.469	C45H72O18	[M+H]+	Neosibiricoside D	Steroids	Steroidal saponins	880152-67-0	9	15432.3	34462.3	1390700	1066000	409497	10.7437	up	11.9028	up	-0.383604	insig	-1.76389	down	-17.2375	down	-6.11011	down	-3.57076	down
647	Lmmp005557	--	--	910.52	910.52	909.509	C47H75NO16	[M+H]+	Leptine I	Alkaloids	Steroid alkaloids	101030-83-5	9	412713	582560	741650	910247	220270	15.4849	up	15.9821	up	0.295519	insig	-1.75147	down	-16.3305	down	-1.14112	down	1.40313	up
648	pmp000201	C08983	--	943.53	599.39	942.519	C48H78O18	[M+H]+	Soyasaponin βb (Soyasaponin I)	Terpenoids	Triterpene Saponin	-	9	5746.13	12021.3	102910	22745.3	9	9.31845	up	10.3834	up	-2.17774	down	-13.4811	down	-13.4811	down	-1.98491	down	10.3834	up
649	Lmmn005092	--	--	955.46	955.46	956.462	C47H72O20	[M-H]-	Medicagenic acid-3-O-glucuronide-28-O-rhamnosyl(1,2)-arabinoside	Terpenoids	Triterpene Saponin	-	80194	9	51919.7	9	170307	540630	-13.1213	down	-0.627213	insig	14.2079	up	15.8744	up	13.1213	up	-14.2079	down	-3.38029	insig
650	Lmmn004916	--	--	1219.55	1219.55	1220.55	C57H88O28	[M-H]-	Medicagenic acid-3-O-glucuronide-28-O-xylosyl(1,4)-[apiosyl(1,3)]-rhamnosyl(1,2)-arabinoside	Terpenoids	Triterpene Saponin	-	110443	27849.7	70270	9	9	157017	-1.98757	down	-0.652326	insig	0	insig	14.0906	up	13.583	up	11.5954	up	-1.15994	insig
651	pmb0782	C01746	ko00960	86.1	69.2	85.089	C5H11N	[M+H]+	Piperidine	Alkaloids	Piperidine alkaloids	110-89-4	2.22993e+07	16318000	2947800	3.78667e+06	1.34447e+07	4.68167e+06	-0.450536	insig	-2.91929	down	1.82803	up	0.306094	insig	2.558	up	0.27943	insig	-0.667384	insig
652	pmp001287	--	--	120.08	103.05	119.073	C8H9N	[M+H]+	N-Benzylmethylene isomethylamine	Alkaloids	Alkaloids	-	5.00987e+07	4.74613e+07	1.05593e+07	1.07353e+07	4.03213e+07	1.06967e+07	-0.0780196	insig	-2.24625	down	1.90918	up	-0.0052057	insig	2.22241	up	0.235209	insig	-0.0186425	insig
653	mws1587*	C01933	--	132.1	86	131.095	C6H13NO2	[M+H]+	L-Norleucine*	Amino acids and derivatives	Amino acids and derivatives	327-57-1	6929000	6583000	998977	1.25747e+06	5.44407e+06	1.46223e+06	-0.073902	insig	-2.79412	down	2.11416	up	0.217653	insig	2.46213	up	0.27406	insig	-0.549651	insig
654	mws0258*	C00407	ko00280,ko00290,ko00460,ko00960,ko00966,ko00970,ko01100,ko01110,ko01210,ko01230,ko02010	132.1	86	131.095	C6H13NO2	[M+H]+	L-Isoleucine*	Amino acids and derivatives	Amino acids and derivatives	73-32-5	6.86433e+06	6.52383e+06	1.01396e+06	1234100	5277600	1.42153e+06	-0.0733997	insig	-2.75912	down	2.09642	up	0.203989	insig	2.47566	up	0.305838	insig	-0.487452	insig
655	mws0227*	C00123	ko00280,ko00290,ko00966,ko00970,ko01100,ko01110,ko01210,ko01230,ko02010	132.1	86.2	131.095	C6H13NO2	[M+H]+	L-Leucine*	Amino acids and derivatives	Amino acids and derivatives	61-90-5	7031300	6.88847e+06	1.03482e+06	1.35297e+06	5.63723e+06	1.55853e+06	-0.0296086	insig	-2.76441	down	2.05886	up	0.204063	insig	2.37767	up	0.289196	insig	-0.590805	insig
656	pme0274*	C02378	ko01100	132.1	69	131.095	C6H13NO2	[M+H]+	6-Aminocaproic acid	Organic acids	Organic acids	60-32-2	1.06247e+06	653717	117093	168220	521700	203393	-0.70068	insig	-3.18169	down	1.63287	up	0.273923	insig	2.659	up	0.325445	insig	-0.796613	insig
657	pmp001198	--	--	132.1	57.1	131.095	C6H13NO2	[M+H]+	6-Deoxyfagomine	Alkaloids	Piperidine alkaloids	197449-09-5	19585000	1.54277e+07	2662400	3394300	12230000	4244800	-0.344229	insig	-2.87895	down	1.84924	up	0.322582	insig	2.52856	up	0.335095	insig	-0.672969	insig
658	mws0473*	--	--	131.03	87.05	132.042	C5H8O4	[M-H]-	2-Methylsuccinic acid*	Organic acids	Organic acids	498-21-5	797037	458377	1708700	637777	2707400	385080	-0.798112	insig	1.10018	up	2.08578	up	-0.727893	insig	0.321595	insig	-2.5623	down	2.14967	up
659	Zmdp000972	C22040	ko02010	136.04	91.05	135.035	C4H9NO2S	[M+H]+	S-Methyl-L-cysteine	Amino acids and derivatives	Amino acids and derivatives	1187-84-4	3989400	4275400	880843	1261900	3.17237e+06	1070360	0.0998876	insig	-2.17921	down	1.32996	up	-0.237501	insig	1.66057	up	0.4305	insig	-0.281139	insig
660	pme0295*	C02946	ko00330,ko01100	146.08	86	145.074	C6H11NO3	[M+H]+	4-Acetamidobutyric acid	Organic acids	Organic acids	3025-96-5	964810	1030900	278437	235470	757567	257130	0.0955876	insig	-1.7929	down	1.68583	up	0.126955	insig	2.0347	up	0.44446	insig	0.114851	insig
661	Wmzn000227	--	--	145.06	109.04	146.058	C6H10O4	[M-H]-	2,2-Dimethylsuccinic acid	Organic acids	Organic acids	597-43-3	25095.3	23598	8834.3	23142	42144.3	10853.8	-0.0887545	insig	-1.50623	down	0.864825	insig	-1.09231	down	0.116906	insig	-0.836674	insig	-0.297017	insig
662	pme2589*	C00322	ko00300,ko00310,ko00380,ko01100,ko01110,ko01210,ko01230,ko01240	159.1	87	160.037	C6H8O5	[M-H]-	2-Oxoadipic acid	Organic acids	Organic acids	3184-35-8	60148	51986	312253	45175.3	118347	524770	-0.210394	insig	2.37613	up	1.38941	up	3.53808	up	0.412982	insig	-1.18682	down	-0.748968	insig
663	mws0005*	C00398	ko00380,ko00901,ko01100,ko01110	161.11	144	160.1	C10H12N2	[M+H]+	Tryptamine	Alkaloids	Plumerane	61-54-1	509877	987890	1754700	596647	1.74687e+06	41332.7	0.954202	insig	1.783	up	1.54982	up	-3.85152	down	-0.226729	insig	-0.822347	insig	5.4078	up
664	pme0021*	C00079	ko00360,ko00400,ko00460,ko00940,ko00960,ko00966,ko00970,ko00998,ko01100,ko01110,ko01210,ko01230,ko02010	166.09	120.08	165.07	C9H11NO2	[M+H]+	L-Phenylalanine	Amino acids and derivatives	Amino acids and derivatives	63-91-2	8.07027e+07	8.07117e+07	1.99803e+07	1.92363e+07	7.10357e+07	1.95443e+07	0.000160881	insig	-2.01404	down	1.88471	up	0.0229165	insig	2.06878	up	0.184234	insig	0.0318303	insig
665	pmc0274	C16614	--	167.1	121.1	166.031	C6H6N4S	[M+H]+	6-Methylmercaptopurine	Nucleotides and derivatives	Nucleotides and derivatives	50-66-8	9.65183e+07	9.35117e+07	2.15453e+07	2.31553e+07	8.10263e+07	2.35493e+07	-0.0456566	insig	-2.16343	down	1.80705	up	0.0243417	insig	2.05946	up	0.206756	insig	-0.128311	insig
666	pmb2795	--	--	177	145	178.063	C10H10O3	[M-H]-	4-Methoxycinnamic acid	Phenolic acids	Phenolic acids	830-09-1	693.16	7867.67	85593.7	1676.3	2524.33	38669.7	3.50468	insig	6.94817	up	0.590622	insig	4.52785	up	-1.27402	insig	1.64003	up	1.1463	up
667	pmb0786	C00329	ko00520,ko01100	180.09	163.06	179.079	C6H13NO5	[M+H]+	D-Glucosamine	Others	Saccharides and Alcohols	3416-24-8	258440	82979.3	9	9	163740	170980	-1.63901	insig	-14.8095	down	14.1511	up	14.2135	up	14.8095	up	-0.980583	insig	-14.2135	down
668	Zmsp000878	--	--	182.08	136.08	181.074	C9H11NO3	[M+H]+	4-Hydroxy-5-(2-oxo-1-pyrrolidinyl)benzoic acid	Alkaloids	Pyrrole alkaloids	-	2.45577e+07	2.30613e+07	4.73807e+06	3880200	1.57127e+07	4.04483e+06	-0.0906976	insig	-2.3738	down	2.01773	up	0.0599492	insig	2.66197	up	0.553548	insig	0.228218	insig
669	MWStz070*	--	--	182.08	91.05	181.074	C9H11NO3	[M+H]+	N-(2-Hydroxy-4-methoxyphenyl)acetamide	Alkaloids	Phenolamine	58469-06-0	6.77073e+07	64011000	1.59337e+07	1.28387e+07	50130000	1.40117e+07	-0.0809923	insig	-2.08723	down	1.96518	up	0.126133	insig	2.39882	up	0.352646	insig	0.18545	insig
670	mws0250*	C00082	ko00130,ko00261,ko00350,ko00360,ko00400,ko00460,ko00730,ko00940,ko00950,ko00965,ko00966,ko00970,ko00998,ko01100,ko01110,ko01210,ko01230,ko01240	182.08	136.1	181.074	C9H11NO3	[M+H]+	L-Tyrosine	Amino acids and derivatives	Amino acids and derivatives	60-18-4	4.36983e+06	4.69877e+06	907990	651053	3.06247e+06	742050	0.104704	insig	-2.26683	down	2.23385	up	0.188741	insig	2.74673	up	0.617588	insig	0.29116	insig
671	Zmzp000145	C03793	ko00310,ko01100	189.16	84.08	188.152	C9H20N2O2	[M+H]+	Trimethyllysine	Amino acids and derivatives	Amino acids and derivatives	23284-33-5	3.30593e+06	3.47973e+06	462330	906367	3.15567e+06	672307	0.0739191	insig	-2.83806	down	1.79978	up	-0.430975	insig	1.86689	up	0.141032	insig	-0.540196	insig
672	MWS5164*	--	--	203.15	70.07	202.143	C8H18N4O2	[M+H]+	N,N'-Dimethylarginine;SDMA*	Amino acids and derivatives	Amino acids and derivatives	30344-00-4	1.00472e+06	950560	283610	343107	1.29437e+06	273680	-0.0799487	insig	-1.82482	down	1.91552	up	-0.326167	insig	1.55007	up	-0.445397	insig	0.0514184	insig
673	NK10251888	C03626	--	203.15	70.07	202.143	C8H18N4O2	[M+H]+	NG,NG-Dimethyl-L-arginine*	Amino acids and derivatives	Amino acids and derivatives	30315-93-6	1.00472e+06	950560	283610	343107	1.29437e+06	273680	-0.0799487	insig	-1.82482	down	1.91552	up	-0.326167	insig	1.55007	up	-0.445397	insig	0.0514184	insig
674	mws1212*	--	--	209.08	177.3	208.074	C11H12O4	[M+H]+	Ferulic acid methyl ester	Phenolic acids	Phenolic acids	2309-07-1	11693	10482.9	32542.3	9	27153.3	159943	-0.157612	insig	1.47667	up	11.5589	up	14.1173	up	10.3434	up	-1.3731	insig	-2.29717	down
675	pme1654	C08491	ko00592,ko01100,ko01110,ko04075	209.12	59.02	210.126	C12H18O3	[M-H]-	Jasmonic acid	Organic acids	Organic acids	77026-92-7	29842.7	45736.3	83638.3	23924	67653	19558.3	0.615964	insig	1.48679	up	1.4997	up	-0.290675	insig	0.318918	insig	-0.564813	insig	2.09638	up
676	Hmlp008487	--	--	211.17	81.07	210.161	C13H22O2	[M+H]+	Blumenol C	Terpenoids	Terpene	36151-02-7	438243	222567	189293	90058.3	9	123257	-0.977495	insig	-1.21111	down	-13.2886	down	0.452734	insig	2.2828	up	14.594	up	0.618958	insig
677	pme0230*	C00212	ko00230,ko01100,ko02010	268.1	136.06	267.097	C10H13N5O4	[M+H]+	Adenosine	Nucleotides and derivatives	Nucleotides and derivatives	58-61-7	2.52597e+06	2.85033e+06	10740000	138133	104084	4.22013e+06	0.174295	insig	2.08809	up	-0.408313	insig	4.93316	up	4.1927	up	4.77531	up	1.34763	up
678	pme3475*	C09614	ko00941	273.08	153	272.068	C15H12O5	[M+H]+	Butin; 7,3',4'-Trihydroxyflavanone	Flavonoids	Flavanones	492-14-8	9	13350.7	18957.3	9	38972.3	12951.3	10.5347	insig	11.0405	up	12.0802	up	10.4909	up	0	insig	-1.54554	insig	0.549655	insig
679	pme2960*	C06561	ko00941,ko01100,ko01110	273.08	153	272.068	C15H12O5	[M+H]+	Naringenin chalcone; 2',4,4',6'-Tetrahydroxychalcone	Flavonoids	Chalcones	73692-50-9	9	13350.7	18957.3	9	38972.3	12951.3	10.5347	insig	11.0405	up	12.0802	up	10.4909	up	0	insig	-1.54554	insig	0.549655	insig
680	Lmln001195	C10720	--	297.1	135.07	298.105	C14H18O7	[M-H]-	Picein (4-Acetylphenyl-glucoside)	Phenolic acids	Phenolic acids	530-14-3	95180.7	74557	219650	133933	81503.3	351687	-0.352325	insig	1.20647	up	-0.716584	insig	1.39278	up	-0.492775	insig	-0.128515	insig	-0.679084	insig
681	Hmyn000254	--	--	297.12	59.01	298.12	C18H18O4	[M-H]-	Tababiphenyl C	Others	Others	1644433-50-0	108633	133897	259213	113726	129270	330780	0.301658	insig	1.25468	up	0.184821	insig	1.54031	up	-0.0661039	insig	0.0507325	insig	-0.351732	insig
682	pmb3142	--	--	299.1	137.1	300.085	C13H16O8	[M-H]-	Salicylic acid-2-O-glucoside	Phenolic acids	Phenolic acids	10366-91-3	1.32727e+06	933793	3925500	921317	1.33307e+06	3.33303e+06	-0.507283	insig	1.56442	up	0.53298	insig	1.85507	up	0.526689	insig	-0.513574	insig	0.236041	insig
683	pmc0066	C06196	ko00230	333.05	137.05	332.052	C10H13N4O7P	[M+H]+	2'-Deoxyinosine-5'-monophosphate	Nucleotides and derivatives	Nucleotides and derivatives	3393-18-8	65796	60553.3	560357	9	150787	139237	-0.119794	insig	3.09027	up	14.0322	up	13.9173	up	12.8358	up	-1.31623	down	2.00881	up
684	pmb2928	--	--	331	313.1	332.074	C13H16O10	[M-H]-	Gallic acid-4-O-glucoside	Phenolic acids	Phenolic acids	84274-52-2	1.88357e+06	1167600	440207	1929100	1624700	9.47083e+06	-0.689921	insig	-2.09721	down	-0.247755	insig	2.29556	up	-0.0344608	insig	-0.476627	insig	-4.42724	down
685	Hmln002806	C10434	ko00940,ko00941,ko00945,ko01100,ko01110	335.08	179.03	336.085	C16H16O8	[M-H]-	5-O-Caffeoylshikimic acid	Phenolic acids	Phenolic acids	180981-12-8	9	9	172383	445970	47129	598440	0	insig	14.2253	up	-3.24226	down	0.42426	insig	-15.5967	down	-12.3544	down	-1.79559	down
686	mws1080*	C01235	ko00052,ko01100	341.11	179	342.116	C12H22O11	[M-H]-	Galactinol	Others	Saccharides and Alcohols	3687-64-7	1.21973e+06	1.61607e+06	3.62467e+06	2589100	1.98383e+06	1.59327e+07	0.405921	insig	1.57128	up	-0.38416	insig	2.62147	up	-1.08588	down	-0.295804	insig	-2.13607	down
687	MA10039641	C00243	ko00052,ko01100,ko02010	341.11	89.02	342.116	C12H22O11	[M-H]-	Lactobiose	Others	Saccharides and Alcohols	63-42-3	497810	613833	1.24703e+06	870630	651830	5.29283e+06	0.302252	insig	1.32483	up	-0.417564	insig	2.60391	up	-0.806465	insig	-0.0866488	insig	-2.08554	down
688	Lmsn000381	C01971	--	341.11	89.02	342.116	C12H22O11	[M-H]-	D-Maltose	Others	Saccharides and Alcohols	69-79-4	356907	692490	898123	803193	461253	4761600	0.956246	insig	1.33137	up	-0.800188	insig	2.56763	up	-1.1702	down	0.586234	insig	-2.40646	down
689	mws5038*	C01742	--	341.11	89.02	342.116	C12H22O11	[M-H]-	Isomaltulose	Others	Saccharides and Alcohols	13718-94-0	309397	306690	747840	569857	264177	4636400	-0.0126765	insig	1.27327	up	-1.1091	down	3.02433	up	-0.881141	insig	0.215278	insig	-2.6322	down
690	pme0519*	C00089	ko00052,ko00500,ko01100,ko01110,ko02010	341.11	119.03	342.116	C12H22O11	[M-H]-	D-Sucrose	Others	Saccharides and Alcohols	57-50-1	497247	710437	1372800	1.13281e+06	536443	7722100	0.514744	insig	1.46509	up	-1.07841	down	2.76908	up	-1.18788	down	0.40528	insig	-2.49187	down
691	Lmgp003270	--	--	369.16	177.06	368.074	C16H16O10	[M+H]+	Scopoletin-7-O-glucuronide	Lignans and Coumarins	Coumarins	132752-65-9	4.18757e+06	6.04453e+06	2.35977e+07	4164600	3.65633e+06	17171000	0.529519	insig	2.49446	up	-0.18778	insig	2.04372	up	0.00793422	insig	0.725233	insig	0.45867	insig
692	pma3724	--	--	369.1	177.1	368.111	C17H20O9	[M+H]+	1-O-Feruloylquinic acid	Phenolic acids	Phenolic acids	-	4536100	6987200	2.26167e+07	3.70073e+06	3.71783e+06	1.87757e+07	0.623262	insig	2.31786	up	0.00665092	insig	2.34298	up	0.293641	insig	0.910252	insig	0.268522	insig
693	mws0011*	C01533	ko00940	371.13	209	372.142	C17H24O9	[M-H]-	Syringin	Phenolic acids	Phenolic acids	118-34-3	88869.7	139943	448727	26611.3	9	79022.3	0.65508	insig	2.33607	up	-11.5298	down	1.57022	up	1.73965	up	13.9246	up	2.5055	up
694	Cmjn004337	--	--	401.14	269.1	402.153	C18H26O10	[M-H]-	Benzyl-(2''-O-xylosyl)glucoside	Phenolic acids	Phenolic acids	-	71144.3	75410.3	27831	8432.3	9	18766	0.0840134	insig	-1.35406	down	-9.87179	down	1.15412	insig	3.07675	up	13.0325	up	0.568572	insig
695	Lmgp004731	--	--	433.11	271.06	432.106	C21H20O10	[M+H]+	Genistein-7-O-galactoside	Flavonoids	Isoflavones	-	9	9	22746	20292.7	24137.7	221077	0	insig	11.3034	up	0.250328	insig	3.44552	up	-11.1387	down	-11.3891	down	-3.28086	down
696	pmp000117	--	--	433.15	403.11	432.142	C22H24O9	[M+H]+	3,5,6,7,8,3',4'-Heptamethoxyflavone	Flavonoids	Flavonols	1178-24-1	36513.7	60813	10965.4	944057	69874.7	9	0.735943	insig	-1.73548	down	-3.75603	down	-16.6786	down	-4.69237	down	-0.20039	insig	10.2507	up
697	mws1179*	C09099	ko00941	433.11	271	434.121	C21H22O10	[M-H]-	Naringenin-7-O-glucoside (Prunin)	Flavonoids	Flavanones	529-55-5	9	9	121840	9	11123.7	372277	0	insig	13.7247	up	10.2714	insig	15.3361	up	0	insig	-10.2714	insig	-1.61139	down
698	HJN090	--	--	433.11	271.06	434.121	C21H22O10	[M-H]-	Butin-7-O-glucoside	Flavonoids	Flavanones	-	9	9	22746	20292.7	24137.7	221077	0	insig	11.3034	up	0.250328	insig	3.44552	up	-11.1387	down	-11.3891	down	-3.28086	down
699	Lmfn004093	--	--	435.13	315.09	436.137	C21H24O10	[M-H]-	Phloretin-4'-O-glucoside (Trilobatin)	Flavonoids	Chalcones	4192-90-9	158367	195440	415907	21254.7	41780	1991200	0.303457	insig	1.39299	up	0.975033	insig	6.54971	up	2.89742	up	2.22584	up	-2.25931	down
700	pmn001521	--	--	437.11	313.1	438.116	C20H22O11	[M-H]-	3-Hydroxy-5-Methylphenol-1-O-(6'-Galloyl)Glucoside	Phenolic acids	Phenolic acids	-	54748	36317.3	19775.7	9	13145.3	79817.7	-0.592148	insig	-1.46908	down	10.5123	up	13.1145	up	12.5706	up	1.46611	up	-2.01298	down
701	Lmhp007836	--	--	448.25	307.23	447.239	C21H38NO7P	[M+H]+	LysoPE 16:3	Lipids	LPE	-	69103.3	43216.3	199390	303010	73511.7	47145.7	-0.677179	insig	1.52877	up	-2.04332	down	-2.68417	down	-2.13254	down	-0.766397	insig	2.0804	up
702	mws0057*	--	--	451.12	289	450.116	C21H22O11	[M+H]+	Eriodictyol-7-O-glucoside	Flavonoids	Flavanones	38965-51-4	303187	84994.3	1.06665e+06	19813.3	9625.67	1.03988e+06	-1.83477	insig	1.81481	up	-1.04151	insig	5.71381	up	3.93566	up	3.14241	insig	0.0366697	insig
703	HJN086	--	--	449.11	287.06	450.116	C21H22O11	[M-H]-	Eriodictyol-3'-O-glucoside	Flavonoids	Flavanones	-	160647	101310	62555	9	9	95998	-0.665119	insig	-1.36069	down	0	insig	13.3808	up	14.1236	up	13.4585	up	-0.617879	insig
704	pmb2654	--	--	460.1	117.9	461.153	C19H27NO12	[M-H]-	Anthranilate-1-O-Sophoroside	Phenolic acids	Phenolic acids	-	69112.7	98126.7	154580	95684.3	46931.7	464360	0.505695	insig	1.16133	up	-1.02772	down	2.27889	up	-0.469333	insig	1.06408	up	-1.58689	down
705	Lmjp003655	--	--	463.12	301.08	462.116	C22H22O11	[M+H]+	6-C-MethylKaempferol-3-glucoside	Flavonoids	Flavones	-	119240	86742	1012360	9	32878	529387	-0.459066	insig	3.08578	up	11.8349	up	15.844	up	13.6936	up	1.39961	up	0.935329	insig
706	pmp000579	--	--	463.12	301.07	462.116	C22H22O11	[M+H]+	Diosmetin-7-O-galactoside	Flavonoids	Flavones	-	89677.7	97677.7	1.04473e+06	9	39087	539783	0.12328	insig	3.54224	up	12.0845	up	15.8721	up	13.2825	up	1.32134	up	0.952682	insig
707	Hmgp002189	C17762	--	463.13	301.07	462.118	C22H22O11	[M+H]+	Hispidulin-7-O-Glucoside	Flavonoids	Flavones	17680-84-1	97348.3	88490	995097	23110.3	33239.3	497157	-0.137642	insig	3.35361	up	0.524353	insig	4.42709	up	2.07462	up	1.41262	up	1.00114	up
708	mws0061*	C10073	--	463.09	300	464.095	C21H20O12	[M-H]-	Quercetin-3-O-galactoside (Hyperin)	Flavonoids	Flavonols	482-36-0	58383.7	40587.3	860317	1060040	421190	2.99913e+06	-0.524535	insig	3.88123	up	-1.33158	down	1.50043	up	-4.18241	down	-3.37537	down	-1.80161	down
709	mws0091*	C05623	ko00944,ko01100,ko01110	463.09	300.03	464.095	C21H20O12	[M-H]-	Quercetin-3-O-glucoside (Isoquercitrin)	Flavonoids	Flavonols	482-35-9	37777.7	28620.3	611037	701913	293157	1.96297e+06	-0.400493	insig	4.01565	up	-1.25962	down	1.48367	up	-4.21569	down	-3.35656	down	-1.6837	down
710	mws0856*	--	--	463.09	301	464.095	C21H20O12	[M-H]-	Quercetin-4'-O-glucoside (Spiraeoside)	Flavonoids	Flavonols	20229-56-5	116562	108413	559587	576303	314837	1819900	-0.104551	insig	2.26327	up	-0.872225	insig	1.65896	up	-2.30573	down	-1.53806	down	-1.70143	down
711	Lmzp002365	C16422	ko00941	465.14	303.09	464.131	C22H24O11	[M+H]+	Hesperetin-7-O-glucoside	Flavonoids	Flavanones	31712-49-9	169460	234510	425113	191160	94105	1.10533e+06	0.468705	insig	1.3269	up	-1.02244	insig	2.53163	up	-0.173836	insig	1.31731	up	-1.37856	down
712	Hmmp002121	--	--	469.12	317.08	468.113	C23H16O11	[M+H]+	Isorhamnetin-3-O-gallate	Flavonoids	Flavonols	-	75376.3	123880	12803.3	203263	242453	1.51757e+06	0.71676	insig	-2.55759	down	0.254357	insig	2.90034	up	-1.43117	down	-0.968764	insig	-6.8891	down
713	Zmpn008194	--	--	471.35	471.35	472.355	C30H48O4	[M-H]-	Corosolic acid	Terpenoids	Triterpene	4547-24-4	211327	185717	88900.3	9	32595.7	265343	-0.186372	insig	-1.24921	down	11.8225	up	14.8476	up	14.5192	up	2.51035	up	-1.5776	down
714	pmn001727	--	--	474.18	312.12	475.184	C24H29NO9	[M-H]-	N-(4-O-(Glucosyl)-E-feruloyl)-tyramine	Alkaloids	Phenolamine	-	203997	4251.33	690447	241427	341197	3.22627e+06	-5.58449	insig	1.75898	up	0.499019	insig	3.74021	up	-0.243039	insig	-6.32654	insig	-2.22426	down
715	pmb0881	--	--	478.29	337.27	477.286	C23H44NO7P	[M+H]+	LysoPE 18:2	Lipids	LPE	-	625520	476660	2259800	1558100	844617	613387	-0.392095	insig	1.85307	up	-0.883419	insig	-1.34492	down	-1.31666	down	-0.825336	insig	1.88133	up
716	Lmjp003295	--	--	479.12	317.07	478.111	C22H22O12	[M+H]+	6-Methoxykaempferol-3-O-glucoside	Flavonoids	Flavonols	63422-27-5	1.40153e+06	1972000	7.19543e+06	15155000	4.48853e+07	8.35227e+06	0.492653	insig	2.36008	up	1.56645	up	-0.859554	insig	-3.43472	down	-4.50851	down	-0.215086	insig
717	Lmjp003044	--	--	479.12	317.06	478.111	C22H22O12	[M+H]+	Isorhamnetin-3-O-Glucoside*	Flavonoids	Flavonols	5041-82-7	1486400	1.78253e+06	7.77303e+06	14159000	45129000	8.60063e+06	0.262107	insig	2.38666	up	1.67234	up	-0.719205	insig	-3.25183	down	-4.66205	down	-0.145965	insig
718	Lmjp002906	--	--	479.12	317.07	478.111	C22H22O12	[M+H]+	Rhamnetin-3-O-Glucoside*	Flavonoids	Flavonols	27875-34-9	1455300	1763700	7.35623e+06	1.47383e+07	46418000	8523000	0.277289	insig	2.33765	up	1.65511	up	-0.79014	insig	-3.34018	down	-4.71801	down	-0.212394	insig
719	Hmcp002207	--	--	479.12	317.06	478.111	C22H22O12	[M+H]+	Isorhamnetin-7-O-glucoside (Brassicin)*	Flavonoids	Flavonols	6743-96-0	1.45403e+06	1.80727e+06	7.24013e+06	1.46203e+07	4.45473e+07	8447000	0.313749	insig	2.31596	up	1.60736	up	-0.791465	insig	-3.32984	down	-4.62346	down	-0.222423	insig
720	Hmgp002036	--	--	479.12	317.06	478.112	C22H22O12	[M+H]+	Nepetin-7-O-glucoside(Nepitrin)*	Flavonoids	Flavones	569-90-4	1.35357e+06	1.75427e+06	7.22563e+06	1.40523e+07	4.47723e+07	8.32937e+06	0.374102	insig	2.41636	up	1.6718	up	-0.754531	insig	-3.37597	down	-4.67367	down	-0.205083	insig
721	Hmgp002148	--	--	479.12	317.06	478.112	C22H22O12	[M+H]+	Nepetin-7-O-alloside*	Flavonoids	Flavones	-	1.28107e+06	1714600	6896900	14529000	47066000	8.30263e+06	0.420526	insig	2.4286	up	1.69575	up	-0.807295	insig	-3.50352	down	-4.77874	down	-0.267621	insig
722	pmb2260	--	--	480.31	184.07	479.301	C23H46NO7P	[M+H]+	LysoPC 15:1	Lipids	LPC	-	55683.3	33199	127060	26975.3	31988.3	105223	-0.746106	insig	1.19019	up	0.245905	insig	1.96374	up	1.0456	insig	0.053594	insig	0.272055	insig
723	mws0289*	--	--	480.31	339.29	479.301	C23H46NO7P	[M+H]+	LysoPE 18:1	Lipids	LPE	89576-29-4	1410600	800610	2.82127e+06	2.56737e+06	1.94683e+06	687153	-0.817137	insig	1.00003	up	-0.39916	insig	-1.90159	down	-0.86398	insig	-1.28196	down	2.03764	up
724	Lmgp003989	--	--	499.13	163.04	498.116	C25H22O11	[M+H]+	Dicaffeoylshikimic acid	Phenolic acids	Phenolic acids	-	121464	99135	1.13527e+06	199037	25273.7	5.04507e+06	-0.293062	insig	3.22443	up	-2.97733	down	4.66377	up	-0.712505	insig	1.97176	up	-2.15184	down
725	Lmhp010514	--	--	506.32	365.31	505.317	C25H48NO7P	[M+H]+	LysoPE 20:2(2n isomer)	Lipids	LPE	-	19197.3	14981.3	40315.7	39218.7	28958	13064.7	-0.35774	insig	1.07043	up	-0.437579	insig	-1.58587	down	-1.03063	down	-0.950796	insig	1.62567	up
726	Li512115	C10468	--	515.12	353.09	516.127	C25H24O12	[M-H]-	Isochlorogenic acid B*	Phenolic acids	Phenolic acids	14534-61-3	328573	129606	3.51093e+06	9	9	3.52043e+07	-1.34208	insig	3.41757	up	0	insig	21.8993	up	15.1559	up	13.8138	up	-3.32583	down
727	pmp001251	--	--	520.34	184.07	519.332	C26H50NO7P	[M+H]+	LysoPC 18:2(2n isomer)	Lipids	LPC	-	1035900	754003	3.55783e+06	1.77483e+06	1.60433e+06	692837	-0.458242	insig	1.78011	up	-0.14571	insig	-1.3571	down	-0.776799	insig	-1.08933	down	2.36041	up
728	pmp001273	--	--	520.34	184.07	519.332	C26H50NO7P	[M+H]+	LysoPC 18:2	Lipids	LPC	-	1035900	754003	3.55783e+06	1.77483e+06	1.60433e+06	692837	-0.458242	insig	1.78011	up	-0.14571	insig	-1.3571	down	-0.776799	insig	-1.08933	down	2.36041	up
729	pmn001378	C17529	--	519.19	357.14	520.194	C26H32O11	[M-H]-	Pinoresinol-4-O-glucoside	Lignans and Coumarins	Lignans	41607-20-9	212070	408533	450053	78898	73224.7	248950	0.945913	insig	1.08556	up	-0.107659	insig	1.6578	up	1.42648	up	2.48005	up	0.85424	insig
730	Lmqn008024	--	--	520.27	153	521.275	C24H44NO9P	[M-H]-	PS(18:2)	Lipids	Glycerol ester	-	21348	27946.3	61043.7	9	71729.7	37240.7	0.388558	insig	1.51574	up	12.9604	up	12.0147	up	11.2119	up	-1.35991	down	0.712963	insig
731	pmp001282	--	--	544.34	485.27	543.333	C28H50NO7P	[M+H]+	Propyl 2-(trimethylammonio)ethyl phosphate	Others	Others	-	138607	84883.7	457040	177733	110225	41568.3	-0.707438	insig	1.72132	up	-0.689267	insig	-2.09616	down	-0.358718	insig	-0.376888	insig	3.45876	up
732	pmn001672	--	--	547.17	223.1	548.174	C23H32O15	[M-H]-	Furanofructosyl-α-D-(3-mustard acyl)glucoside	Phenolic acids	Phenolic acids	-	9	1167	7797.67	121433	21029.7	26442.3	7.01866	insig	9.7589	up	-2.52967	down	-2.19924	down	-13.7199	down	-4.17155	insig	-1.76174	down
733	pmn001671	--	--	547.17	223.1	548.174	C23H32O15	[M-H]-	Furanofructosyl-α-D-(6-mustard acyl)glucoside	Phenolic acids	Phenolic acids	-	9	1167	7797.67	121433	21029.7	26442.3	7.01866	insig	9.7589	up	-2.52967	down	-2.19924	down	-13.7199	down	-4.17155	insig	-1.76174	down
734	Zmcp006626	--	--	593.37	413.3	592.361	C33H52O9	[M+H]+	Pennogenin-3-O-glucoside	Steroids	Steroidal saponins	37341-36-9	967313	551413	3509300	9	31411.7	153700	-0.810849	insig	1.85913	up	11.7691	up	14.0598	up	16.7137	up	4.13376	up	4.51299	up
735	MWSslk254*	--	--	595.17	287.06	594.158	C27H30O15	[M+H]+	Kaempferol-3-O-glucorhamnoside*	Flavonoids	Flavonols	40437-72-7	668600	467400	3745100	12067000	2.18067e+07	3.42393e+07	-0.516486	insig	2.48579	up	0.853702	insig	1.50459	up	-4.17378	down	-5.54397	down	-3.19258	down
736	Lmsp004670	--	--	595.17	287.06	594.158	C27H30O15	[M+H]+	Kaempferol-3-O-glucoside-7-O-rhamnoside*	Flavonoids	Flavonols	-	824963	470190	2.53643e+06	1.23827e+07	2.08477e+07	34315000	-0.811086	insig	1.6204	up	0.751564	insig	1.47052	up	-3.90785	down	-5.4705	down	-3.75797	down
737	MWSHY0050*	C21833	ko00944,ko01110	595.17	287.05	594.158	C27H30O15	[M+H]+	Kaempferol-3-O-rutinoside(Nicotiflorin)*	Flavonoids	Flavonols	17650-84-9	813917	469890	3687100	12027000	2.14257e+07	3.58777e+07	-0.792558	insig	2.17953	up	0.833063	insig	1.57681	up	-3.88525	down	-5.51087	down	-3.28253	down
738	pmp000593	--	--	595.17	449.1	594.158	C27H30O15	[M+H]+	Luteolin-7-O-rutinoside	Flavonoids	Flavones	3563-98-2	305273	66120	1.72647e+06	3726500	5.93473e+06	1.04227e+07	-2.20694	insig	2.49965	up	0.671362	insig	1.48383	up	-3.60965	down	-6.48795	insig	-2.59383	down
739	MWS0132*	C00127	ko00480,ko01100,ko01240	611.15	306.07	612.152	C20H32N6O12S2	[M-H]-	Oxiglutatione	Amino acids and derivatives	Amino acids and derivatives	27025-41-8	457807	309943	1.22417e+06	1.23497e+06	675633	175923	-0.562734	insig	1.41899	up	-0.87016	insig	-2.81145	down	-1.43166	down	-1.12424	down	2.79878	up
740	Rfmb26201	--	--	621.22	417.16	622.226	C30H38O14	[M-H]-	Syringaresinol-4'-O-(6''-acetyl)glucoside	Lignans and Coumarins	Lignans	-	65906	14237.9	32827.7	105013	67352.3	308243	-2.21068	insig	-1.0055	down	-0.640773	insig	1.5535	up	-0.672091	insig	-2.24199	down	-3.23109	down
741	pmp000127	--	--	625.18	607.2	624.169	C28H32O16	[M+H]+	Chrysoeriol-6,8-di-C-glucoside	Flavonoids	Flavonoid carbonoside	-	116803	90281.3	237350	9	9	390830	-0.371582	insig	1.02293	up	0	insig	15.4063	up	13.6638	up	13.2922	up	-0.719525	insig
742	pmp001179	--	--	643.26	506.2	642.258	C36H38N2O9	[M+H]+	(E)-2-(4,5-Dihydroxy-2-(3-((4-hydroxyphenethyl)amino)-3-oxopropyl)phenyl)-3-(4-hydroxy-3,5-dimethoxyphenyl)-N-(4-hydroxyphenethyl)acrylamide	Alkaloids	Phenolamine	-	29820.7	22729.7	9	9	9	20649	-0.391736	insig	-11.6941	down	0	insig	11.1639	up	11.6941	up	11.3024	up	-11.1639	down
743	Zmcp010011	--	--	723.43	253.2	722.424	C39H62O12	[M+H]+	Diosgenin-3-O-rhamnosyl-(1→3)glcoside	Steroids	Steroidal saponins	-	2016400	2.13577e+06	567323	759590	6.88947e+06	2.28143e+06	0.0829722	insig	-1.82954	down	3.1811	up	1.58665	up	1.40849	up	-1.68964	insig	-2.0077	down
744	pmp000752	--	--	723.43	579.3	722.424	C39H62O12	[M+H]+	Ruscogenin-1-O-rhamnosyl(1,2)fucoside	Steroids	Steroidal saponins	-	2.60643e+06	2.69923e+06	678297	922780	9321900	3.04583e+06	0.0504727	insig	-1.94209	down	3.33657	up	1.72278	up	1.49802	up	-1.78807	insig	-2.16685	down
745	pmp000753	--	--	723.43	579.3	722.424	C39H62O12	[M+H]+	Diosgenin-3-O-rhamnosyl(1,2)glcoside	Steroids	Steroidal saponins	-	2.60643e+06	2.69923e+06	678297	922780	9321900	3.04583e+06	0.0504727	insig	-1.94209	down	3.33657	up	1.72278	up	1.49802	up	-1.78807	insig	-2.16685	down
746	pmp000751	C08919	--	723.43	579.3	722.424	C39H62O12	[M+H]+	Yamogenin-3-O-Neohesperidoside	Steroids	Steroidal saponins	110996-52-6	2.60643e+06	2.69923e+06	678297	922780	9321900	3.04583e+06	0.0504727	insig	-1.94209	down	3.33657	up	1.72278	up	1.49802	up	-1.78807	insig	-2.16685	down
747	Lmpp003268	--	--	757.22	287.06	756.211	C33H40O20	[M+H]+	Kaempferol-3-O-rutinoside-7-O-glucoside	Flavonoids	Flavonols	-	141067	10681.7	1.0023e+06	9118.17	9	552713	-3.72317	insig	2.82887	up	-9.9846	down	5.92164	up	3.95149	up	10.2129	insig	0.858716	insig
748	Xmyp004945	--	--	757.22	287.06	756.211	C33H40O20	[M+H]+	Kaempferol-3-O-(6''-Rhamnosyl-2''-Glucosyl)Glucoside (Camelliaside A)*	Flavonoids	Flavonols	135095-52-2	141067	10681.7	1.0023e+06	9118.17	9	552713	-3.72317	insig	2.82887	up	-9.9846	down	5.92164	up	3.95149	up	10.2129	insig	0.858716	insig
749	pmp000760	--	--	869.49	433.3	868.482	C45H72O16	[M+H]+	Diosgenin-3-O-rhamnosyl(1,4)rhamnosyl(1,2)glcoside	Steroids	Steroidal saponins	-	237737	199360	66808	59250.3	480957	216493	-0.253988	insig	-1.83127	down	3.02101	up	1.86943	up	2.00447	up	-1.27053	down	-1.69623	down
750	mws1311*	C08897	--	867.47	721.9	868.482	C45H72O16	[M-H]-	Dioscin	Steroids	Steroidal saponins	19057-60-4	11206.7	6526.47	1406.93	3294.07	22866.3	7070.9	-0.779983	insig	-2.99373	down	2.79528	up	1.10202	insig	1.76642	up	-1.80885	down	-2.32934	down
751	MWSmce428*	--	--	883.47	737.41	884.477	C45H72O17	[M-H]-	Pennogenin-3-O-rhamnosyl(1→4)rhamnosyl(1→2)glucoside	Steroids	Steroidal saponins	55916-52-4	22992.7	22121.7	2927.03	9	9	2292.47	-0.0557137	insig	-2.97366	down	0	insig	7.99276	up	11.319	up	11.2632	up	0.352538	insig
