# Supplementary material for: Unraveling verticillium wilt resistance: insight from the integration of transcriptome and metabolome in wild eggplant
Source: Front Plant Sci. 2024 May 28;15:1378748. doi: 10.3389/fpls.2024.1378748 (PMC11165189; doi:10.3389/fpls.2024.1378748)
Supplement: Supplementary file 9 [file DataSheet_9.xlsx]

## Sheet: Sheet1
Supplementary Table S6 DEGs involved in ko04626 （Plant-pathogen interaction）and ko04075 （Plant hormone signal ：disease resistance）
ID	KEGG	LC-2(20 vs. 0)	LC-2(40 vs. 0)	LC-7(20 vs. 0)	LC-7(40 vs. 0)	LC-2 vs. LC-7 (0d)	LC-2 vs. LC-7 (20d)	LC-2 vs. LC-7 (40d)	chr	start	end	strand	gene_name	gene_description	KEGG	KEGG pathway	NR	Swissprot	Tremble	KOG	GO	Pfam	TF-Family	TF-Category	TF-Classification
Smechr0500378	K05391	-0.187213	-0.304732	1.14354	0.0143045	0.563654	-0.7975	0.274749	E05	4186318	4201221	-	Smechr0500378	--	K05391 cyclic nucleotide gated channel, plant | (RefSeq) cyclic nucleotide-gated ion channel 1-like (A)	ko04626: Plant-pathogen interaction	PREDICTED: DNA (cytosine-5)-methyltransferase DRM2 [Solanum tuberosum]	DRM3_ARATH RecName: Full=Probable inactive DNA (cytosine-5)-methyltransferase DRM3 {ECO:0000305}; AltName: Full=Protein DOMAINS REARRANGED METHYLTRANSFERASE 3 {ECO:0000303|PubMed:21060858};	A0A0V0IQB5_SOLCH SubName: Full=Putative DNA (Cytosine-5)-methyltransferase DRM2-like {ECO:0000313|EMBL:JAP34554.1};	At3g17310	GO:0005634,nucleus; GO:0003677,DNA binding; GO:0008168,methyltransferase activity; GO:0006306,DNA methylation; GO:0003674,molecular_function; GO:0003676,nucleic acid binding; GO:0005488,binding; GO:0097159,organic cyclic compound binding; GO:1901363,heterocyclic compound binding; GO:0003824,catalytic activity; GO:0016740,transferase activity; GO:0016741,transferase activity, transferring one-carb…	PF00145.17:C-5 cytosine-specific DNA methylase	--	--	--
Smechr1000491	K05391	0.612995	0.332284	-2.471	-0.00993774	-1.21029	1.84062	-0.838864	E10	6515054	6520195	+	Smechr1000491	--	K05391 cyclic nucleotide gated channel, plant | (RefSeq) cyclic nucleotide-gated ion channel 4-like (A)	ko04626: Plant-pathogen interaction	PREDICTED: cyclic nucleotide-gated ion channel 4-like [Solanum tuberosum]	CNGC4_ARATH RecName: Full=Cyclic nucleotide-gated ion channel 4; Short=AtCNGC4; AltName: Full=Cyclic nucleotide- and calmodulin-regulated ion channel 4; Short=AtHLM1;	A0A0V0IPB0_SOLCH SubName: Full=Putative cyclic nucleotide-gated ion channel 4-like {ECO:0000313|EMBL:JAP34167.1};	At5g54250	GO:0016021,integral component of membrane; GO:0016020,membrane; GO:0005886,plasma membrane; GO:0005516,calmodulin binding; GO:0030552,cAMP binding; GO:0008324,cation transmembrane transporter activity; GO:0030553,cGMP binding; GO:0005216,ion channel activity; GO:0009626,plant-type hypersensitive response; GO:0005515,protein binding; GO:0003674,molecular_function; GO:0005488,binding; GO:0000166,nu…	PF00520.31:Ion transport protein	--	--	--
Smechr0900369	K05391	-1.81162	-0.53357	1.08617	3.15885	1.32908	-1.58263	-2.33523	E09	5110934	5114528	+	Smechr0900369	--	K05391 cyclic nucleotide gated channel, plant | (RefSeq) cyclic nucleotide-gated ion channel 1-like (A)	ko04626: Plant-pathogen interaction	PREDICTED: wall-associated receptor kinase 2-like [Nicotiana tomentosiformis]	WAK2_ARATH RecName: Full=Wall-associated receptor kinase 2; EC=2.7.11.-; Flags: Precursor;	A0A6N2BGM7_SOLCI SubName: Full=Uncharacterized protein {ECO:0000313|EMBL:TMW92191.1};	At1g21270	GO:0016021,integral component of membrane; GO:0005634,nucleus; GO:0005886,plasma membrane; GO:0005524,ATP binding; GO:0005509,calcium ion binding; GO:0030247,polysaccharide binding; GO:0106310,NA; GO:0004674,protein serine/threonine kinase activity; GO:0106311,NA; GO:0007166,cell surface receptor signaling pathway; GO:0009992,cellular water homeostasis; GO:0009311,oligosaccharide metabolic proces…	PF00069.25:Protein kinase domain	--	--	--
Smechr0302478	K05391	0.281832	-0.337233	1.62685	5.01312	3.12031	1.76241	-2.20007	E03	85094929	85114605	-	Smechr0302478	--	K05391 cyclic nucleotide gated channel, plant | (RefSeq) probable cyclic nucleotide-gated ion channel 20, chloroplastic (A)	ko04626: Plant-pathogen interaction	PREDICTED: probable cyclic nucleotide-gated ion channel 20, chloroplastic [Capsicum annuum]	CNG20_ARATH RecName: Full=Probable cyclic nucleotide-gated ion channel 20, chloroplastic; AltName: Full=Cyclic nucleotide-binding transporter 1; Flags: Precursor;	A0A0V0IR14_SOLCH SubName: Full=Putative cyclic nucleotide-gated ion channel 20, chloroplastic-like {ECO:0000313|EMBL:JAP34980.1};	At3g17700	GO:0009535,chloroplast thylakoid membrane; GO:0016021,integral component of membrane; GO:0005516,calmodulin binding; GO:0030552,cAMP binding; GO:0030553,cGMP binding; GO:0005216,ion channel activity; GO:0009624,response to nematode; GO:0005515,protein binding; GO:0003674,molecular_function; GO:0005488,binding; GO:0000166,nucleotide binding; GO:0017076,purine nucleotide binding; GO:0030551,cyclic …	PF00520.31:Ion transport protein	--	--	--
Smechr0600577	K05391	-0.543285	0.867351	-1.81536	1.81084	-0.55481	0.687655	-1.46711	E06	19022628	19026451	+	Smechr0600577	--	K05391 cyclic nucleotide gated channel, plant | (RefSeq) putative cyclic nucleotide-gated ion channel 15 (A)	ko04626: Plant-pathogen interaction	PREDICTED: putative cyclic nucleotide-gated ion channel 15 [Solanum tuberosum]	CN15C_MEDTR RecName: Full=Protein CNGC15c {ECO:0000303|PubMed:27230377}; AltName: Full=Cyclic nucleotide-gated ion channel protein 15 c {ECO:0000303|PubMed:27230377};	M1A8R2_SOLTU SubName: Full=Cyclic nucleotide-gated ion channel 15 {ECO:0000313|EnsemblPlants:PGSC0003DMT400017259};	At2g28260	GO:0016021,integral component of membrane; GO:0031965,nuclear membrane; GO:0044325,ion channel binding; GO:0005249,voltage-gated potassium channel activity; GO:0005515,protein binding; GO:0003674,molecular_function; GO:0005488,binding; GO:0046873,metal ion transmembrane transporter activity; GO:0005215,transporter activity; GO:0005216,ion channel activity; GO:0005244,voltage-gated ion channel act…	PF00520.31:Ion transport protein	--	--	--
Smechr0302178	K05391	0.0953058	0.0950699	0.45091	1.22217	0.0157978	-0.372062	-1.08112	E03	81669037	81675848	+	Smechr0302178	--	K05391 cyclic nucleotide gated channel, plant | (RefSeq) cyclic nucleotide-gated ion channel 1-like (A)	ko04626: Plant-pathogen interaction	PREDICTED: cyclic nucleotide-gated ion channel 1-like [Capsicum annuum]	CNGC1_ARATH RecName: Full=Cyclic nucleotide-gated ion channel 1; Short=AtCNGC1; AltName: Full=Cyclic nucleotide- and calmodulin-regulated ion channel 1;	A0A6N2BFH3_SOLCI RecName: Full=Cyclic nucleotide-binding domain-containing protein {ECO:0000259|PROSITE:PS50042};	At5g53130	GO:0016021,integral component of membrane; GO:0005886,plasma membrane; GO:0005516,calmodulin binding; GO:0030552,cAMP binding; GO:0030553,cGMP binding; GO:0005216,ion channel activity; GO:0005515,protein binding; GO:0003674,molecular_function; GO:0005488,binding; GO:0000166,nucleotide binding; GO:0017076,purine nucleotide binding; GO:0030551,cyclic nucleotide binding; GO:0030554,adenyl nucleotide…	PF00520.31:Ion transport protein	--	--	--
Smechr0202893	K05391	-0.392339	-0.237184	-0.29851	1.41907	1.00635	0.892328	-0.61919	E02	72748102	72752659	+	Smechr0202893	--	K05391 cyclic nucleotide gated channel, plant | (RefSeq) cyclic nucleotide-gated ion channel 2 isoform X1 (A)	ko04626: Plant-pathogen interaction	PREDICTED: cyclic nucleotide-gated ion channel 2 isoform X1 [Solanum pennellii]	CNGC2_ARATH RecName: Full=Cyclic nucleotide-gated ion channel 2; Short=AtCNGC2; AltName: Full=Cyclic nucleotide- and calmodulin-regulated ion channel 2; AltName: Full=Protein DEFENSE NO DEATH 1;	A0A6N2C0I4_SOLCI RecName: Full=Cyclic nucleotide-binding domain-containing protein {ECO:0000259|PROSITE:PS50042};	At5g15410	GO:0016021,integral component of membrane; GO:0005886,plasma membrane; GO:0005262,calcium channel activity; GO:0005516,calmodulin binding; GO:0030552,cAMP binding; GO:0030553,cGMP binding; GO:0005222,intracellular cAMP-activated cation channel activity; GO:0005221,intracellular cyclic nucleotide activated cation channel activity; GO:0005242,inward rectifier potassium channel activity; GO:0070509,…	PF00520.31:Ion transport protein	--	--	--
novel.5165	K05391	0.992359	0.311136	0	6.60663	6.70702	2.69897	0.44275	E08	6928595	6930889	+	--	--	K05391 cyclic nucleotide gated channel, plant | (RefSeq) putative cyclic nucleotide-gated ion channel 15 (A)	ko04626: Plant-pathogen interaction	PREDICTED: uncharacterized protein LOC109120887 [Solanum lycopersicum]	--	A0A1S4DKW0_TOBAC SubName: Full=uncharacterized protein LOC107830860 {ECO:0000313|RefSeq:XP_016514017.1};	At3g26614	--	PF14111.6:Domain of unknown function (DUF4283)	--	--	--
Smechr1100919	K05391	0	0	0	7.77142	0	0	-7.61501	E11	16904079	16904933	-	Smechr1100919	--	K05391 cyclic nucleotide gated channel, plant | (RefSeq) protein CNGC15b-like (A)	ko04626: Plant-pathogen interaction	PREDICTED: putative cyclic nucleotide-gated ion channel 15 [Solanum tuberosum]	CN15C_MEDTR RecName: Full=Protein CNGC15c {ECO:0000303|PubMed:27230377}; AltName: Full=Cyclic nucleotide-gated ion channel protein 15 c {ECO:0000303|PubMed:27230377};	A0A6N2BWI3_SOLCI RecName: Full=Cyclic nucleotide-binding domain-containing protein {ECO:0000259|PROSITE:PS50042};	At2g28260	GO:0016021,integral component of membrane; GO:0031965,nuclear membrane; GO:0044325,ion channel binding; GO:0005249,voltage-gated potassium channel activity; GO:0005515,protein binding; GO:0003674,molecular_function; GO:0005488,binding; GO:0046873,metal ion transmembrane transporter activity; GO:0005215,transporter activity; GO:0005216,ion channel activity; GO:0005244,voltage-gated ion channel act…	PF00027.29:Cyclic nucleotide-binding domain	--	--	--
Smechr0301317	K05391	-8.06609	-0.933375	0	7.67833	2.42813	0	-2.01753	E03	59111646	59112014	+	Smechr0301317	--	K05391 cyclic nucleotide gated channel, plant | (RefSeq) putative cyclic nucleotide-gated ion channel 15 (A)	ko04626: Plant-pathogen interaction	PREDICTED: uncharacterized protein LOC107058920 [Solanum tuberosum]	--	M1D3V5_SOLTU SubName: Full=Non-LTR retroelement reverse transcriptase {ECO:0000313|EnsemblPlants:PGSC0003DMT400080715};	--	GO:0003676,nucleic acid binding; GO:0004523,RNA-DNA hybrid ribonuclease activity; GO:0003674,molecular_function; GO:0005488,binding; GO:0097159,organic cyclic compound binding; GO:1901363,heterocyclic compound binding; GO:0003824,catalytic activity; GO:0004518,nuclease activity; GO:0004519,endonuclease activity; GO:0004521,endoribonuclease activity; GO:0004540,ribonuclease activity; GO:0016787,hy…	--	--	--	--
Smechr0900696	K05391	-1.41504	3.58496	4.35252	4.43351	0.0579919	-1.67821	-0.597288	E09	11384825	11388573	-	Smechr0900696	--	K05391 cyclic nucleotide gated channel, plant | (RefSeq) cyclic nucleotide-gated ion channel 1-like (A)	ko04626: Plant-pathogen interaction	PREDICTED: wall-associated receptor kinase 2-like [Solanum tuberosum]	WAK2_ARATH RecName: Full=Wall-associated receptor kinase 2; EC=2.7.11.-; Flags: Precursor;	M1CEU5_SOLTU SubName: Full=ATP binding protein {ECO:0000313|EnsemblPlants:PGSC0003DMT400065943};	At1g21270	GO:0016021,integral component of membrane; GO:0005634,nucleus; GO:0005886,plasma membrane; GO:0005524,ATP binding; GO:0005509,calcium ion binding; GO:0030247,polysaccharide binding; GO:0106310,NA; GO:0004674,protein serine/threonine kinase activity; GO:0106311,NA; GO:0007166,cell surface receptor signaling pathway; GO:0009992,cellular water homeostasis; GO:0009311,oligosaccharide metabolic proces…	PF00069.25:Protein kinase domain	--	--	--
Smechr0500088	K05391	0.0137712	0.0634214	2.41963	2.9523	-1.34337	-3.77226	-4.20094	E05	1177578	1182621	+	Smechr0500088	--	K05391 cyclic nucleotide gated channel, plant | (RefSeq) cyclic nucleotide-gated ion channel 1-like (A)	ko04626: Plant-pathogen interaction	Cyclic nucleotide-gated ion channel 1 [Capsicum chinense]	CNGC1_ARATH RecName: Full=Cyclic nucleotide-gated ion channel 1; Short=AtCNGC1; AltName: Full=Cyclic nucleotide- and calmodulin-regulated ion channel 1;	A0A2G3CGN2_CAPCH SubName: Full=Cyclic nucleotide-gated ion channel 1 {ECO:0000313|EMBL:PHU17855.1};	At5g53130	GO:0016021,integral component of membrane; GO:0005886,plasma membrane; GO:0005516,calmodulin binding; GO:0030552,cAMP binding; GO:0030553,cGMP binding; GO:0005216,ion channel activity; GO:0005515,protein binding; GO:0003674,molecular_function; GO:0005488,binding; GO:0000166,nucleotide binding; GO:0017076,purine nucleotide binding; GO:0030551,cyclic nucleotide binding; GO:0030554,adenyl nucleotide…	PF00520.31:Ion transport protein	--	--	--
Smechr0202760	K05391	0.266186	0.164788	3.95278	5.38612	3.48042	-0.210104	-1.71962	E02	71633407	71645456	+	Smechr0202760	--	K05391 cyclic nucleotide gated channel, plant | (RefSeq) cyclic nucleotide-gated ion channel 1-like (A)	ko04626: Plant-pathogen interaction	PREDICTED: wall-associated receptor kinase-like 14 [Solanum tuberosum]	WAKLO_ARATH RecName: Full=Wall-associated receptor kinase-like 14; EC=2.7.11.-; Flags: Precursor;	M1AMG2_SOLTU SubName: Full=WAK-like kinase {ECO:0000313|EnsemblPlants:PGSC0003DMT400026001};	At2g23450	GO:0016021,integral component of membrane; GO:0005886,plasma membrane; GO:0005524,ATP binding; GO:0106310,NA; GO:0004674,protein serine/threonine kinase activity; GO:0106311,NA; GO:0007166,cell surface receptor signaling pathway; GO:0006468,protein phosphorylation; GO:0000166,nucleotide binding; GO:0003674,molecular_function; GO:0005488,binding; GO:0008144,drug binding; GO:0017076,purine nucleoti…	PF00069.25:Protein kinase domain	--	--	--
Smechr0402310	K05391	-0.726778	-0.613889	1.37462	1.71067	0.763695	-1.35005	-1.53437	E04	77476047	77480956	+	Smechr0402310	--	K05391 cyclic nucleotide gated channel, plant | (RefSeq) cyclic nucleotide-gated ion channel 1-like (A)	ko04626: Plant-pathogen interaction	PREDICTED: wall-associated receptor kinase-like 14 [Solanum tuberosum]	WAKLO_ARATH RecName: Full=Wall-associated receptor kinase-like 14; EC=2.7.11.-; Flags: Precursor;	A0A3Q7GAK4_SOLLC RecName: Full=Protein kinase domain-containing protein {ECO:0000259|PROSITE:PS50011};	At2g23450	GO:0016021,integral component of membrane; GO:0005886,plasma membrane; GO:0005524,ATP binding; GO:0106310,NA; GO:0004674,protein serine/threonine kinase activity; GO:0106311,NA; GO:0007166,cell surface receptor signaling pathway; GO:0006468,protein phosphorylation; GO:0000166,nucleotide binding; GO:0003674,molecular_function; GO:0005488,binding; GO:0008144,drug binding; GO:0017076,purine nucleoti…	PF00069.25:Protein kinase domain	--	--	--
Smechr1200261	K05391	-0.913451	-0.373478	-0.420066	-0.62248	-0.583492	-1.10343	-0.304376	E12	3386234	3395770	+	Smechr1200261	--	K05391 cyclic nucleotide gated channel, plant | (RefSeq) LOW QUALITY PROTEIN: probable cyclic nucleotide-gated ion channel 5 (A)	ko04626: Plant-pathogen interaction	PREDICTED: probable cyclic nucleotide-gated ion channel 5 [Solanum pennellii]	CNGC5_ARATH RecName: Full=Probable cyclic nucleotide-gated ion channel 5; Short=AtCNGC5; AltName: Full=Cyclic nucleotide- and calmodulin-regulated ion channel 5;	A0A3Q7J3V3_SOLLC RecName: Full=Cyclic nucleotide-binding domain-containing protein {ECO:0000259|PROSITE:PS50042};	At5g57940	GO:0016021,integral component of membrane; GO:0005886,plasma membrane; GO:0005262,calcium channel activity; GO:0005516,calmodulin binding; GO:0030552,cAMP binding; GO:0030553,cGMP binding; GO:0005223,intracellular cGMP-activated cation channel activity; GO:0003674,molecular_function; GO:0046873,metal ion transmembrane transporter activity; GO:0005215,transporter activity; GO:0005216,ion channel a…	PF00520.31:Ion transport protein	--	--	--
Smechr0900891	K05391	-1.22692	-1.23836	0.121571	1.7821	0.232408	-1.1401	-2.75607	E09	20717728	20722828	-	Smechr0900891	--	K05391 cyclic nucleotide gated channel, plant | (RefSeq) cyclic nucleotide-gated ion channel 1-like (A)	ko04626: Plant-pathogen interaction	hypothetical protein T459_08225 [Capsicum annuum]	WAK5_ARATH RecName: Full=Wall-associated receptor kinase 5; EC=2.7.11.-; Flags: Precursor;	A0A6N2BGM7_SOLCI SubName: Full=Uncharacterized protein {ECO:0000313|EMBL:TMW92191.1};	At1g21230	GO:0016021,integral component of membrane; GO:0005886,plasma membrane; GO:0005524,ATP binding; GO:0005509,calcium ion binding; GO:0030247,polysaccharide binding; GO:0106310,NA; GO:0004674,protein serine/threonine kinase activity; GO:0106311,NA; GO:0007166,cell surface receptor signaling pathway; GO:0006468,protein phosphorylation; GO:0000166,nucleotide binding; GO:0003674,molecular_function; GO:0…	PF00069.25:Protein kinase domain	--	--	--
Smechr1201893	K05391	-1.56691	-1.25993	0.12475	2.19174	1.06166	-0.644736	-2.35835	E12	73358311	73363142	-	Smechr1201893	--	K05391 cyclic nucleotide gated channel, plant | (RefSeq) putative cyclic nucleotide-gated ion channel 15 (A)	ko04626: Plant-pathogen interaction	PREDICTED: putative cyclic nucleotide-gated ion channel 15 [Solanum tuberosum]	CN15C_MEDTR RecName: Full=Protein CNGC15c {ECO:0000303|PubMed:27230377}; AltName: Full=Cyclic nucleotide-gated ion channel protein 15 c {ECO:0000303|PubMed:27230377};	M1AE97_SOLTU SubName: Full=Cyclic nucleotide-gated ion channel 15 {ECO:0000313|EnsemblPlants:PGSC0003DMT400020893};	At2g28260	GO:0016021,integral component of membrane; GO:0031965,nuclear membrane; GO:0044325,ion channel binding; GO:0005249,voltage-gated potassium channel activity; GO:0005515,protein binding; GO:0003674,molecular_function; GO:0005488,binding; GO:0046873,metal ion transmembrane transporter activity; GO:0005215,transporter activity; GO:0005216,ion channel activity; GO:0005244,voltage-gated ion channel act…	PF00520.31:Ion transport protein	--	--	--
Smechr1101928	K05391	0.443468	-1.24973	0.0452424	-2.486	-0.391771	-0.0132764	0.87754	E11	84958952	84963868	-	Smechr1101928	--	K05391 cyclic nucleotide gated channel, plant | (RefSeq) cyclic nucleotide-gated ion channel 1-like (A)	ko04626: Plant-pathogen interaction	PREDICTED: DNA (cytosine-5)-methyltransferase DRM2-like isoform X2 [Solanum tuberosum]	DRM2_ARATH RecName: Full=DNA (cytosine-5)-methyltransferase DRM2; EC=2.1.1.37; AltName: Full=Protein DOMAINS REARRANGED METHYLASE 2;	M0ZP42_SOLTU SubName: Full=DNA methyltransferase {ECO:0000313|EnsemblPlants:PGSC0003DMT400004867};	At5g14620	GO:0005654,nucleoplasm; GO:0005634,nucleus; GO:0003886,DNA (cytosine-5-)-methyltransferase activity; GO:0003677,DNA binding; GO:0009008,DNA-methyltransferase activity; GO:0050832,defense response to fungus; GO:0006306,DNA methylation; GO:0016458,gene silencing; GO:0051567,histone H3-K9 methylation; GO:0003674,molecular_function; GO:0003824,catalytic activity; GO:0008168,methyltransferase activity…	PF00145.17:C-5 cytosine-specific DNA methylase	--	--	--
Smechr1001723	K05391	-0.642055	-1.31851	-0.202894	0.908881	2.7124	2.28044	0.513739	E10	66123152	66125674	+	Smechr1001723	--	K05391 cyclic nucleotide gated channel, plant | (RefSeq) cyclic nucleotide-gated ion channel 1-like (A)	ko04626: Plant-pathogen interaction	PREDICTED: wall-associated receptor kinase 2-like [Solanum tuberosum]	WAK2_ARATH RecName: Full=Wall-associated receptor kinase 2; EC=2.7.11.-; Flags: Precursor;	M1BNJ9_SOLTU SubName: Full=ATP binding protein {ECO:0000313|EnsemblPlants:PGSC0003DMT400049315};	At1g21270	GO:0016021,integral component of membrane; GO:0005634,nucleus; GO:0005886,plasma membrane; GO:0005524,ATP binding; GO:0005509,calcium ion binding; GO:0030247,polysaccharide binding; GO:0106310,NA; GO:0004674,protein serine/threonine kinase activity; GO:0106311,NA; GO:0007166,cell surface receptor signaling pathway; GO:0009992,cellular water homeostasis; GO:0009311,oligosaccharide metabolic proces…	PF00069.25:Protein kinase domain	--	--	--
Smechr0901737	K05391	1.626	2.03247	2.80078	3.6127	2.4811	1.30813	0.921666	E09	74948095	74948424	+	Smechr0901737	--	K05391 cyclic nucleotide gated channel, plant | (RefSeq) putative cyclic nucleotide-gated ion channel 15 (A)	ko04626: Plant-pathogen interaction	PREDICTED: uncharacterized protein LOC107846788 [Capsicum annuum]	--	A0A0V0IQD9_SOLCH SubName: Full=Putative ovule protein {ECO:0000313|EMBL:JAP34570.1};	At4g15600	--	PF14111.6:Domain of unknown function (DUF4283)	--	--	--
Smechr1100915	K05391	-1.08231	0.00202966	0	8.23676	9.33485	7.33135	1.13466	E11	16814331	16815999	+	Smechr1100915	--	K05391 cyclic nucleotide gated channel, plant | (RefSeq) putative cyclic nucleotide-gated ion channel 15 (A)	ko04626: Plant-pathogen interaction	PREDICTED: putative cyclic nucleotide-gated ion channel 15 [Solanum tuberosum]	CN15C_MEDTR RecName: Full=Protein CNGC15c {ECO:0000303|PubMed:27230377}; AltName: Full=Cyclic nucleotide-gated ion channel protein 15 c {ECO:0000303|PubMed:27230377};	M1DGA2_SOLTU SubName: Full=Cyclic nucleotide-gated ion channel 15 {ECO:0000313|EnsemblPlants:PGSC0003DMT400088587};	At2g28260	GO:0016021,integral component of membrane; GO:0031965,nuclear membrane; GO:0044325,ion channel binding; GO:0005249,voltage-gated potassium channel activity; GO:0005515,protein binding; GO:0003674,molecular_function; GO:0005488,binding; GO:0046873,metal ion transmembrane transporter activity; GO:0005215,transporter activity; GO:0005216,ion channel activity; GO:0005244,voltage-gated ion channel act…	PF00027.29:Cyclic nucleotide-binding domain	--	--	--
Smechr0400207	K05391	2.00331	0.681142	-0.784304	3.19492	0.552483	3.331	-1.92928	E04	2182275	2190035	-	Smechr0400207	--	K05391 cyclic nucleotide gated channel, plant | (RefSeq) cyclic nucleotide-gated ion channel 4-like (A)	ko04626: Plant-pathogen interaction	PREDICTED: cyclic nucleotide-gated ion channel 4-like isoform X1 [Solanum tuberosum]	CNGC4_ARATH RecName: Full=Cyclic nucleotide-gated ion channel 4; Short=AtCNGC4; AltName: Full=Cyclic nucleotide- and calmodulin-regulated ion channel 4; Short=AtHLM1;	M1CCB9_SOLTU SubName: Full=ATCNGC4 {ECO:0000313|EnsemblPlants:PGSC0003DMT400064413};	At5g54250	GO:0016021,integral component of membrane; GO:0016020,membrane; GO:0005886,plasma membrane; GO:0005516,calmodulin binding; GO:0030552,cAMP binding; GO:0008324,cation transmembrane transporter activity; GO:0030553,cGMP binding; GO:0005216,ion channel activity; GO:0009626,plant-type hypersensitive response; GO:0005515,protein binding; GO:0003674,molecular_function; GO:0005488,binding; GO:0000166,nu…	PF00520.31:Ion transport protein	--	--	--
Smechr0400205	K05391	1.9808	0.356359	-0.743306	1.81715	-0.556655	2.16382	-1.9849	E04	2148297	2157453	-	Smechr0400205	--	K05391 cyclic nucleotide gated channel, plant | (RefSeq) cyclic nucleotide-gated ion channel 4-like (A)	ko04626: Plant-pathogen interaction	PREDICTED: cyclic nucleotide-gated ion channel 4-like isoform X1 [Solanum tuberosum]	CNGC4_ARATH RecName: Full=Cyclic nucleotide-gated ion channel 4; Short=AtCNGC4; AltName: Full=Cyclic nucleotide- and calmodulin-regulated ion channel 4; Short=AtHLM1;	M1CCB9_SOLTU SubName: Full=ATCNGC4 {ECO:0000313|EnsemblPlants:PGSC0003DMT400064413};	At5g54250	GO:0016021,integral component of membrane; GO:0016020,membrane; GO:0005886,plasma membrane; GO:0005516,calmodulin binding; GO:0030552,cAMP binding; GO:0008324,cation transmembrane transporter activity; GO:0030553,cGMP binding; GO:0005216,ion channel activity; GO:0009626,plant-type hypersensitive response; GO:0005515,protein binding; GO:0003674,molecular_function; GO:0005488,binding; GO:0000166,nu…	PF00027.29:Cyclic nucleotide-binding domain	--	--	--
Smechr0300271	K13412	-0.259376	0.285665	1.45557	0.593791	0.580666	-1.1573	0.303308	E03	3101836	3108904	-	Smechr0300271	--	K13412 calcium-dependent protein kinase [EC:2.7.11.1] | (RefSeq) calcium-dependent protein kinase 28 isoform X1 (A)	ko04626: Plant-pathogen interaction	PREDICTED: protein kinase CPK1 isoform X1 [Solanum tuberosum]	CDPKS_ARATH RecName: Full=Calcium-dependent protein kinase 28 {ECO:0000303|Ref.6}; EC=2.7.11.1 {ECO:0000269|PubMed:25525792};	A0A0V0ISC7_SOLCH SubName: Full=Putative calcium-dependent protein kinase 16-like {ECO:0000313|EMBL:JAP34886.1};	At5g66210	GO:0005737,cytoplasm; GO:0005634,nucleus; GO:0005886,plasma membrane; GO:0005524,ATP binding; GO:0005509,calcium ion binding; GO:0009931,calcium-dependent protein serine/threonine kinase activity; GO:0005516,calmodulin binding; GO:0004683,calmodulin-dependent protein kinase activity; GO:0106310,NA; GO:0004674,protein serine/threonine kinase activity; GO:0004722,protein serine/threonine phosphatas…	PF00069.25:Protein kinase domain	--	--	--
Smechr0100407	K13412	0.269353	0.517463	3.34128	6.41252	4.28456	1.20487	-1.59889	E01	3548187	3551510	+	Smechr0100407	--	K13412 calcium-dependent protein kinase [EC:2.7.11.1] | (RefSeq) hypothetical protein (A)	ko04626: Plant-pathogen interaction	PREDICTED: elicitor-responsive protein 1 isoform X1 [Solanum pennellii]	PP16B_ARATH RecName: Full=16 kDa phloem protein 2 {ECO:0000303|PubMed:29320165}; Short=AtPP16-2 {ECO:0000303|PubMed:29320165}; Short=Phloem protein 16-2 {ECO:0000303|PubMed:29320165};	A0A3Q7FCN8_SOLLC RecName: Full=C2 domain-containing protein {ECO:0000259|PROSITE:PS50004};	At4g34150	GO:0046872,metal ion binding; GO:0003723,RNA binding; GO:0006952,defense response; GO:0003674,molecular_function; GO:0005488,binding; GO:0043167,ion binding; GO:0043169,cation binding; GO:0003676,nucleic acid binding; GO:0097159,organic cyclic compound binding; GO:1901363,heterocyclic compound binding; GO:0006950,response to stress; GO:0008150,biological_process; GO:0050896,response to stimulus	PF00168.30:C2 domain	--	--	--
novel.7477	K13412	0	0	0	9.89036	0	0	-9.73643	E11	29410344	29411578	.	--	--	K13412 calcium-dependent protein kinase [EC:2.7.11.1] | (RefSeq) uncharacterized protein LOC104236431 (A)	ko04626: Plant-pathogen interaction	PREDICTED: uncharacterized protein LOC107062964 [Solanum tuberosum]	--	A0A3Q7EEU0_SOLLC RecName: Full=Retrotrans_gag domain-containing protein {ECO:0000259|Pfam:PF03732};	--	--	--	--	--	--
Smechr1002623	K13412	1.42772	0.925237	-2.45111	-1.80369	-2.6339	1.21437	0.125957	E10	80932521	80938540	-	Smechr1002623	--	K13412 calcium-dependent protein kinase [EC:2.7.11.1] | (RefSeq) calcium-dependent protein kinase 20-like (A)	ko04626: Plant-pathogen interaction	PREDICTED: calcium-dependent protein kinase 20-like [Solanum tuberosum]	CDPKK_ARATH RecName: Full=Calcium-dependent protein kinase 20; EC=2.7.11.1;	M1CQ10_SOLTU SubName: Full=Calcium-dependent protein kinase {ECO:0000313|EnsemblPlants:PGSC0003DMT400072292};	At2g38910	GO:0005737,cytoplasm; GO:0016020,membrane; GO:0005634,nucleus; GO:0005524,ATP binding; GO:0005509,calcium ion binding; GO:0009931,calcium-dependent protein serine/threonine kinase activity; GO:0005516,calmodulin binding; GO:0004683,calmodulin-dependent protein kinase activity; GO:0106310,NA; GO:0106311,NA; GO:0035556,intracellular signal transduction; GO:0018105,peptidyl-serine phosphorylation; G…	PF00069.25:Protein kinase domain	--	--	--
Smechr0300187	K13412	-0.265103	-0.813593	1.71655	2.13216	1.4582	-0.543427	-1.45709	E03	2213361	2218662	-	Smechr0300187	--	K13412 calcium-dependent protein kinase [EC:2.7.11.1] | (RefSeq) calcium-dependent protein kinase 21-like (A)	ko04626: Plant-pathogen interaction	PREDICTED: calcium-dependent protein kinase 21-like [Solanum pennellii]	CDPKJ_ORYSJ RecName: Full=Calcium-dependent protein kinase 19 {ECO:0000305}; Short=OsCDPK19 {ECO:0000305}; Short=OsCPK19 {ECO:0000303|PubMed:15695435}; EC=2.7.11.1 {ECO:0000305}; AltName: Full=Calcium-dependent protein kinase isoform 2 {ECO:0000305}; Short=OsCDPK2 {ECO:0000303|PubMed:16200411}; Short=OsCPK2 {ECO:0000303|PubMed:7766885};	A0A6N2BM99_SOLCI SubName: Full=Uncharacterized protein {ECO:0000313|EMBL:TMW93799.1};	At4g21940	GO:0005737,cytoplasm; GO:0016020,membrane; GO:0005634,nucleus; GO:0005524,ATP binding; GO:0005509,calcium ion binding; GO:0009931,calcium-dependent protein serine/threonine kinase activity; GO:0005516,calmodulin binding; GO:0004683,calmodulin-dependent protein kinase activity; GO:0106310,NA; GO:0106311,NA; GO:0035556,intracellular signal transduction; GO:0018105,peptidyl-serine phosphorylation; G…	PF00069.25:Protein kinase domain	--	--	--
Smechr1102765	K13412	-0.826123	-0.314412	1.1659	1.315	0.683037	-1.32777	-0.916957	E11	100701343	100707295	-	Smechr1102765	--	K13412 calcium-dependent protein kinase [EC:2.7.11.1] | (RefSeq) calcium-dependent protein kinase 1-like (A)	ko04626: Plant-pathogen interaction	PREDICTED: calcium-dependent protein kinase 1-like [Capsicum annuum]	CDPK1_ARATH RecName: Full=Calcium-dependent protein kinase 1; Short=AtCDPK 1; Short=CDPK 1; EC=2.7.11.1; AltName: Full=Calcium-dependent protein kinase isoform AK1;	A0A1U8GLZ9_CAPAN SubName: Full=calcium-dependent protein kinase 1-like {ECO:0000313|RefSeq:XP_016572282.1};	At5g04870	GO:0005737,cytoplasm; GO:0005634,nucleus; GO:0005778,peroxisomal membrane; GO:0005777,peroxisome; GO:0005524,ATP binding; GO:0005509,calcium ion binding; GO:0010857,calcium-dependent protein kinase activity; GO:0009931,calcium-dependent protein serine/threonine kinase activity; GO:0005516,calmodulin binding; GO:0004683,calmodulin-dependent protein kinase activity; GO:0004672,protein kinase activi…	PF00069.25:Protein kinase domain	--	--	--
Smechr1200507	K13412	0.233981	0.0479	1.52799	1.62668	0.93879	-0.387839	-0.610238	E12	9129382	9132985	+	Smechr1200507	--	K13412 calcium-dependent protein kinase [EC:2.7.11.1] | (RefSeq) CDPK1; calcium-dependent protein kinase 1 (A)	ko04626: Plant-pathogen interaction	PREDICTED: elicitor-responsive protein 1-like [Solanum tuberosum]	ERG1_ORYSI RecName: Full=Elicitor-responsive protein 1; AltName: Full=17 kDa phloem protein; AltName: Full=Fungal elicitor immediate early-responsive gene 1 protein; Short=FIERG1; AltName: Full=Rpp17;	M1A6T0_SOLTU SubName: Full=C2 domain-containing protein {ECO:0000313|EnsemblPlants:PGSC0003DMT400015906};	At4g34150	GO:0005737,cytoplasm; GO:0005886,plasma membrane; GO:0005544,calcium-dependent phospholipid binding; GO:0046872,metal ion binding; GO:0003674,molecular_function; GO:0005488,binding; GO:0005543,phospholipid binding; GO:0008289,lipid binding; GO:0043167,ion binding; GO:0043168,anion binding; GO:0043169,cation binding; GO:0005622,intracellular; GO:0005575,cellular_component; GO:0005623,cell; GO:0044…	PF00168.30:C2 domain	--	--	--
Smechr1002846	K13412	0.305838	0.424202	1.02335	1.44282	0.489725	-0.263117	-0.498605	E10	83167874	83172977	-	Smechr1002846	--	K13412 calcium-dependent protein kinase [EC:2.7.11.1] | (RefSeq) calcium-dependent protein kinase 32-like (A)	ko04626: Plant-pathogen interaction	PREDICTED: calcium-dependent protein kinase 32-like [Solanum tuberosum]	CDPKW_ARATH RecName: Full=Calcium-dependent protein kinase 32 {ECO:0000303|Ref.5}; EC=2.7.11.1 {ECO:0000305};	M1AEI7_SOLTU SubName: Full=Calcium-dependent protein kinase 4 {ECO:0000313|EnsemblPlants:PGSC0003DMT400021055};	At3g57530	GO:0005737,cytoplasm; GO:0005829,cytosol; GO:0005634,nucleus; GO:0005886,plasma membrane; GO:0009506,plasmodesma; GO:0005524,ATP binding; GO:0005509,calcium ion binding; GO:0004698,calcium-dependent protein kinase C activity; GO:0009931,calcium-dependent protein serine/threonine kinase activity; GO:0005516,calmodulin binding; GO:0004683,calmodulin-dependent protein kinase activity; GO:0106310,NA;…	PF00069.25:Protein kinase domain	--	--	--
Smechr0702567	K13412	-0.57327	-0.056768	1.24889	1.56383	1.16652	-0.679145	-0.424004	E07	105012678	105019144	+	Smechr0702567	--	K13412 calcium-dependent protein kinase [EC:2.7.11.1] | (RefSeq) CDPK1; calcium-dependent protein kinase CDPK1 (A)	ko04626: Plant-pathogen interaction	calcium-dependent protein kinase CDPK1 [Solanum lycopersicum]	CDPK2_MAIZE RecName: Full=Calcium-dependent protein kinase 2; Short=CDPK 2; EC=2.7.11.1;	A0A3Q7HIC2_SOLLC SubName: Full=Uncharacterized protein {ECO:0000313|EnsemblPlants:Solyc07g064610.3.1};	At1g50700	GO:0005737,cytoplasm; GO:0005634,nucleus; GO:0005524,ATP binding; GO:0005509,calcium ion binding; GO:0009931,calcium-dependent protein serine/threonine kinase activity; GO:0005516,calmodulin binding; GO:0004683,calmodulin-dependent protein kinase activity; GO:0106310,NA; GO:0106311,NA; GO:0035556,intracellular signal transduction; GO:0018105,peptidyl-serine phosphorylation; GO:0046777,protein aut…	PF00069.25:Protein kinase domain	--	--	--
Smechr0200399	K13412	0.394972	-0.187416	-0.658041	2.62637	1.07108	2.06523	-1.71304	E02	35672203	35696977	+	Smechr0200399	--	K13412 calcium-dependent protein kinase [EC:2.7.11.1] | (RefSeq) calcium-dependent protein kinase 2-like (A)	ko04626: Plant-pathogen interaction	PREDICTED: calcium-dependent protein kinase 2-like [Solanum tuberosum]	CDPKF_ARATH RecName: Full=Calcium-dependent protein kinase 15; EC=2.7.11.1;	A0A2G2XB94_CAPBA SubName: Full=Calcium-dependent protein kinase 21 {ECO:0000313|EMBL:PHT54772.1};	At4g21940	GO:0005737,cytoplasm; GO:0016020,membrane; GO:0005634,nucleus; GO:0005524,ATP binding; GO:0005509,calcium ion binding; GO:0009931,calcium-dependent protein serine/threonine kinase activity; GO:0005516,calmodulin binding; GO:0004683,calmodulin-dependent protein kinase activity; GO:0106310,NA; GO:0106311,NA; GO:0035556,intracellular signal transduction; GO:0018105,peptidyl-serine phosphorylation; G…	PF00069.25:Protein kinase domain	--	--	--
Smechr1201349	K13412	0.383577	-0.648288	-0.897875	0.977371	0.0389635	1.29805	-1.55663	E12	64958171	64963728	-	Smechr1201349	--	K13412 calcium-dependent protein kinase [EC:2.7.11.1] | (RefSeq) calcium-dependent protein kinase 7-like (A)	ko04626: Plant-pathogen interaction	PREDICTED: calcium-dependent protein kinase 7 [Solanum lycopersicum]	CDPK8_ARATH RecName: Full=Calcium-dependent protein kinase 8; EC=2.7.11.1; AltName: Full=Calcium-dependent protein kinase isoform CDPK19; Short=AtCDPK19;	A0A3Q7IZ15_SOLLC SubName: Full=Uncharacterized protein {ECO:0000313|EnsemblPlants:Solyc11g065660.2.1};	At5g19450	GO:0005737,cytoplasm; GO:0005634,nucleus; GO:0005886,plasma membrane; GO:0005524,ATP binding; GO:0005509,calcium ion binding; GO:0009931,calcium-dependent protein serine/threonine kinase activity; GO:0005516,calmodulin binding; GO:0004683,calmodulin-dependent protein kinase activity; GO:0106310,NA; GO:0106311,NA; GO:0035556,intracellular signal transduction; GO:0018105,peptidyl-serine phosphoryla…	PF00069.25:Protein kinase domain	--	--	--
Smechr0300182	K13412	-0.988952	-0.50073	2.5012	1.61403	0.535344	-2.96436	-1.5478	E03	2142587	2147733	-	Smechr0300182	--	K13412 calcium-dependent protein kinase [EC:2.7.11.1] | (RefSeq) calcium-dependent protein kinase 21-like (A)	ko04626: Plant-pathogen interaction	PREDICTED: calcium-dependent protein kinase 21-like [Solanum pennellii]	CDPKJ_ORYSJ RecName: Full=Calcium-dependent protein kinase 19 {ECO:0000305}; Short=OsCDPK19 {ECO:0000305}; Short=OsCPK19 {ECO:0000303|PubMed:15695435}; EC=2.7.11.1 {ECO:0000305}; AltName: Full=Calcium-dependent protein kinase isoform 2 {ECO:0000305}; Short=OsCDPK2 {ECO:0000303|PubMed:16200411}; Short=OsCPK2 {ECO:0000303|PubMed:7766885};	A0A6N2BM99_SOLCI SubName: Full=Uncharacterized protein {ECO:0000313|EMBL:TMW93799.1};	At4g21940	GO:0005737,cytoplasm; GO:0016020,membrane; GO:0005634,nucleus; GO:0005524,ATP binding; GO:0005509,calcium ion binding; GO:0009931,calcium-dependent protein serine/threonine kinase activity; GO:0005516,calmodulin binding; GO:0004683,calmodulin-dependent protein kinase activity; GO:0106310,NA; GO:0106311,NA; GO:0035556,intracellular signal transduction; GO:0018105,peptidyl-serine phosphorylation; G…	PF00069.25:Protein kinase domain	--	--	--
Smechr1200644	K13412	0.101283	-0.101124	1.50152	2.20742	0.996832	-0.414638	-1.28143	E12	14804632	14808272	+	Smechr1200644	--	K13412 calcium-dependent protein kinase [EC:2.7.11.1] | (RefSeq) calcium-dependent protein kinase 11-like (A)	ko04626: Plant-pathogen interaction	PREDICTED: calcium-dependent protein kinase 11-like [Solanum lycopersicum]	CDPK4_ARATH RecName: Full=Calcium-dependent protein kinase 4; EC=2.7.11.1; AltName: Full=Calmodulin-domain protein kinase CDPK isoform 4;	A0A3Q7ITC9_SOLLC SubName: Full=Uncharacterized protein {ECO:0000313|EnsemblPlants:Solyc11g018610.2.1};	At4g09570	GO:0005737,cytoplasm; GO:0005829,cytosol; GO:0005634,nucleus; GO:0005524,ATP binding; GO:0005509,calcium ion binding; GO:0009931,calcium-dependent protein serine/threonine kinase activity; GO:0005516,calmodulin binding; GO:0004683,calmodulin-dependent protein kinase activity; GO:0004672,protein kinase activity; GO:0106310,NA; GO:0106311,NA; GO:0035556,intracellular signal transduction; GO:0018105…	PF00069.25:Protein kinase domain	--	--	--
Smechr0302812	K13412	0.517846	-0.267577	0.708292	-0.234006	-0.901624	-1.12335	-0.904211	E03	88527416	88533401	-	Smechr0302812	--	K13412 calcium-dependent protein kinase [EC:2.7.11.1] | (RefSeq) calcium-dependent protein kinase 10 (A)	ko04626: Plant-pathogen interaction	calcium-dependent protein kinase 1 [Datura metel]	CDPKA_ARATH RecName: Full=Calcium-dependent protein kinase 10; EC=2.7.11.1; AltName: Full=Calcium-dependent protein kinase isoform CDPK1; Short=AtCDPK1;	A9Z0P8_DATME SubName: Full=Calcium-dependent protein kinase 1 {ECO:0000313|EMBL:ABY28389.1};	At1g18890	GO:0005737,cytoplasm; GO:0005634,nucleus; GO:0005886,plasma membrane; GO:0005524,ATP binding; GO:0005509,calcium ion binding; GO:0009931,calcium-dependent protein serine/threonine kinase activity; GO:0005516,calmodulin binding; GO:0004683,calmodulin-dependent protein kinase activity; GO:0004672,protein kinase activity; GO:0106310,NA; GO:0004674,protein serine/threonine kinase activity; GO:0106311…	PF00069.25:Protein kinase domain	--	--	--
Smechr1002342	K13412	-0.939532	0.332433	0.539898	-0.889395	-1.61748	-3.12046	-0.365566	E10	78236780	78271865	+	Smechr1002342	--	K13412 calcium-dependent protein kinase [EC:2.7.11.1] | (RefSeq) calcium-dependent protein kinase 13 (A)	ko04626: Plant-pathogen interaction	Calcium-dependent protein kinase 7 [Capsicum chinense]	CDPKD_ARATH RecName: Full=Calcium-dependent protein kinase 13; EC=2.7.11.1;	A0A2G3BFQ8_CAPCH SubName: Full=Calcium-dependent protein kinase 7 {ECO:0000313|EMBL:PHU05318.1};	At3g51850	GO:0005737,cytoplasm; GO:0005829,cytosol; GO:0005634,nucleus; GO:0005886,plasma membrane; GO:0005524,ATP binding; GO:0005509,calcium ion binding; GO:0009931,calcium-dependent protein serine/threonine kinase activity; GO:0005516,calmodulin binding; GO:0004683,calmodulin-dependent protein kinase activity; GO:0106310,NA; GO:0004674,protein serine/threonine kinase activity; GO:0106311,NA; GO:0035556,…	PF00069.25:Protein kinase domain	--	--	--
Smechr0104146	K13412	-2.22239	-2.22239	0.468606	-0.0212938	-4.07766	-7.52132	-7.17182	E01	105136140	105141515	+	Smechr0104146	--	K13412 calcium-dependent protein kinase [EC:2.7.11.1] | (RefSeq) calcium-dependent protein kinase 20-like (A)	ko04626: Plant-pathogen interaction	PREDICTED: calcium-dependent protein kinase 20-like [Solanum tuberosum]	CDPKK_ARATH RecName: Full=Calcium-dependent protein kinase 20; EC=2.7.11.1;	A0A0V0IRY5_SOLCH SubName: Full=Putative ovule protein {ECO:0000313|EMBL:JAP35219.1};	At2g38910	GO:0005737,cytoplasm; GO:0016020,membrane; GO:0005634,nucleus; GO:0005524,ATP binding; GO:0005509,calcium ion binding; GO:0009931,calcium-dependent protein serine/threonine kinase activity; GO:0005516,calmodulin binding; GO:0004683,calmodulin-dependent protein kinase activity; GO:0106310,NA; GO:0106311,NA; GO:0035556,intracellular signal transduction; GO:0018105,peptidyl-serine phosphorylation; G…	PF00069.25:Protein kinase domain	--	--	--
Smechr0101246	K13412	-1.2292	-1.629	0.0661464	0.830811	1.43078	0.137986	-1.00027	E01	11928399	11932704	-	Smechr0101246	--	K13412 calcium-dependent protein kinase [EC:2.7.11.1] | (RefSeq) calcium and calcium/calmodulin-dependent serine/threonine-protein kinase-like (A)	ko04626: Plant-pathogen interaction	PREDICTED: calcium and calcium/calmodulin-dependent serine/threonine-protein kinase-like [Solanum tuberosum]	CCAMK_LOTJA RecName: Full=Calcium and calcium/calmodulin-dependent serine/threonine-protein kinase; Short=LjCCaMK; EC=2.7.11.17;	M1CMQ5_SOLTU SubName: Full=CCaMK {ECO:0000313|EnsemblPlants:PGSC0003DMT400070801};	At5g12180	GO:0005634,nucleus; GO:0005524,ATP binding; GO:0005509,calcium ion binding; GO:0009931,calcium-dependent protein serine/threonine kinase activity; GO:0005516,calmodulin binding; GO:0004683,calmodulin-dependent protein kinase activity; GO:0106310,NA; GO:0106311,NA; GO:0009877,nodulation; GO:0046777,protein autophosphorylation; GO:0009608,response to symbiont; GO:0000166,nucleotide binding; GO:0003…	PF00069.25:Protein kinase domain	--	--	--
Smechr0800117	K13412	-2.56887	-1.48991	-0.465944	-0.601391	-0.0199102	-2.15426	-0.877964	E08	1634377	1639991	-	Smechr0800117	--	K13412 calcium-dependent protein kinase [EC:2.7.11.1] | (RefSeq) calcium-dependent protein kinase 3-like (A)	ko04626: Plant-pathogen interaction	PREDICTED: calcium-dependent protein kinase 3-like [Solanum tuberosum]	CDPK1_ORYSJ RecName: Full=Calcium-dependent protein kinase 1 {ECO:0000305}; Short=OsCDPK1 {ECO:0000305}; Short=OsCPK1 {ECO:0000303|PubMed:15695435}; EC=2.7.11.1 {ECO:0000305};	M1A551_SOLTU SubName: Full=Calcium-dependent protein kinase CDPK5 {ECO:0000313|EnsemblPlants:PGSC0003DMT400014939};	At4g23650	GO:0005737,cytoplasm; GO:0016020,membrane; GO:0005634,nucleus; GO:0005524,ATP binding; GO:0005509,calcium ion binding; GO:0009931,calcium-dependent protein serine/threonine kinase activity; GO:0005516,calmodulin binding; GO:0004683,calmodulin-dependent protein kinase activity; GO:0106310,NA; GO:0106311,NA; GO:0035556,intracellular signal transduction; GO:0018105,peptidyl-serine phosphorylation; G…	PF00069.25:Protein kinase domain	--	--	--
Smechr0500758	K13412	0.972644	1.28108	-0.0178564	-0.337594	-0.999613	-0.0528662	0.651331	E05	8582750	8589283	+	Smechr0500758	--	K13412 calcium-dependent protein kinase [EC:2.7.11.1] | (RefSeq) calcium-dependent protein kinase SK5-like (A)	ko04626: Plant-pathogen interaction	PREDICTED: calcium-dependent protein kinase SK5-like [Solanum tuberosum]	CDPK_SOYBN RecName: Full=Calcium-dependent protein kinase SK5; Short=CDPK; EC=2.7.11.1;	M1C5H6_SOLTU SubName: Full=Calcium dependent protein kinase {ECO:0000313|EnsemblPlants:PGSC0003DMT400060262};	At5g23580	GO:0005737,cytoplasm; GO:0005634,nucleus; GO:0005524,ATP binding; GO:0005509,calcium ion binding; GO:0009931,calcium-dependent protein serine/threonine kinase activity; GO:0005516,calmodulin binding; GO:0004683,calmodulin-dependent protein kinase activity; GO:0106310,NA; GO:0106311,NA; GO:0035556,intracellular signal transduction; GO:0018105,peptidyl-serine phosphorylation; GO:0046777,protein aut…	PF00069.25:Protein kinase domain	--	--	--
Smechr0402506	K13412	0.997442	2.05782	2.52183	1.34789	0.00295669	-1.53312	0.741294	E04	79416453	79421805	+	Smechr0402506	--	K13412 calcium-dependent protein kinase [EC:2.7.11.1] | (RefSeq) calcium-dependent protein kinase 29 (A)	ko04626: Plant-pathogen interaction	PREDICTED: calcium-dependent protein kinase 29 [Solanum tuberosum]	CDPKT_ARATH RecName: Full=Calcium-dependent protein kinase 29; EC=2.7.11.1;	M1ALN4_SOLTU SubName: Full=Calcium-dependent protein kinase {ECO:0000313|EnsemblPlants:PGSC0003DMT400025581};	At1g76040	GO:0005737,cytoplasm; GO:0005739,mitochondrion; GO:0005634,nucleus; GO:0005886,plasma membrane; GO:0005524,ATP binding; GO:0005509,calcium ion binding; GO:0009931,calcium-dependent protein serine/threonine kinase activity; GO:0005516,calmodulin binding; GO:0004683,calmodulin-dependent protein kinase activity; GO:0106310,NA; GO:0106311,NA; GO:0050832,defense response to fungus; GO:0035556,intracel…	PF00069.25:Protein kinase domain	--	--	--
Smechr0100568	K13412	0.358944	1.2195	0.670673	-0.434335	-0.429335	-0.7551	1.25503	E01	5059748	5064381	-	Smechr0100568	--	K13412 calcium-dependent protein kinase [EC:2.7.11.1] | (RefSeq) calcium-dependent protein kinase 26-like (A)	ko04626: Plant-pathogen interaction	PREDICTED: serine/threonine-protein kinase PEPKR2-like [Solanum tuberosum]	PEPK2_ARATH RecName: Full=Serine/threonine-protein kinase PEPKR2; EC=2.7.11.-; AltName: Full=Protein PHOSPHOENOLPYRUVATE CARBOXYLASE-RELATED KINASE 2;	M1D722_SOLTU SubName: Full=Calcium-dependent protein kinase {ECO:0000313|EnsemblPlants:PGSC0003DMT400083734};	At1g12680	GO:0005737,cytoplasm; GO:0005634,nucleus; GO:0005524,ATP binding; GO:0009931,calcium-dependent protein serine/threonine kinase activity; GO:0005516,calmodulin binding; GO:0004683,calmodulin-dependent protein kinase activity; GO:0106310,NA; GO:0106311,NA; GO:0035556,intracellular signal transduction; GO:0018105,peptidyl-serine phosphorylation; GO:0046777,protein autophosphorylation; GO:0000166,nuc…	PF00069.25:Protein kinase domain	--	--	--
Smechr1101444	K13412	-7.36465	0.130503	0	6.77642	7.67309	0	1.05884	E11	53281845	53285366	-	Smechr1101444	--	K13412 calcium-dependent protein kinase [EC:2.7.11.1] | (RefSeq) calcium-dependent protein kinase 10-like (A)	ko04626: Plant-pathogen interaction	calcium-dependent protein kinase 1 [Datura metel]	CDPKA_ARATH RecName: Full=Calcium-dependent protein kinase 10; EC=2.7.11.1; AltName: Full=Calcium-dependent protein kinase isoform CDPK1; Short=AtCDPK1;	A9Z0P8_DATME SubName: Full=Calcium-dependent protein kinase 1 {ECO:0000313|EMBL:ABY28389.1};	At1g18890	GO:0005737,cytoplasm; GO:0005634,nucleus; GO:0005886,plasma membrane; GO:0005524,ATP binding; GO:0005509,calcium ion binding; GO:0009931,calcium-dependent protein serine/threonine kinase activity; GO:0005516,calmodulin binding; GO:0004683,calmodulin-dependent protein kinase activity; GO:0004672,protein kinase activity; GO:0106310,NA; GO:0004674,protein serine/threonine kinase activity; GO:0106311…	PF13833.6:EF-hand domain pair	--	--	--
Smechr0202433	K13412	-7.25887	-0.915391	-6.78611	-0.0401736	-0.128251	0	-0.976087	E02	68694215	68697533	-	Smechr0202433	--	K13412 calcium-dependent protein kinase [EC:2.7.11.1] | (RefSeq) uncharacterized protein LOC104236431 (A)	ko04626: Plant-pathogen interaction	PREDICTED: uncharacterized protein LOC108949058 [Nicotiana tomentosiformis]	--	A0A0V0IA84_SOLCH SubName: Full=Putative ovule protein {ECO:0000313|EMBL:JAP29363.1};	--	--	PF03732.17:Retrotransposon gag protein	--	--	--
Smechr1100519	K13412	-1.15856	-0.558027	0.445559	0.593744	0.240267	-1.39856	-0.881202	E11	6716702	6728979	-	Smechr1100519	--	K13412 calcium-dependent protein kinase [EC:2.7.11.1] | (RefSeq) calcium-dependent protein kinase 1-like (A)	ko04626: Plant-pathogen interaction	PREDICTED: calcium-dependent protein kinase 1-like [Solanum pennellii]	CDPK1_ARATH RecName: Full=Calcium-dependent protein kinase 1; Short=AtCDPK 1; Short=CDPK 1; EC=2.7.11.1; AltName: Full=Calcium-dependent protein kinase isoform AK1;	A0A6N2BRL7_SOLCI SubName: Full=Uncharacterized protein {ECO:0000313|EMBL:TMW97746.1};	At5g04870	GO:0005737,cytoplasm; GO:0005634,nucleus; GO:0005778,peroxisomal membrane; GO:0005777,peroxisome; GO:0005524,ATP binding; GO:0005509,calcium ion binding; GO:0010857,calcium-dependent protein kinase activity; GO:0009931,calcium-dependent protein serine/threonine kinase activity; GO:0005516,calmodulin binding; GO:0004683,calmodulin-dependent protein kinase activity; GO:0004672,protein kinase activi…	PF00069.25:Protein kinase domain	--	--	--
Smechr1200281	K13412	-1.45758	-0.763343	0.709246	0.761785	1.06141	-1.13149	-0.433568	E12	3775008	3783161	-	Smechr1200281	--	K13412 calcium-dependent protein kinase [EC:2.7.11.1] | (RefSeq) calcium-dependent protein kinase 4 (A)	ko04626: Plant-pathogen interaction	PREDICTED: calcium-dependent protein kinase 4 [Nicotiana sylvestris]	CDPK4_SOLTU RecName: Full=Calcium-dependent protein kinase 4; Short=CDPK 4; Short=StCDPK4; EC=2.7.11.1;	A0A1S3X3W2_TOBAC SubName: Full=calcium-dependent protein kinase 4 isoform X1 {ECO:0000313|RefSeq:XP_016434582.1};	At2g17290	GO:0005737,cytoplasm; GO:0016020,membrane; GO:0005634,nucleus; GO:0005524,ATP binding; GO:0005509,calcium ion binding; GO:0009931,calcium-dependent protein serine/threonine kinase activity; GO:0005516,calmodulin binding; GO:0004683,calmodulin-dependent protein kinase activity; GO:0106310,NA; GO:0106311,NA; GO:0035556,intracellular signal transduction; GO:0018105,peptidyl-serine phosphorylation; G…	PF00069.25:Protein kinase domain	--	--	--
Smechr1002959	K13412	-1.55038	-0.228117	1.22835	2.06439	2.41781	-0.368926	0.156187	E10	84046165	84054886	-	Smechr1002959	--	K13412 calcium-dependent protein kinase [EC:2.7.11.1] | (RefSeq) calcium-dependent protein kinase 20-like (A)	ko04626: Plant-pathogen interaction	PREDICTED: calcium-dependent protein kinase 20-like [Solanum lycopersicum]	CDPKK_ARATH RecName: Full=Calcium-dependent protein kinase 20; EC=2.7.11.1;	A0A3Q7IJS7_SOLLC SubName: Full=Uncharacterized protein {ECO:0000313|EnsemblPlants:Solyc10g076900.2.1};	At2g38910	GO:0005737,cytoplasm; GO:0016020,membrane; GO:0005634,nucleus; GO:0005524,ATP binding; GO:0005509,calcium ion binding; GO:0009931,calcium-dependent protein serine/threonine kinase activity; GO:0005516,calmodulin binding; GO:0004683,calmodulin-dependent protein kinase activity; GO:0106310,NA; GO:0106311,NA; GO:0035556,intracellular signal transduction; GO:0018105,peptidyl-serine phosphorylation; G…	PF00069.25:Protein kinase domain	--	--	--
Smechr0202239	K13412	1.06374	0.558081	0.654067	2.32979	-0.100116	0.27642	-1.84307	E02	66985260	66990261	-	Smechr0202239	--	K13412 calcium-dependent protein kinase [EC:2.7.11.1] | (RefSeq) calcium-dependent protein kinase 28-like (A)	ko04626: Plant-pathogen interaction	PREDICTED: calcium-dependent protein kinase 28-like [Solanum tuberosum]	CDPKS_ARATH RecName: Full=Calcium-dependent protein kinase 28 {ECO:0000303|Ref.6}; EC=2.7.11.1 {ECO:0000269|PubMed:25525792};	M0ZVQ4_SOLTU SubName: Full=Calcium-dependent protein kinase CPK4 {ECO:0000313|EnsemblPlants:PGSC0003DMT400009177};	At5g66210	GO:0005737,cytoplasm; GO:0005634,nucleus; GO:0005886,plasma membrane; GO:0005524,ATP binding; GO:0005509,calcium ion binding; GO:0009931,calcium-dependent protein serine/threonine kinase activity; GO:0005516,calmodulin binding; GO:0004683,calmodulin-dependent protein kinase activity; GO:0106310,NA; GO:0004674,protein serine/threonine kinase activity; GO:0004722,protein serine/threonine phosphatas…	PF00069.25:Protein kinase domain	--	--	--
Smechr0103945	K13412	1.02528	-0.35433	0.361435	-1.95627	-2.05581	-1.41795	-0.424134	E01	102434164	102441119	-	Smechr0103945	--	K13412 calcium-dependent protein kinase [EC:2.7.11.1] | (RefSeq) calcium-dependent protein kinase 8-like (A)	ko04626: Plant-pathogen interaction	PREDICTED: calcium-dependent protein kinase 8-like [Solanum tuberosum]	CDPK8_ARATH RecName: Full=Calcium-dependent protein kinase 8; EC=2.7.11.1; AltName: Full=Calcium-dependent protein kinase isoform CDPK19; Short=AtCDPK19;	A0A6N2AW88_SOLCI SubName: Full=Uncharacterized protein {ECO:0000313|EMBL:TMW83963.1};	At5g19450	GO:0005737,cytoplasm; GO:0005634,nucleus; GO:0005886,plasma membrane; GO:0005524,ATP binding; GO:0005509,calcium ion binding; GO:0009931,calcium-dependent protein serine/threonine kinase activity; GO:0005516,calmodulin binding; GO:0004683,calmodulin-dependent protein kinase activity; GO:0106310,NA; GO:0106311,NA; GO:0035556,intracellular signal transduction; GO:0018105,peptidyl-serine phosphoryla…	PF00069.25:Protein kinase domain	--	--	--
Smechr0303236	K13447	-0.244605	-0.00134752	1.67209	0.928481	0.466743	-1.47589	-0.431642	E03	92202907	92209163	+	Smechr0303236	--	K13447 respiratory burst oxidase [EC:1.6.3.- 1.11.1.-] | (RefSeq) respiratory burst oxidase homolog protein C (A)	ko04016: MAPK signaling pathway - plant; ko04626: Plant-pathogen interaction	PREDICTED: respiratory burst oxidase homolog protein C [Solanum pennellii]	RBOHC_SOLTU RecName: Full=Respiratory burst oxidase homolog protein C; EC=1.11.1.-; EC=1.6.3.-; AltName: Full=NADPH oxidase RBOHC; AltName: Full=StRBOHC;	A0A6N2B5I5_SOLCI SubName: Full=Uncharacterized protein {ECO:0000313|EMBL:TMW88799.1};	At5g47910	GO:0016021,integral component of membrane; GO:0005886,plasma membrane; GO:0005509,calcium ion binding; GO:0016174,NAD(P)H oxidase activity; GO:0004601,peroxidase activity; GO:0003674,molecular_function; GO:0005488,binding; GO:0046872,metal ion binding; GO:0043167,ion binding; GO:0043169,cation binding; GO:0003824,catalytic activity; GO:0016491,oxidoreductase activity; GO:0016651,oxidoreductase ac…	PF08030.12:Ferric reductase NAD binding domain	--	--	--
Smechr0500887	K13447	-6.5678	-5.78963	3.87447	1.05436	6.87729	-1.16633	-1.23045	E05	12547465	12562321	+	Smechr0500887	--	K13447 respiratory burst oxidase [EC:1.6.3.- 1.11.1.-] | (RefSeq) respiratory burst oxidase homolog protein E-like (A)	ko04016: MAPK signaling pathway - plant; ko04626: Plant-pathogen interaction	PREDICTED: respiratory burst oxidase homolog protein E-like [Solanum tuberosum]	RBOHE_ARATH RecName: Full=Respiratory burst oxidase homolog protein E; EC=1.11.1.-; EC=1.6.3.-; AltName: Full=NADPH oxidase RBOHE; Short=AtRBOHE;	A0A1J6IFR8_NICAT SubName: Full=Respiratory burst oxidase-like protein e {ECO:0000313|EMBL:OIT03498.1};	At1g19230	GO:0016021,integral component of membrane; GO:0005886,plasma membrane; GO:0005509,calcium ion binding; GO:0016174,NAD(P)H oxidase activity; GO:0004601,peroxidase activity; GO:0003674,molecular_function; GO:0005488,binding; GO:0046872,metal ion binding; GO:0043167,ion binding; GO:0043169,cation binding; GO:0003824,catalytic activity; GO:0016491,oxidoreductase activity; GO:0016651,oxidoreductase ac…	PF08030.12:Ferric reductase NAD binding domain	--	--	--
Smechr0802427	K13447	0.0619669	-1.36174	0.676783	2.85278	1.36108	0.740292	-2.82163	E08	85405573	85416010	+	Smechr0802427	--	K13447 respiratory burst oxidase [EC:1.6.3.- 1.11.1.-] | (RefSeq) RBOHA, StrbohA; respiratory burst oxidase homolog protein A-like (A)	ko04016: MAPK signaling pathway - plant; ko04626: Plant-pathogen interaction	respiratory burst oxidase homolog protein A [Solanum tuberosum]	RBOHA_SOLTU RecName: Full=Respiratory burst oxidase homolog protein A; EC=1.11.1.-; EC=1.6.3.-; AltName: Full=NADPH oxidase RBOHA; AltName: Full=StRBOHA;	A0A3Q7IQI9_SOLLC SubName: Full=Uncharacterized protein {ECO:0000313|EnsemblPlants:Solyc08g081690.3.1};	At1g64060	GO:0016021,integral component of membrane; GO:0005886,plasma membrane; GO:0005509,calcium ion binding; GO:0016174,NAD(P)H oxidase activity; GO:0004601,peroxidase activity; GO:0003674,molecular_function; GO:0005488,binding; GO:0046872,metal ion binding; GO:0043167,ion binding; GO:0043169,cation binding; GO:0003824,catalytic activity; GO:0016491,oxidoreductase activity; GO:0016651,oxidoreductase ac…	PF08030.12:Ferric reductase NAD binding domain	--	--	--
Smechr1201509	K13447	1.94486	2.60951	3.76478	3.41699	-0.0413927	-1.74653	-0.858563	E12	68128445	68133331	+	Smechr1201509	--	K13447 respiratory burst oxidase [EC:1.6.3.- 1.11.1.-] | (RefSeq) LOW QUALITY PROTEIN: respiratory burst oxidase homolog protein A-like (A)	ko04016: MAPK signaling pathway - plant; ko04626: Plant-pathogen interaction	PREDICTED: putative respiratory burst oxidase homolog protein H isoform X1 [Solanum tuberosum]	RBOHH_ARATH RecName: Full=Putative respiratory burst oxidase homolog protein H; EC=1.11.1.-; EC=1.6.3.-; AltName: Full=NADPH oxidase RBOHH; Short=AtRBOHH;	M1B9G6_SOLTU SubName: Full=NOX1 {ECO:0000313|EnsemblPlants:PGSC0003DMT400040179};	At5g60010	GO:0016021,integral component of membrane; GO:0005886,plasma membrane; GO:0005509,calcium ion binding; GO:0016174,NAD(P)H oxidase activity; GO:0004601,peroxidase activity; GO:0003674,molecular_function; GO:0005488,binding; GO:0046872,metal ion binding; GO:0043167,ion binding; GO:0043169,cation binding; GO:0003824,catalytic activity; GO:0016491,oxidoreductase activity; GO:0016651,oxidoreductase ac…	PF08030.12:Ferric reductase NAD binding domain	--	--	--
Smechr0602302	K13447	-6.7097	-1.32723	2.26092	-1.69801	-1.74832	-10.7283	-1.34812	E06	81997274	82002498	+	Smechr0602302	--	K13447 respiratory burst oxidase [EC:1.6.3.- 1.11.1.-] | (RefSeq) respiratory burst oxidase homolog protein D isoform X1 (A)	ko04016: MAPK signaling pathway - plant; ko04626: Plant-pathogen interaction	PREDICTED: respiratory burst oxidase homolog protein D isoform X1 [Solanum pennellii]	RBOHD_SOLTU RecName: Full=Respiratory burst oxidase homolog protein D; EC=1.11.1.-; EC=1.6.3.-; AltName: Full=NADPH oxidase RBOHD; AltName: Full=StRBOHD;	A0A6N2B1I2_SOLCI SubName: Full=Uncharacterized protein {ECO:0000313|EMBL:TMW87888.1};	At5g47910	GO:0016021,integral component of membrane; GO:0005886,plasma membrane; GO:0005509,calcium ion binding; GO:0016174,NAD(P)H oxidase activity; GO:0004601,peroxidase activity; GO:0003674,molecular_function; GO:0005488,binding; GO:0046872,metal ion binding; GO:0043167,ion binding; GO:0043169,cation binding; GO:0003824,catalytic activity; GO:0016491,oxidoreductase activity; GO:0016651,oxidoreductase ac…	PF08030.12:Ferric reductase NAD binding domain	--	--	--
Smechr0502760	K02183	0.262194	0.137682	1.35813	3.24718	2.14796	1.04019	-0.931936	E05	81162595	81165442	-	Smechr0502760	--	K02183 calmodulin | (RefSeq) hypothetical protein (A)	ko04016: MAPK signaling pathway - plant; ko04070: Phosphatidylinositol signaling system; ko04626: Plant-pathogen interaction	calmodulin [Aquilaria microcarpa]	CALM_CAPAN RecName: Full=Calmodulin; Short=CaM;	K4DI20_SOLLC SubName: Full=Uncharacterized protein {ECO:0000313|EnsemblPlants:Solyc12g099990.2.1};	At3g43810	GO:0005509,calcium ion binding; GO:0003674,molecular_function; GO:0005488,binding; GO:0046872,metal ion binding; GO:0043167,ion binding; GO:0043169,cation binding	PF00036.32:EF hand	--	--	--
Smechr1002951	K02183	0.473737	0.263332	0.838209	1.47375	0.559011	0.173424	-0.621951	E10	83990534	83993019	-	Smechr1002951	--	K02183 calmodulin | (RefSeq) calmodulin-like (A)	ko04016: MAPK signaling pathway - plant; ko04070: Phosphatidylinositol signaling system; ko04626: Plant-pathogen interaction	calmodulin-like [Brassica napus]	CALM_CAPAN RecName: Full=Calmodulin; Short=CaM;	A0A0V0H2X4_SOLCH SubName: Full=Putative ovule protein {ECO:0000313|EMBL:JAP14391.1}; Flags: Fragment;	At3g43810	GO:0005509,calcium ion binding; GO:0003674,molecular_function; GO:0005488,binding; GO:0046872,metal ion binding; GO:0043167,ion binding; GO:0043169,cation binding	PF00036.32:EF hand	--	--	--
novel.5053	K02183	-0.461504	-0.996584	-5.58496	4.86543	5.26831	8.06119	-0.554094	E07	103265034	103266395	+	--	--	K02183 calmodulin | (RefSeq) calmodulin-7-like (A)	ko04016: MAPK signaling pathway - plant; ko04070: Phosphatidylinositol signaling system; ko04626: Plant-pathogen interaction	calmodulin-7, partial [Nicotiana attenuata]	CALM5_SOLTU RecName: Full=Calmodulin-5/6/7/8; Short=CaM-5/6/7/8;	A0A7S2Y3E2_9STRA SubName: Full=Hypothetical protein {ECO:0000313|EMBL:CAD9944665.1}; Flags: Fragment;	At2g27030	GO:0005509,calcium ion binding; GO:0003674,molecular_function; GO:0005488,binding; GO:0046872,metal ion binding; GO:0043167,ion binding; GO:0043169,cation binding	--	--	--	--
Smechr0501355	K02183	0	3.22239	0	7.90883	0	0	-5.88522	E05	38747752	38750778	+	Smechr0501355	--	K02183 calmodulin | (RefSeq) calmodulin-7-like (A)	ko04016: MAPK signaling pathway - plant; ko04070: Phosphatidylinositol signaling system; ko04626: Plant-pathogen interaction	calmodulin [Knorringia sibirica]	CALM_WHEAT RecName: Full=Calmodulin; Short=CaM;	M1E148_SOLTU SubName: Full=Calmodulin-3 {ECO:0000313|EnsemblPlants:PGSC0003DMT400097662};	Hs4885109	GO:0005737,cytoplasm; GO:0005509,calcium ion binding; GO:0019904,protein domain specific binding; GO:0003674,molecular_function; GO:0005488,binding; GO:0046872,metal ion binding; GO:0043167,ion binding; GO:0043169,cation binding; GO:0005515,protein binding; GO:0005622,intracellular; GO:0005575,cellular_component; GO:0005623,cell; GO:0044424,intracellular part; GO:0044464,cell part	PF00036.32:EF hand	--	--	--
Smechr0502757	K02183	0.644076	1.17329	0	7.5114	1.94283	2.13672	-0.877678	E05	81140872	81141412	-	Smechr0502757	--	K02183 calmodulin | (RefSeq) calmodulin-7-like (A)	ko04016: MAPK signaling pathway - plant; ko04070: Phosphatidylinositol signaling system; ko04626: Plant-pathogen interaction	calmodulin [Knorringia sibirica]	CALM3_SOLTU RecName: Full=Putative calmodulin-3; Short=CaM-3; Flags: Fragment;	D0UZK0_9CARY SubName: Full=Calmodulin {ECO:0000313|EMBL:ACY00391.1};	At1g66410	GO:0005509,calcium ion binding; GO:0003674,molecular_function; GO:0005488,binding; GO:0046872,metal ion binding; GO:0043167,ion binding; GO:0043169,cation binding	PF00036.32:EF hand	--	--	--
Smechr0103893	K02183	-0.459786	-0.501046	0.309874	-1.18417	-0.81402	-1.6152	-0.10227	E01	101511169	101514365	+	Smechr0103893	--	K02183 calmodulin | (RefSeq) calmodulin-7-like (A)	ko04016: MAPK signaling pathway - plant; ko04070: Phosphatidylinositol signaling system; ko04626: Plant-pathogen interaction	calmodulin-7, partial [Nicotiana attenuata]	CALM_HELAN RecName: Full=Calmodulin; Short=CaM;	A0A1J6KRW3_NICAT SubName: Full=Calmodulin-7 {ECO:0000313|EMBL:OIT21873.1}; Flags: Fragment;	At3g43810	GO:0005509,calcium ion binding; GO:0003674,molecular_function; GO:0005488,binding; GO:0046872,metal ion binding; GO:0043167,ion binding; GO:0043169,cation binding	PF00036.32:EF hand	--	--	--
Smechr0202929	K02183	0.43889	-0.332006	5.70048	5.61546	4.64644	-0.620678	-1.26683	E02	73002819	73004215	-	Smechr0202929	--	K02183 calmodulin | (RefSeq) probable calcium-binding protein CML45 (A)	ko04016: MAPK signaling pathway - plant; ko04070: Phosphatidylinositol signaling system; ko04626: Plant-pathogen interaction	PREDICTED: probable calcium-binding protein CML45 [Nicotiana tomentosiformis]	CML45_ARATH RecName: Full=Probable calcium-binding protein CML45 {ECO:0000305}; AltName: Full=Calmodulin-like protein 45 {ECO:0000303|Ref.4};	A0A1S3YPX8_TOBAC SubName: Full=probable calcium-binding protein CML45 {ECO:0000313|RefSeq:XP_016454266.1};	At3g29000	GO:0005509,calcium ion binding; GO:0003674,molecular_function; GO:0005488,binding; GO:0046872,metal ion binding; GO:0043167,ion binding; GO:0043169,cation binding	PF13405.6:EF-hand domain	--	--	--
Smechr0302461	K02183	-0.0171339	0.120144	1.4705	1.47817	0.457434	-1.04771	-0.870782	E03	84889913	84894473	+	Smechr0302461	--	K02183 calmodulin | (RefSeq) SlCaM6; calmodulin (A)	ko04016: MAPK signaling pathway - plant; ko04070: Phosphatidylinositol signaling system; ko04626: Plant-pathogen interaction	calmodulin [Solanum lycopersicum]	CALM_SOLLC RecName: Full=Calmodulin; Short=CaM;	Q76MF4_TOBAC RecName: Full=Calmodulin {ECO:0000256|RuleBase:RU367017};	At3g43810	GO:0005509,calcium ion binding; GO:0030234,enzyme regulator activity; GO:0019722,calcium-mediated signaling; GO:0003674,molecular_function; GO:0005488,binding; GO:0046872,metal ion binding; GO:0043167,ion binding; GO:0043169,cation binding; GO:0098772,molecular function regulator; GO:0007165,signal transduction; GO:0035556,intracellular signal transduction; GO:0007154,cell communication; GO:00081…	PF00036.32:EF hand	--	--	--
Smechr1002672	K02183	-0.863588	-0.85215	0.505489	-0.93476	-0.0921262	-1.49038	0.0199208	E10	81560499	81562603	+	Smechr1002672	--	K02183 calmodulin | (RefSeq) calmodulin-7-like isoform X1 (A)	ko04016: MAPK signaling pathway - plant; ko04070: Phosphatidylinositol signaling system; ko04626: Plant-pathogen interaction	calmodulin-7, partial [Nicotiana attenuata]	CALM1_DAUCA RecName: Full=Calmodulin-1/11/16; Short=CaM-1/11/16;	A0A6A2ZKS3_HIBSY SubName: Full=Calmodulin {ECO:0000313|EMBL:KAE8691752.1};	At3g43810	GO:0005509,calcium ion binding; GO:0003674,molecular_function; GO:0005488,binding; GO:0046872,metal ion binding; GO:0043167,ion binding; GO:0043169,cation binding	PF00036.32:EF hand	--	--	--
Smechr0401973	K02183	0.720745	0.554295	-0.757227	-0.213468	-0.409168	1.01844	0.388675	E04	73542957	73560746	+	Smechr0401973	--	K02183 calmodulin | (RefSeq) Calmodulin (A)	ko04016: MAPK signaling pathway - plant; ko04070: Phosphatidylinositol signaling system; ko04626: Plant-pathogen interaction	PREDICTED: uncharacterized protein At5g64816-like [Solanum lycopersicum]	Y5486_ARATH RecName: Full=Uncharacterized protein At5g64816; Flags: Precursor;	A0A6N2AII9_SOLCI SubName: Full=Uncharacterized protein {ECO:0000313|EMBL:TMW81470.1};	At5g64810_3	GO:0009536,plastid; GO:0005622,intracellular; GO:0005575,cellular_component; GO:0005623,cell; GO:0005737,cytoplasm; GO:0043231,intracellular membrane-bounded organelle; GO:0043226,organelle; GO:0043227,membrane-bounded organelle; GO:0043229,intracellular organelle; GO:0044424,intracellular part; GO:0044444,cytoplasmic part; GO:0044464,cell part	--	--	--	--
Smechr0100571	K02183	3.05889	1.90046	-2.59775	-1.3485	-1.78279	-0.0385676	-2.47667	E01	5081276	5082036	-	Smechr0100571	--	K02183 calmodulin | (RefSeq) calmodulin-5/6/7/8-like (A)	ko04016: MAPK signaling pathway - plant; ko04070: Phosphatidylinositol signaling system; ko04626: Plant-pathogen interaction	PREDICTED: calmodulin-5/6/7/8-like [Capsicum annuum]	CML8_ARATH RecName: Full=Calmodulin-like protein 8 {ECO:0000303|Ref.6}; Short=AtCaM-8 {ECO:0000303|PubMed:11855649};	A0A2G2VAJ8_CAPBA SubName: Full=Calmodulin {ECO:0000313|EMBL:PHT30007.1};	At4g14640	GO:0005509,calcium ion binding; GO:0019722,calcium-mediated signaling; GO:0005513,detection of calcium ion; GO:0003674,molecular_function; GO:0005488,binding; GO:0046872,metal ion binding; GO:0043167,ion binding; GO:0043169,cation binding; GO:0007165,signal transduction; GO:0035556,intracellular signal transduction; GO:0007154,cell communication; GO:0008150,biological_process; GO:0009987,cellular…	PF00036.32:EF hand	--	--	--
Smechr0801847	K02183	-2.42724	-1.03693	-4.41504	3.98547	0.93733	1.53572	-1.84001	E08	78240128	78243150	-	Smechr0801847	--	K02183 calmodulin | (RefSeq) calmodulin-7-like (A)	ko04016: MAPK signaling pathway - plant; ko04070: Phosphatidylinositol signaling system; ko04626: Plant-pathogen interaction	calmodulin cam-206 [Daucus carota]	CALM3_SOLTU RecName: Full=Putative calmodulin-3; Short=CaM-3; Flags: Fragment;	M1E148_SOLTU SubName: Full=Calmodulin-3 {ECO:0000313|EnsemblPlants:PGSC0003DMT400097662};	At1g66410	GO:0005509,calcium ion binding; GO:0003674,molecular_function; GO:0005488,binding; GO:0046872,metal ion binding; GO:0043167,ion binding; GO:0043169,cation binding	PF00036.32:EF hand	--	--	--
Smechr0502333	K02183	3.48014	2.36461	0.290688	-1.27938	-3.89299	-0.717702	-0.221643	E05	77003630	77004204	+	Smechr0502333	--	K02183 calmodulin | (RefSeq) calmodulin-1-like (A)	ko04016: MAPK signaling pathway - plant; ko04070: Phosphatidylinositol signaling system; ko04626: Plant-pathogen interaction	hypothetical protein CQW23_28793 [Capsicum baccatum]	--	A0A2G2VHJ1_CAPBA SubName: Full=Uncharacterized protein {ECO:0000313|EMBL:PHT32456.1};	--	GO:0005509,calcium ion binding; GO:0003674,molecular_function; GO:0005488,binding; GO:0046872,metal ion binding; GO:0043167,ion binding; GO:0043169,cation binding	PF00036.32:EF hand	--	--	--
Smechr0102808	K02183	2.79099	1.61044	1.87403	1.94086	-1.37789	-0.503363	-1.68055	E01	45097733	45098660	+	Smechr0102808	--	K02183 calmodulin | (RefSeq) calmodulin (A)	ko04016: MAPK signaling pathway - plant; ko04070: Phosphatidylinositol signaling system; ko04626: Plant-pathogen interaction	PREDICTED: calmodulin [Solanum tuberosum]	CP1_ARATH RecName: Full=Calcium-binding protein CP1; AltName: Full=NaCl-inducible Ca2+-binding protein {ECO:0000303|PubMed:9678579}; Short=AtCP1 {ECO:0000303|PubMed:9678579};	M0ZL26_SOLTU SubName: Full=Uncharacterized protein {ECO:0000313|EnsemblPlants:PGSC0003DMT400003037};	At5g49480	GO:0005829,cytosol; GO:0009536,plastid; GO:0005509,calcium ion binding; GO:0042538,hyperosmotic salinity response; GO:0003674,molecular_function; GO:0005488,binding; GO:0046872,metal ion binding; GO:0043167,ion binding; GO:0043169,cation binding; GO:0006950,response to stress; GO:0006970,response to osmotic stress; GO:0006972,hyperosmotic response; GO:0008150,biological_process; GO:0009628,respon…	PF13405.6:EF-hand domain	--	--	--
Smechr0303056	K02183	4.2569	2.78165	4.779	4.91104	0.156965	0.052939	-1.51525	E03	90668574	90669479	-	Smechr0303056	--	K02183 calmodulin | (RefSeq) probable calcium-binding protein CML30 (A)	ko04016: MAPK signaling pathway - plant; ko04070: Phosphatidylinositol signaling system; ko04626: Plant-pathogen interaction	PREDICTED: probable calcium-binding protein CML30 [Solanum tuberosum]	--	M1BQ19_SOLTU SubName: Full=Calcium ion binding protein {ECO:0000313|EnsemblPlants:PGSC0003DMT400050271};	--	GO:0005509,calcium ion binding; GO:0003674,molecular_function; GO:0005488,binding; GO:0046872,metal ion binding; GO:0043167,ion binding; GO:0043169,cation binding	PF00036.32:EF hand	--	--	--
Smechr0502334	K02183	3.48675	2.5119	-2.9363	-2.16632	-4.07343	2.28814	0.634634	E05	77008803	77009370	+	Smechr0502334	--	K02183 calmodulin | (RefSeq) calmodulin-1-like (A)	ko04016: MAPK signaling pathway - plant; ko04070: Phosphatidylinositol signaling system; ko04626: Plant-pathogen interaction	hypothetical protein CQW23_28793 [Capsicum baccatum]	--	A0A2G2VHJ1_CAPBA SubName: Full=Uncharacterized protein {ECO:0000313|EMBL:PHT32456.1};	--	GO:0005509,calcium ion binding; GO:0003674,molecular_function; GO:0005488,binding; GO:0046872,metal ion binding; GO:0043167,ion binding; GO:0043169,cation binding	PF00036.32:EF hand	--	--	--
Smechr0402248	K02183	7.30848	5.39396	0.762048	-1.71525	-7.67311	-1.1463	-0.534204	E04	76724554	76725056	+	Smechr0402248	--	K02183 calmodulin | (RefSeq) calmodulin-like (A)	ko04016: MAPK signaling pathway - plant; ko04070: Phosphatidylinositol signaling system; ko04626: Plant-pathogen interaction	hypothetical protein T459_13080 [Capsicum annuum]	CML27_ARATH RecName: Full=Probable calcium-binding protein CML27; AltName: Full=Calmodulin-like protein 27;	A0A6N2ATG9_SOLCI SubName: Full=Uncharacterized protein {ECO:0000313|EMBL:TMW83143.1};	At1g18210	GO:0005829,cytosol; GO:0005634,nucleus; GO:0005886,plasma membrane; GO:0005773,vacuole; GO:0005509,calcium ion binding; GO:0003674,molecular_function; GO:0005488,binding; GO:0046872,metal ion binding; GO:0043167,ion binding; GO:0043169,cation binding; GO:0005622,intracellular; GO:0005575,cellular_component; GO:0005623,cell; GO:0005737,cytoplasm; GO:0044424,intracellular part; GO:0044444,cytoplasm…	PF00036.32:EF hand	--	--	--
Smechr0301660	K02183	4.87245	3.67793	2.54875	2.27807	-0.888925	1.42703	0.537455	E03	70222080	70223007	+	Smechr0301660	--	K02183 calmodulin | (RefSeq) calmodulin (A)	ko04016: MAPK signaling pathway - plant; ko04070: Phosphatidylinositol signaling system; ko04626: Plant-pathogen interaction	PREDICTED: calmodulin [Solanum tuberosum]	CP1_ARATH RecName: Full=Calcium-binding protein CP1; AltName: Full=NaCl-inducible Ca2+-binding protein {ECO:0000303|PubMed:9678579}; Short=AtCP1 {ECO:0000303|PubMed:9678579};	M0ZL26_SOLTU SubName: Full=Uncharacterized protein {ECO:0000313|EnsemblPlants:PGSC0003DMT400003037};	At5g49480	GO:0005829,cytosol; GO:0009536,plastid; GO:0005509,calcium ion binding; GO:0042538,hyperosmotic salinity response; GO:0003674,molecular_function; GO:0005488,binding; GO:0046872,metal ion binding; GO:0043167,ion binding; GO:0043169,cation binding; GO:0006950,response to stress; GO:0006970,response to osmotic stress; GO:0006972,hyperosmotic response; GO:0008150,biological_process; GO:0009628,respon…	PF13499.6:EF-hand domain pair	--	--	--
Smechr0402250	K02183	5.0633	3.61097	2.54157	2.28281	-0.445148	2.06968	0.909985	E04	76734043	76746652	+	Smechr0402250	--	K02183 calmodulin | (RefSeq) calmodulin-1-like (A)	ko04016: MAPK signaling pathway - plant; ko04070: Phosphatidylinositol signaling system; ko04626: Plant-pathogen interaction	PREDICTED: calmodulin-like protein 5 [Solanum lycopersicum]	CML12_ARATH RecName: Full=Calmodulin-like protein 12 {ECO:0000303|Ref.7}; AltName: Full=Touch-induced calmodulin-related protein 3 {ECO:0000303|PubMed:2302732};	K4BUZ2_SOLLC SubName: Full=Uncharacterized protein {ECO:0000313|EnsemblPlants:Solyc04g079080.2.1};	At2g41100	GO:0005829,cytosol; GO:0009506,plasmodesma; GO:0005774,vacuolar membrane; GO:0005509,calcium ion binding; GO:0003729,mRNA binding; GO:0071456,cellular response to hypoxia; GO:0009646,response to absence of light; GO:0009612,response to mechanical stimulus; GO:0009652,thigmotropism; GO:0003674,molecular_function; GO:0005488,binding; GO:0046872,metal ion binding; GO:0043167,ion binding; GO:0043169,…	PF00036.32:EF hand	--	--	--
Smechr0700230	K02183	1.21771	0.745287	-0.17268	-0.338679	-0.23804	1.11047	0.877742	E07	3870536	3872095	+	Smechr0700230	--	K02183 calmodulin | (RefSeq) calmodulin-like protein 7 (A)	ko04016: MAPK signaling pathway - plant; ko04070: Phosphatidylinositol signaling system; ko04626: Plant-pathogen interaction	PREDICTED: calmodulin-like protein 3 [Solanum tuberosum]	CML28_ORYSJ RecName: Full=Probable calcium-binding protein CML28; AltName: Full=Calmodulin-like protein 28;	M1D1P4_SOLTU SubName: Full=Calmodulin {ECO:0000313|EnsemblPlants:PGSC0003DMT400079359};	At4g12860	GO:0005509,calcium ion binding; GO:0003674,molecular_function; GO:0005488,binding; GO:0046872,metal ion binding; GO:0043167,ion binding; GO:0043169,cation binding	PF00036.32:EF hand	--	--	--
Smechr0402247	K02183	3.23442	0.393685	0.0976806	-0.0611144	0.955599	4.09356	1.43819	E04	76703924	76704199	+	Smechr0402247	--	K02183 calmodulin | (RefSeq) calmodulin-like (A)	ko04016: MAPK signaling pathway - plant; ko04070: Phosphatidylinositol signaling system; ko04626: Plant-pathogen interaction	hypothetical protein CQW23_29972 [Capsicum baccatum]	CML27_ARATH RecName: Full=Probable calcium-binding protein CML27; AltName: Full=Calmodulin-like protein 27;	A0A2G2VBY6_CAPBA SubName: Full=Uncharacterized protein {ECO:0000313|EMBL:PHT30505.1};	At1g18210	GO:0005829,cytosol; GO:0005634,nucleus; GO:0005886,plasma membrane; GO:0005773,vacuole; GO:0005509,calcium ion binding; GO:0003674,molecular_function; GO:0005488,binding; GO:0046872,metal ion binding; GO:0043167,ion binding; GO:0043169,cation binding; GO:0005622,intracellular; GO:0005575,cellular_component; GO:0005623,cell; GO:0005737,cytoplasm; GO:0044424,intracellular part; GO:0044444,cytoplasm…	PF00036.32:EF hand	--	--	--
novel.7922	K13420	1.33917	-0.190107	3.9462	1.54603	0.347822	-2.27168	-1.36555	E11	99065350	99067794	+	--	--	K13420 LRR receptor-like serine/threonine-protein kinase FLS2 [EC:2.7.11.1] | (RefSeq) receptor kinase-like protein Xa21 (A)	ko04016: MAPK signaling pathway - plant; ko04626: Plant-pathogen interaction	PREDICTED: probable LRR receptor-like serine/threonine-protein kinase At3g47570 isoform X2 [Capsicum annuum]	XA21_ORYSI RecName: Full=Receptor kinase-like protein Xa21 {ECO:0000303|Ref.1}; EC=2.7.11.1 {ECO:0000255|PROSITE-ProRule:PRU00159, ECO:0000269|PubMed:11927577}; Contains: RecName: Full=Receptor kinase-like protein Xa21, processed {ECO:0000250|UniProtKB:Q2R2D5}; Flags: Precursor;	A0A2G2ZFE6_CAPAN SubName: Full=probable LRR receptor-like serine/threonine-protein kinase At3g47570 isoform X2 {ECO:0000313|RefSeq:XP_016572074.1};	At3g47090	GO:0005789,endoplasmic reticulum membrane; GO:0016021,integral component of membrane; GO:0005634,nucleus; GO:0005886,plasma membrane; GO:0005524,ATP binding; GO:0106310,NA; GO:0004674,protein serine/threonine kinase activity; GO:0106311,NA; GO:0006952,defense response; GO:0031349,positive regulation of defense response; GO:1900426,positive regulation of defense response to bacterium; GO:0046777,p…	PF00069.25:Protein kinase domain	--	--	--
Smechr0702202	K13420	-4.02975	-3.61471	3.77717	-0.0221641	-4.66777	-12.8117	-8.16246	E07	101032239	101033832	-	Smechr0702202	--	K13420 LRR receptor-like serine/threonine-protein kinase FLS2 [EC:2.7.11.1] | (RefSeq) LRR receptor-like serine/threonine-protein kinase FLS2 (A)	ko04016: MAPK signaling pathway - plant; ko04626: Plant-pathogen interaction	PREDICTED: epidermis-specific secreted glycoprotein EP1-like [Solanum lycopersicum]	EP1L2_ARATH RecName: Full=EP1-like glycoprotein 2 {ECO:0000305}; AltName: Full=Curculin-like (Mannose-binding) lectin family protein {ECO:0000303|PubMed:23738689}; Flags: Precursor;	A0A3Q7HDB6_SOLLC SubName: Full=Uncharacterized protein {ECO:0000313|EnsemblPlants:Solyc07g055690.2.1};	At1g78830	GO:0048046,apoplast; GO:0005618,cell wall; GO:0005794,Golgi apparatus; GO:0005739,mitochondrion; GO:0009505,plant-type cell wall; GO:0005886,plasma membrane; GO:0009506,plasmodesma; GO:0099503,secretory vesicle; GO:0030246,carbohydrate binding; GO:0003674,molecular_function; GO:0005488,binding; GO:0005575,cellular_component; GO:0005576,extracellular region; GO:0005623,cell; GO:0030312,external en…	PF01453.24:D-mannose binding lectin	--	--	--
novel.1590	K13420	0	0	8.64366	0.970037	0	-8.36111	-0.970037	E03	985398	986477	+	--	--	K13420 LRR receptor-like serine/threonine-protein kinase FLS2 [EC:2.7.11.1] | (RefSeq) LRR receptor-like serine/threonine-protein kinase EFR (A)	ko04016: MAPK signaling pathway - plant; ko04626: Plant-pathogen interaction	PREDICTED: LRR receptor-like serine/threonine-protein kinase EFR [Solanum lycopersicum]	XA21_ORYSJ RecName: Full=Receptor kinase-like protein Xa21 {ECO:0000303|PubMed:22735448}; EC=2.7.11.1 {ECO:0000250|UniProtKB:Q1MX30, ECO:0000255|PROSITE-ProRule:PRU00159}; Contains: RecName: Full=Receptor kinase-like protein Xa21, processed {ECO:0000303|PubMed:22735448}; Flags: Precursor;	A0A2G3CJF6_CAPCH RecName: Full=Protein kinase domain-containing protein {ECO:0000259|PROSITE:PS50011};	At3g47090	GO:0032541,cortical endoplasmic reticulum; GO:0005789,endoplasmic reticulum membrane; GO:0016021,integral component of membrane; GO:0005634,nucleus; GO:1990578,perinuclear endoplasmic reticulum membrane; GO:0005886,plasma membrane; GO:0005524,ATP binding; GO:0106310,NA; GO:0106311,NA; GO:0006952,defense response; GO:0000166,nucleotide binding; GO:0003674,molecular_function; GO:0005488,binding; GO…	PF07714.17:Protein tyrosine kinase	--	--	--
Smechr0600274	K13420	-3.5025	-1.38702	8.04901	0.726999	1.05436	-7.76958	-0.0901766	E06	4771557	4775058	+	Smechr0600274	--	K13420 LRR receptor-like serine/threonine-protein kinase FLS2 [EC:2.7.11.1] | (RefSeq) probable LRR receptor-like serine/threonine-protein kinase At3g47570 (A)	ko04016: MAPK signaling pathway - plant; ko04626: Plant-pathogen interaction	PREDICTED: probable LRR receptor-like serine/threonine-protein kinase At3g47570 [Solanum lycopersicum]	Y3475_ARATH RecName: Full=Probable LRR receptor-like serine/threonine-protein kinase At3g47570; EC=2.7.11.1; Flags: Precursor;	M1BVC9_SOLTU RecName: Full=Protein kinase domain-containing protein {ECO:0000259|PROSITE:PS50011};	At5g39390	GO:0016021,integral component of membrane; GO:0005886,plasma membrane; GO:0005524,ATP binding; GO:0106310,NA; GO:0106311,NA; GO:0000166,nucleotide binding; GO:0003674,molecular_function; GO:0005488,binding; GO:0008144,drug binding; GO:0017076,purine nucleotide binding; GO:0030554,adenyl nucleotide binding; GO:0032553,ribonucleotide binding; GO:0032555,purine ribonucleotide binding; GO:0032559,ade…	PF07714.17:Protein tyrosine kinase	--	--	--
novel.7205	K13420	-0.804443	-1.39714	1.58793	3.64552	2.11754	-0.267293	-2.90058	E11	7195856	7196714	-	--	--	K13420 LRR receptor-like serine/threonine-protein kinase FLS2 [EC:2.7.11.1] | (RefSeq) receptor kinase-like protein Xa21 (A)	ko04016: MAPK signaling pathway - plant; ko04626: Plant-pathogen interaction	PREDICTED: LRR receptor-like serine/threonine-protein kinase FLS2 [Solanum tuberosum]	--	M1C629_SOLTU SubName: Full=Serine-threonine protein kinase, plant-type {ECO:0000313|EnsemblPlants:PGSC0003DMT400060547};	--	GO:0016021,integral component of membrane; GO:0005524,ATP binding; GO:0004672,protein kinase activity; GO:0000166,nucleotide binding; GO:0003674,molecular_function; GO:0005488,binding; GO:0008144,drug binding; GO:0017076,purine nucleotide binding; GO:0030554,adenyl nucleotide binding; GO:0032553,ribonucleotide binding; GO:0032555,purine ribonucleotide binding; GO:0032559,adenyl ribonucleotide bin…	--	--	--	--
Smechr0201766	K13420	-0.150062	-1.02478	2.80413	4.17166	0.807662	-0.241143	-2.4071	E02	62805244	62805963	+	Smechr0201766	--	K13420 LRR receptor-like serine/threonine-protein kinase FLS2 [EC:2.7.11.1] | (RefSeq) LRR receptor-like serine/threonine-protein kinase FLS2 (A)	ko04016: MAPK signaling pathway - plant; ko04626: Plant-pathogen interaction	PREDICTED: G-type lectin S-receptor-like serine/threonine-protein kinase At4g03230 isoform X1 [Capsicum annuum]	Y4230_ARATH RecName: Full=G-type lectin S-receptor-like serine/threonine-protein kinase At4g03230; EC=2.7.11.1; Flags: Precursor;	A0A2G2XXB9_CAPAN SubName: Full=G-type lectin S-receptor-like serine/threonine-protein kinase At4g03230 isoform X2 {ECO:0000313|RefSeq:XP_016559911.1};	At4g03230	GO:0016021,integral component of membrane; GO:0005886,plasma membrane; GO:0005524,ATP binding; GO:0005516,calmodulin binding; GO:0030246,carbohydrate binding; GO:0106310,NA; GO:0004674,protein serine/threonine kinase activity; GO:0106311,NA; GO:0006468,protein phosphorylation; GO:0048544,recognition of pollen; GO:0000166,nucleotide binding; GO:0003674,molecular_function; GO:0005488,binding; GO:00…	PF01453.24:D-mannose binding lectin	--	--	--
novel.7913	K13420	0.165287	0.214144	0.713821	1.50547	-0.880033	-1.47998	-2.14438	E11	98613525	98700058	+	--	--	K13420 LRR receptor-like serine/threonine-protein kinase FLS2 [EC:2.7.11.1] | (RefSeq) receptor kinase-like protein Xa21 (A)	ko04016: MAPK signaling pathway - plant; ko04626: Plant-pathogen interaction	putative reverse transcriptase domain-containing protein [Helianthus annuus]	LRL25_ARATH RecName: Full=LEAF RUST 10 DISEASE-RESISTANCE LOCUS RECEPTOR-LIKE PROTEIN KINASE-like 2.5 {ECO:0000303|PubMed:12805585}; EC=2.7.11.1; AltName: Full=Probable receptor-like serine/threonine-protein kinase LRK10L-2.5 {ECO:0000305}; Flags: Precursor;	A0A2U1Q3X0_ARTAN RecName: Full=Reverse transcriptase {ECO:0000256|ARBA:ARBA00021271};	At1g35647	GO:0016021,integral component of membrane; GO:0005524,ATP binding; GO:0030247,polysaccharide binding; GO:0106310,NA; GO:0106311,NA; GO:0000166,nucleotide binding; GO:0003674,molecular_function; GO:0005488,binding; GO:0008144,drug binding; GO:0017076,purine nucleotide binding; GO:0030554,adenyl nucleotide binding; GO:0032553,ribonucleotide binding; GO:0032555,purine ribonucleotide binding; GO:0032…	PF00078.27:Reverse transcriptase (RNA-dependent DNA polymerase)	--	--	--
novel.7204	K13420	0.338862	0.400314	3.03536	5.36631	3.19295	0.482721	-1.74366	E11	7190732	7195266	+	--	--	K13420 LRR receptor-like serine/threonine-protein kinase FLS2 [EC:2.7.11.1] | (RefSeq) receptor kinase-like protein Xa21 (A)	ko04016: MAPK signaling pathway - plant; ko04626: Plant-pathogen interaction	PREDICTED: LRR receptor-like serine/threonine-protein kinase EFR [Solanum tuberosum]	CAR11_ARATH RecName: Full=Protein C2-DOMAIN ABA-RELATED 11 {ECO:0000305}; Contains: RecName: Full=Protein C2-DOMAIN ABA-RELATED 11, N-terminally processed;	M1C6B0_SOLTU SubName: Full=Serine-threonine protein kinase, plant-type {ECO:0000313|EnsemblPlants:PGSC0003DMT400060719};	At5g47710	GO:0005634,nucleus; GO:0005886,plasma membrane; GO:0009536,plastid; GO:0005773,vacuole; GO:0005096,GTPase activator activity; GO:0046872,metal ion binding; GO:0005543,phospholipid binding; GO:0009738,abscisic acid-activated signaling pathway; GO:0009789,positive regulation of abscisic acid-activated signaling pathway; GO:0043547,positive regulation of GTPase activity; GO:0003674,molecular_functio…	PF07714.17:Protein tyrosine kinase	--	--	--
Smechr0600389	K13420	-0.494529	-0.282804	0.473242	1.59565	0.967961	-0.0343174	-0.881252	E06	7745287	7746708	+	Smechr0600389	--	K13420 LRR receptor-like serine/threonine-protein kinase FLS2 [EC:2.7.11.1] | (RefSeq) receptor kinase-like protein Xa21 isoform X1 (A)	ko04016: MAPK signaling pathway - plant; ko04626: Plant-pathogen interaction	PREDICTED: probably inactive leucine-rich repeat receptor-like protein kinase At5g48380 [Solanum tuberosum]	Y5838_ARATH RecName: Full=Probably inactive leucine-rich repeat receptor-like protein kinase At5g48380; Flags: Precursor;	M1CNB7_SOLTU SubName: Full=Protein kinase {ECO:0000313|EnsemblPlants:PGSC0003DMT400071183};	At5g48380	GO:0016021,integral component of membrane; GO:0005886,plasma membrane; GO:0009506,plasmodesma; GO:0005524,ATP binding; GO:0042802,identical protein binding; GO:0016301,kinase activity; GO:0004672,protein kinase activity; GO:0033612,receptor serine/threonine kinase binding; GO:0042742,defense response to bacterium; GO:0060548,negative regulation of cell death; GO:0031348,negative regulation of def…	PF13855.6:Leucine rich repeat	--	--	--
Smechr0401230	K13420	0.100311	0.109832	0.825909	1.53667	0.671784	-0.0761125	-0.723623	E04	53887859	53890772	-	Smechr0401230	--	K13420 LRR receptor-like serine/threonine-protein kinase FLS2 [EC:2.7.11.1] | (RefSeq) LRR receptor-like serine/threonine-protein kinase FLS2 (A)	ko04016: MAPK signaling pathway - plant; ko04626: Plant-pathogen interaction	PREDICTED: G-type lectin S-receptor-like serine/threonine-protein kinase At1g34300 [Solanum tuberosum]	Y1343_ARATH RecName: Full=G-type lectin S-receptor-like serine/threonine-protein kinase At1g34300; EC=2.7.11.1; Flags: Precursor;	M1CYP3_SOLTU RecName: Full=Receptor-like serine/threonine-protein kinase {ECO:0000256|PIRNR:PIRNR000641}; EC=2.7.11.1 {ECO:0000256|PIRNR:PIRNR000641};	At1g34300	GO:0016021,integral component of membrane; GO:0005886,plasma membrane; GO:0005524,ATP binding; GO:0005516,calmodulin binding; GO:0030246,carbohydrate binding; GO:0106310,NA; GO:0004674,protein serine/threonine kinase activity; GO:0106311,NA; GO:0048544,recognition of pollen; GO:0000166,nucleotide binding; GO:0003674,molecular_function; GO:0005488,binding; GO:0008144,drug binding; GO:0017076,purin…	PF00069.25:Protein kinase domain	--	--	--
novel.3955	K13420	0.268993	0.239142	6.70506	8.48531	7.78636	1.76383	-0.428717	E06	66728122	66729064	+	--	--	K13420 LRR receptor-like serine/threonine-protein kinase FLS2 [EC:2.7.11.1] | (RefSeq) LRR receptor-like serine/threonine-protein kinase FLS2 (A)	ko04016: MAPK signaling pathway - plant; ko04626: Plant-pathogen interaction	PREDICTED: uncharacterized protein LOC107804081 [Nicotiana tabacum]	POLR2_ARATH RecName: Full=Retrovirus-related Pol polyprotein from transposon RE2; AltName: Full=Retro element 2 {ECO:0000303|PubMed:10689195}; Short=AtRE2 {ECO:0000303|PubMed:10689195}; Includes: RecName: Full=Protease RE2; EC=3.4.23.-; Includes: RecName: Full=Reverse transcriptase RE2; EC=2.7.7.49; Includes: RecName: Full=Endonuclease RE2;	A0A1S4B3L5_TOBAC SubName: Full=uncharacterized protein LOC107804081 {ECO:0000313|RefSeq:XP_016483383.1};	At4g10990_1	GO:0004190,aspartic-type endopeptidase activity; GO:0004519,endonuclease activity; GO:0046872,metal ion binding; GO:0003676,nucleic acid binding; GO:0003964,RNA-directed DNA polymerase activity; GO:0015074,DNA integration; GO:0006310,DNA recombination; GO:0003674,molecular_function; GO:0003824,catalytic activity; GO:0004175,endopeptidase activity; GO:0008233,peptidase activity; GO:0070011,peptida…	--	--	--	--
novel.6660	K13420	-0.423275	0.0294628	-0.326202	2.78572	2.45787	2.37216	-0.272935	E10	27008202	27010891	+	--	--	K13420 LRR receptor-like serine/threonine-protein kinase FLS2 [EC:2.7.11.1] | (RefSeq) LRR receptor-like serine/threonine-protein kinase FLS2 (A)	ko04016: MAPK signaling pathway - plant; ko04626: Plant-pathogen interaction	PREDICTED: uncharacterized protein LOC109232693 [Nicotiana attenuata]	POLR2_ARATH RecName: Full=Retrovirus-related Pol polyprotein from transposon RE2; AltName: Full=Retro element 2 {ECO:0000303|PubMed:10689195}; Short=AtRE2 {ECO:0000303|PubMed:10689195}; Includes: RecName: Full=Protease RE2; EC=3.4.23.-; Includes: RecName: Full=Reverse transcriptase RE2; EC=2.7.7.49; Includes: RecName: Full=Endonuclease RE2;	A0A0V0I001_SOLCH SubName: Full=Putative ovule protein {ECO:0000313|EMBL:JAP25408.1};	At1g25430	GO:0004190,aspartic-type endopeptidase activity; GO:0004519,endonuclease activity; GO:0046872,metal ion binding; GO:0003676,nucleic acid binding; GO:0003964,RNA-directed DNA polymerase activity; GO:0015074,DNA integration; GO:0006310,DNA recombination; GO:0003674,molecular_function; GO:0003824,catalytic activity; GO:0004175,endopeptidase activity; GO:0008233,peptidase activity; GO:0070011,peptida…	PF00078.27:Reverse transcriptase (RNA-dependent DNA polymerase)	--	--	--
Smechr0800419	K13420	0.336714	0.181775	0.160142	4.58663	4.40002	4.57726	0.0251111	E08	5835374	5840922	+	Smechr0800419	--	K13420 LRR receptor-like serine/threonine-protein kinase FLS2 [EC:2.7.11.1] | (RefSeq) probable LRR receptor-like serine/threonine-protein kinase At3g47570 (A)	ko04016: MAPK signaling pathway - plant; ko04626: Plant-pathogen interaction	PREDICTED: cell number regulator 1-like [Solanum tuberosum]	CNR1_MAIZE RecName: Full=Cell number regulator 1; AltName: Full=ZmCNR01;	M1A526_SOLTU SubName: Full=Uncharacterized protein {ECO:0000313|EnsemblPlants:PGSC0003DMT400014897};	At1g14870	GO:0016021,integral component of membrane; GO:0008285,negative regulation of cell proliferation; GO:0008150,biological_process; GO:0008283,cell proliferation; GO:0009987,cellular process; GO:0042127,regulation of cell proliferation; GO:0048519,negative regulation of biological process; GO:0048523,negative regulation of cellular process; GO:0050789,regulation of biological process; GO:0050794,regu…	PF04749.17:PLAC8 family	--	--	--
novel.8099	K13420	0.764509	0.205812	0.093484	3.16796	2.9915	3.6556	0.058347	E12	10372066	10372686	.	--	--	K13420 LRR receptor-like serine/threonine-protein kinase FLS2 [EC:2.7.11.1] | (RefSeq) LRR receptor-like serine/threonine-protein kinase FLS2 (A)	ko04016: MAPK signaling pathway - plant; ko04626: Plant-pathogen interaction	PREDICTED: uncharacterized protein LOC109235952 [Nicotiana attenuata]	POLR2_ARATH RecName: Full=Retrovirus-related Pol polyprotein from transposon RE2; AltName: Full=Retro element 2 {ECO:0000303|PubMed:10689195}; Short=AtRE2 {ECO:0000303|PubMed:10689195}; Includes: RecName: Full=Protease RE2; EC=3.4.23.-; Includes: RecName: Full=Reverse transcriptase RE2; EC=2.7.7.49; Includes: RecName: Full=Endonuclease RE2;	M1C4J6_SOLTU RecName: Full=Reverse transcriptase Ty1/copia-type domain-containing protein {ECO:0000259|Pfam:PF07727};	At1g57640	GO:0004190,aspartic-type endopeptidase activity; GO:0004519,endonuclease activity; GO:0046872,metal ion binding; GO:0003676,nucleic acid binding; GO:0003964,RNA-directed DNA polymerase activity; GO:0015074,DNA integration; GO:0006310,DNA recombination; GO:0003674,molecular_function; GO:0003824,catalytic activity; GO:0004175,endopeptidase activity; GO:0008233,peptidase activity; GO:0070011,peptida…	--	--	--	--
novel.1574	K13420	-3.11548	-3.11548	0	8.67755	0.937852	0	-8.52231	E03	255239	256280	+	--	--	K13420 LRR receptor-like serine/threonine-protein kinase FLS2 [EC:2.7.11.1] | (RefSeq) probable LRR receptor-like serine/threonine-protein kinase At3g47570 (A)	ko04016: MAPK signaling pathway - plant; ko04626: Plant-pathogen interaction	PREDICTED: LRR receptor-like serine/threonine-protein kinase EFR [Capsicum annuum]	EFR_ARATH RecName: Full=LRR receptor-like serine/threonine-protein kinase EFR {ECO:0000303|PubMed:16713565}; EC=2.7.11.1 {ECO:0000269|PubMed:18158241, ECO:0000269|PubMed:29649442}; AltName: Full=Elongation factor Tu receptor {ECO:0000303|PubMed:16713565}; Short=EF-Tu receptor {ECO:0000303|PubMed:16713565}; Flags: Precursor;	A0A2G2WXL7_CAPBA RecName: Full=Protein kinase domain-containing protein {ECO:0000259|PROSITE:PS50011};	At5g20480	GO:0012505,endomembrane system; GO:0016021,integral component of membrane; GO:0005886,plasma membrane; GO:0005524,ATP binding; GO:0106310,NA; GO:0106311,NA; GO:0019199,transmembrane receptor protein kinase activity; GO:0016045,detection of bacterium; GO:0009755,hormone-mediated signaling pathway; GO:0002764,immune response-regulating signaling pathway; GO:0002758,innate immune response-activating…	PF08263.12:Leucine rich repeat N-terminal domain	--	--	--
Smechr0300605	K13420	4.05889	0	0	8.53304	0	1.22185	-8.37629	E03	12990923	12992056	+	Smechr0300605	--	K13420 LRR receptor-like serine/threonine-protein kinase FLS2 [EC:2.7.11.1] | (RefSeq) probable LRR receptor-like serine/threonine-protein kinase At3g47570 (A)	ko04016: MAPK signaling pathway - plant; ko04626: Plant-pathogen interaction	hypothetical protein T459_11284 [Capsicum annuum]	RLP41_ARATH RecName: Full=Receptor-like protein 41 {ECO:0000303|PubMed:18434605}; Short=AtRLP41 {ECO:0000303|PubMed:18434605}; Flags: Precursor;	A0A2G2ZLM6_CAPAN RecName: Full=Protein kinase domain-containing protein {ECO:0000259|PROSITE:PS50011};	At3g47090	GO:0016021,integral component of membrane; GO:0005886,plasma membrane; GO:0071215,cellular response to abscisic acid stimulus; GO:0010150,leaf senescence; GO:0001101,response to acid chemical; GO:0008150,biological_process; GO:0009719,response to endogenous stimulus; GO:0009725,response to hormone; GO:0009737,response to abscisic acid; GO:0009987,cellular process; GO:0010033,response to organic s…	PF13855.6:Leucine rich repeat	--	--	--
novel.1592	K13420	1.52472	-1.30433	0	10.3771	1.73507	2.19405	-6.55519	E03	998721	999477	+	--	--	K13420 LRR receptor-like serine/threonine-protein kinase FLS2 [EC:2.7.11.1] | (RefSeq) putative receptor-like protein kinase At3g47110 isoform X1 (A)	ko04016: MAPK signaling pathway - plant; ko04626: Plant-pathogen interaction	hypothetical protein CQW23_09433 [Capsicum baccatum]	XA21_ORYSI RecName: Full=Receptor kinase-like protein Xa21 {ECO:0000303|Ref.1}; EC=2.7.11.1 {ECO:0000255|PROSITE-ProRule:PRU00159, ECO:0000269|PubMed:11927577}; Contains: RecName: Full=Receptor kinase-like protein Xa21, processed {ECO:0000250|UniProtKB:Q2R2D5}; Flags: Precursor;	A0A2G2WWP9_CAPBA RecName: Full=Protein kinase domain-containing protein {ECO:0000259|PROSITE:PS50011};	At3g47090	GO:0005789,endoplasmic reticulum membrane; GO:0016021,integral component of membrane; GO:0005634,nucleus; GO:0005886,plasma membrane; GO:0005524,ATP binding; GO:0106310,NA; GO:0004674,protein serine/threonine kinase activity; GO:0106311,NA; GO:0006952,defense response; GO:0031349,positive regulation of defense response; GO:1900426,positive regulation of defense response to bacterium; GO:0046777,p…	PF00069.25:Protein kinase domain	--	--	--
novel.7207	K13420	2.10852	-0.678072	7.77698	7.837	1.42597	-0.7682	-4.49386	E11	7197064	7198325	-	--	--	K13420 LRR receptor-like serine/threonine-protein kinase FLS2 [EC:2.7.11.1] | (RefSeq) probable LRR receptor-like serine/threonine-protein kinase At3g47570 (A)	ko04016: MAPK signaling pathway - plant; ko04626: Plant-pathogen interaction	PREDICTED: probable LRR receptor-like serine/threonine-protein kinase At4g36180 [Solanum tuberosum]	EFR_ARATH RecName: Full=LRR receptor-like serine/threonine-protein kinase EFR {ECO:0000303|PubMed:16713565}; EC=2.7.11.1 {ECO:0000269|PubMed:18158241, ECO:0000269|PubMed:29649442}; AltName: Full=Elongation factor Tu receptor {ECO:0000303|PubMed:16713565}; Short=EF-Tu receptor {ECO:0000303|PubMed:16713565}; Flags: Precursor;	M1C624_SOLTU SubName: Full=Leucine Rich Repeat {ECO:0000313|EnsemblPlants:PGSC0003DMT400060525};	At5g39390	GO:0012505,endomembrane system; GO:0016021,integral component of membrane; GO:0005886,plasma membrane; GO:0005524,ATP binding; GO:0106310,NA; GO:0106311,NA; GO:0019199,transmembrane receptor protein kinase activity; GO:0016045,detection of bacterium; GO:0009755,hormone-mediated signaling pathway; GO:0002764,immune response-regulating signaling pathway; GO:0002758,innate immune response-activating…	PF08263.12:Leucine rich repeat N-terminal domain	--	--	--
novel.7905	K13420	-2.31647	-1.50524	4	8.85096	1.94448	0.0430346	-4.13332	E11	98119957	98132924	-	--	--	K13420 LRR receptor-like serine/threonine-protein kinase FLS2 [EC:2.7.11.1] | (RefSeq) receptor kinase-like protein Xa21 (A)	ko04016: MAPK signaling pathway - plant; ko04626: Plant-pathogen interaction	putative reverse transcriptase domain-containing protein [Helianthus annuus]	XA21_ORYSI RecName: Full=Receptor kinase-like protein Xa21 {ECO:0000303|Ref.1}; EC=2.7.11.1 {ECO:0000255|PROSITE-ProRule:PRU00159, ECO:0000269|PubMed:11927577}; Contains: RecName: Full=Receptor kinase-like protein Xa21, processed {ECO:0000250|UniProtKB:Q2R2D5}; Flags: Precursor;	A0A2U1Q3X0_ARTAN RecName: Full=Reverse transcriptase {ECO:0000256|ARBA:ARBA00021271};	At1g35647	GO:0005789,endoplasmic reticulum membrane; GO:0016021,integral component of membrane; GO:0005634,nucleus; GO:0005886,plasma membrane; GO:0005524,ATP binding; GO:0106310,NA; GO:0004674,protein serine/threonine kinase activity; GO:0106311,NA; GO:0006952,defense response; GO:0031349,positive regulation of defense response; GO:1900426,positive regulation of defense response to bacterium; GO:0046777,p…	PF00078.27:Reverse transcriptase (RNA-dependent DNA polymerase)	--	--	--
novel.7908	K13420	-6.99624	-1.73571	0	7.43172	2.10608	0	-4.08001	E11	98499099	98529465	+	--	--	K13420 LRR receptor-like serine/threonine-protein kinase FLS2 [EC:2.7.11.1] | (RefSeq) receptor kinase-like protein Xa21 (A)	ko04016: MAPK signaling pathway - plant; ko04626: Plant-pathogen interaction	PREDICTED: probable LRR receptor-like serine/threonine-protein kinase At3g47570 [Solanum pennellii]	XA21_ORYSI RecName: Full=Receptor kinase-like protein Xa21 {ECO:0000303|Ref.1}; EC=2.7.11.1 {ECO:0000255|PROSITE-ProRule:PRU00159, ECO:0000269|PubMed:11927577}; Contains: RecName: Full=Receptor kinase-like protein Xa21, processed {ECO:0000250|UniProtKB:Q2R2D5}; Flags: Precursor;	M1BVY0_SOLTU SubName: Full=Serine-threonine protein kinase, plant-type {ECO:0000313|EnsemblPlants:PGSC0003DMT400054193};	At3g47090	GO:0005789,endoplasmic reticulum membrane; GO:0016021,integral component of membrane; GO:0005634,nucleus; GO:0005886,plasma membrane; GO:0005524,ATP binding; GO:0106310,NA; GO:0004674,protein serine/threonine kinase activity; GO:0106311,NA; GO:0006952,defense response; GO:0031349,positive regulation of defense response; GO:1900426,positive regulation of defense response to bacterium; GO:0046777,p…	PF00069.25:Protein kinase domain	--	--	--
Smechr0201228	K13420	-3.90689	2.1375	0	8.26586	0.69897	-0.477121	-1.83244	E02	56702307	56710308	+	Smechr0201228	--	K13420 LRR receptor-like serine/threonine-protein kinase FLS2 [EC:2.7.11.1] | (RefSeq) probable LRR receptor-like serine/threonine-protein kinase At3g47570 isoform X1 (A)	ko04016: MAPK signaling pathway - plant; ko04626: Plant-pathogen interaction	PREDICTED: probable LRR receptor-like serine/threonine-protein kinase At3g47570 [Solanum pennellii]	Y3475_ARATH RecName: Full=Probable LRR receptor-like serine/threonine-protein kinase At3g47570; EC=2.7.11.1; Flags: Precursor;	M1CRQ6_SOLTU RecName: Full=Protein kinase domain-containing protein {ECO:0000259|PROSITE:PS50011};	At3g47090	GO:0016021,integral component of membrane; GO:0005886,plasma membrane; GO:0005524,ATP binding; GO:0106310,NA; GO:0106311,NA; GO:0000166,nucleotide binding; GO:0003674,molecular_function; GO:0005488,binding; GO:0008144,drug binding; GO:0017076,purine nucleotide binding; GO:0030554,adenyl nucleotide binding; GO:0032553,ribonucleotide binding; GO:0032555,purine ribonucleotide binding; GO:0032559,ade…	PF13855.6:Leucine rich repeat	--	--	--
Smechr0300604	K13420	-0.263034	1.86507	0	6.69137	1.14613	1.06695	-1.09434	E03	12957037	12958005	+	Smechr0300604	--	K13420 LRR receptor-like serine/threonine-protein kinase FLS2 [EC:2.7.11.1] | (RefSeq) probable LRR receptor-like serine/threonine-protein kinase At3g47570 (A)	ko04016: MAPK signaling pathway - plant; ko04626: Plant-pathogen interaction	PREDICTED: LRR receptor-like serine/threonine-protein kinase EFR [Capsicum annuum]	EFR_ARATH RecName: Full=LRR receptor-like serine/threonine-protein kinase EFR {ECO:0000303|PubMed:16713565}; EC=2.7.11.1 {ECO:0000269|PubMed:18158241, ECO:0000269|PubMed:29649442}; AltName: Full=Elongation factor Tu receptor {ECO:0000303|PubMed:16713565}; Short=EF-Tu receptor {ECO:0000303|PubMed:16713565}; Flags: Precursor;	A0A1U8GIS7_CAPAN SubName: Full=LRR receptor-like serine/threonine-protein kinase EFR {ECO:0000313|RefSeq:XP_016571187.1};	At5g20480	GO:0012505,endomembrane system; GO:0016021,integral component of membrane; GO:0005886,plasma membrane; GO:0005524,ATP binding; GO:0106310,NA; GO:0106311,NA; GO:0019199,transmembrane receptor protein kinase activity; GO:0016045,detection of bacterium; GO:0009755,hormone-mediated signaling pathway; GO:0002764,immune response-regulating signaling pathway; GO:0002758,innate immune response-activating…	PF08263.12:Leucine rich repeat N-terminal domain	--	--	--
novel.7398	K13420	1.04278	1.38333	0	7.1091	1.99855	2.31246	-0.878626	E11	18233744	18234036	.	--	--	K13420 LRR receptor-like serine/threonine-protein kinase FLS2 [EC:2.7.11.1] | (RefSeq) LRR receptor-like serine/threonine-protein kinase FLS2 (A)	ko04016: MAPK signaling pathway - plant; ko04626: Plant-pathogen interaction	PREDICTED: uncharacterized mitochondrial protein AtMg00810-like [Solanum tuberosum]	POLR1_ARATH RecName: Full=Retrovirus-related Pol polyprotein from transposon RE1; AltName: Full=Retro element 1 {ECO:0000303|PubMed:10689195}; Short=AtRE1 {ECO:0000303|PubMed:10689195}; Includes: RecName: Full=Protease RE1; EC=3.4.23.-; Includes: RecName: Full=Reverse transcriptase RE1; EC=2.7.7.49; Includes: RecName: Full=Endonuclease RE1;	A0A3Q7I3R6_SOLLC SubName: Full=Uncharacterized protein {ECO:0000313|EnsemblPlants:Solyc09g065335.1.1};	At2g13940	GO:0004190,aspartic-type endopeptidase activity; GO:0004519,endonuclease activity; GO:0046872,metal ion binding; GO:0003676,nucleic acid binding; GO:0003964,RNA-directed DNA polymerase activity; GO:0015074,DNA integration; GO:0006310,DNA recombination; GO:0003674,molecular_function; GO:0003824,catalytic activity; GO:0004175,endopeptidase activity; GO:0008233,peptidase activity; GO:0070011,peptida…	--	--	--	--
Smechr0600267	K13420	-1.97098	0.195543	-1.68612	-1.44769	-2.10131	-2.43057	-0.429819	E06	4645668	4649123	-	Smechr0600267	--	K13420 LRR receptor-like serine/threonine-protein kinase FLS2 [EC:2.7.11.1] | (RefSeq) putative receptor-like protein kinase At3g47110 (A)	ko04016: MAPK signaling pathway - plant; ko04626: Plant-pathogen interaction	hypothetical protein BC332_15113 [Capsicum chinense]	EFR_ARATH RecName: Full=LRR receptor-like serine/threonine-protein kinase EFR {ECO:0000303|PubMed:16713565}; EC=2.7.11.1 {ECO:0000269|PubMed:18158241, ECO:0000269|PubMed:29649442}; AltName: Full=Elongation factor Tu receptor {ECO:0000303|PubMed:16713565}; Short=EF-Tu receptor {ECO:0000303|PubMed:16713565}; Flags: Precursor;	M1BVE3_SOLTU SubName: Full=Serine-threonine protein kinase, plant-type {ECO:0000313|EnsemblPlants:PGSC0003DMT400053734};	At5g39390	GO:0012505,endomembrane system; GO:0016021,integral component of membrane; GO:0005886,plasma membrane; GO:0005524,ATP binding; GO:0106310,NA; GO:0106311,NA; GO:0019199,transmembrane receptor protein kinase activity; GO:0016045,detection of bacterium; GO:0009755,hormone-mediated signaling pathway; GO:0002764,immune response-regulating signaling pathway; GO:0002758,innate immune response-activating…	PF07714.17:Protein tyrosine kinase	--	--	--
Smechr0301728	K13420	0.289303	0.00967498	-0.391353	-1.44328	-0.493241	0.156193	0.986769	E03	72259076	72262308	+	Smechr0301728	--	K13420 LRR receptor-like serine/threonine-protein kinase FLS2 [EC:2.7.11.1] | (RefSeq) LRR receptor-like serine/threonine-protein kinase FLS2 (A)	ko04016: MAPK signaling pathway - plant; ko04626: Plant-pathogen interaction	PREDICTED: putative kinase-like protein TMKL1 [Capsicum annuum]	TMKL1_ARATH RecName: Full=Putative kinase-like protein TMKL1; Flags: Precursor;	M1BMI5_SOLTU SubName: Full=Nodulation receptor kinase {ECO:0000313|EnsemblPlants:PGSC0003DMT400048498};	At5g07620	GO:0016021,integral component of membrane; GO:0005886,plasma membrane; GO:0009506,plasmodesma; GO:0005524,ATP binding; GO:0004672,protein kinase activity; GO:0000166,nucleotide binding; GO:0003674,molecular_function; GO:0005488,binding; GO:0008144,drug binding; GO:0017076,purine nucleotide binding; GO:0030554,adenyl nucleotide binding; GO:0032553,ribonucleotide binding; GO:0032555,purine ribonucl…	PF00069.25:Protein kinase domain	--	--	--
novel.7720	K13420	0	0	-1.08547	-4.59724	-11.2423	-9.73943	-1.7104	E11	81047400	81051339	-	--	--	K13420 LRR receptor-like serine/threonine-protein kinase FLS2 [EC:2.7.11.1] | (RefSeq) receptor kinase-like protein Xa21 (A)	ko04016: MAPK signaling pathway - plant; ko04626: Plant-pathogen interaction	PREDICTED: probable LRR receptor-like serine/threonine-protein kinase At3g47570 [Solanum pennellii]	XA21_ORYSI RecName: Full=Receptor kinase-like protein Xa21 {ECO:0000303|Ref.1}; EC=2.7.11.1 {ECO:0000255|PROSITE-ProRule:PRU00159, ECO:0000269|PubMed:11927577}; Contains: RecName: Full=Receptor kinase-like protein Xa21, processed {ECO:0000250|UniProtKB:Q2R2D5}; Flags: Precursor;	M1BVY0_SOLTU SubName: Full=Serine-threonine protein kinase, plant-type {ECO:0000313|EnsemblPlants:PGSC0003DMT400054193};	At3g47090	GO:0005789,endoplasmic reticulum membrane; GO:0016021,integral component of membrane; GO:0005634,nucleus; GO:0005886,plasma membrane; GO:0005524,ATP binding; GO:0106310,NA; GO:0004674,protein serine/threonine kinase activity; GO:0106311,NA; GO:0006952,defense response; GO:0031349,positive regulation of defense response; GO:1900426,positive regulation of defense response to bacterium; GO:0046777,p…	PF00069.25:Protein kinase domain	--	--	--
novel.4505	K13420	-1.06319	-0.703018	-0.981751	-6.20639	-3.2605	-3.22999	0.655745	E07	18366552	18382662	-	--	--	K13420 LRR receptor-like serine/threonine-protein kinase FLS2 [EC:2.7.11.1] | (RefSeq) LRR receptor-like serine/threonine-protein kinase FLS2 (A)	ko04016: MAPK signaling pathway - plant; ko04626: Plant-pathogen interaction	PREDICTED: uncharacterized mitochondrial protein AtMg00810-like [Capsicum annuum]	POLR1_ARATH RecName: Full=Retrovirus-related Pol polyprotein from transposon RE1; AltName: Full=Retro element 1 {ECO:0000303|PubMed:10689195}; Short=AtRE1 {ECO:0000303|PubMed:10689195}; Includes: RecName: Full=Protease RE1; EC=3.4.23.-; Includes: RecName: Full=Reverse transcriptase RE1; EC=2.7.7.49; Includes: RecName: Full=Endonuclease RE1;	A0A1U8HDL8_CAPAN SubName: Full=uncharacterized mitochondrial protein AtMg00810-like {ECO:0000313|RefSeq:XP_016579253.1};	At2g13940	GO:0004190,aspartic-type endopeptidase activity; GO:0004519,endonuclease activity; GO:0046872,metal ion binding; GO:0003676,nucleic acid binding; GO:0003964,RNA-directed DNA polymerase activity; GO:0015074,DNA integration; GO:0006310,DNA recombination; GO:0003674,molecular_function; GO:0003824,catalytic activity; GO:0004175,endopeptidase activity; GO:0008233,peptidase activity; GO:0070011,peptida…	PF07727.14:Reverse transcriptase (RNA-dependent DNA polymerase)	--	--	--
Smechr0601465	K13420	1.00951	0.417792	3.89697	3.87329	1.57821	-1.32037	-1.84907	E06	69883380	69884522	+	Smechr0601465	--	K13420 LRR receptor-like serine/threonine-protein kinase FLS2 [EC:2.7.11.1] | (RefSeq) LRR receptor-like serine/threonine-protein kinase FLS2 (A)	ko04016: MAPK signaling pathway - plant; ko04626: Plant-pathogen interaction	PREDICTED: G-type lectin S-receptor-like serine/threonine-protein kinase LECRK3 [Solanum lycopersicum]	LERK3_ORYSJ RecName: Full=G-type lectin S-receptor-like serine/threonine-protein kinase LECRK3 {ECO:0000305}; Short=OsLecRK3 {ECO:0000303|PubMed:25485617}; EC=2.7.11.1 {ECO:0000305}; AltName: Full=OsRLCK135 {ECO:0000303|PubMed:19825577}; Flags: Precursor;	A0A3Q7INM2_SOLLC RecName: Full=Receptor-like serine/threonine-protein kinase {ECO:0000256|PIRNR:PIRNR000641}; EC=2.7.11.1 {ECO:0000256|PIRNR:PIRNR000641};	At5g60900	GO:0016021,integral component of membrane; GO:0005524,ATP binding; GO:0030246,carbohydrate binding; GO:0106310,NA; GO:0106311,NA; GO:0006952,defense response; GO:0000166,nucleotide binding; GO:0003674,molecular_function; GO:0005488,binding; GO:0008144,drug binding; GO:0017076,purine nucleotide binding; GO:0030554,adenyl nucleotide binding; GO:0032553,ribonucleotide binding; GO:0032555,purine ribo…	PF01453.24:D-mannose binding lectin	--	--	--
Smechr0701981	K13420	0.401857	-0.309022	2.23092	1.66813	1.61946	-0.247109	-0.32824	E07	97932386	97935328	+	Smechr0701981	--	K13420 LRR receptor-like serine/threonine-protein kinase FLS2 [EC:2.7.11.1] | (RefSeq) LRR receptor-like serine/threonine-protein kinase FLS2 (A)	ko04016: MAPK signaling pathway - plant; ko04626: Plant-pathogen interaction	PREDICTED: G-type lectin S-receptor-like serine/threonine-protein kinase At2g19130 [Solanum tuberosum]	Y2913_ARATH RecName: Full=G-type lectin S-receptor-like serine/threonine-protein kinase At2g19130; EC=2.7.11.1; Flags: Precursor;	M1DRI9_SOLTU RecName: Full=Receptor-like serine/threonine-protein kinase {ECO:0000256|PIRNR:PIRNR000641}; EC=2.7.11.1 {ECO:0000256|PIRNR:PIRNR000641};	At2g19130	GO:0016021,integral component of membrane; GO:0005886,plasma membrane; GO:0005524,ATP binding; GO:0005516,calmodulin binding; GO:0030246,carbohydrate binding; GO:0106310,NA; GO:0004674,protein serine/threonine kinase activity; GO:0106311,NA; GO:0048544,recognition of pollen; GO:0000166,nucleotide binding; GO:0003674,molecular_function; GO:0005488,binding; GO:0008144,drug binding; GO:0017076,purin…	PF00069.25:Protein kinase domain	--	--	--
Smechr0702201	K13420	-1.22239	0.893085	5.46635	3.42092	-0.455932	-8.28922	-3.9347	E07	101027587	101029028	-	Smechr0702201	--	K13420 LRR receptor-like serine/threonine-protein kinase FLS2 [EC:2.7.11.1] | (RefSeq) LRR receptor-like serine/threonine-protein kinase FLS2 (A)	ko04016: MAPK signaling pathway - plant; ko04626: Plant-pathogen interaction	PREDICTED: epidermis-specific secreted glycoprotein EP1-like [Solanum lycopersicum]	EP1L2_ARATH RecName: Full=EP1-like glycoprotein 2 {ECO:0000305}; AltName: Full=Curculin-like (Mannose-binding) lectin family protein {ECO:0000303|PubMed:23738689}; Flags: Precursor;	A0A3Q7HDB6_SOLLC SubName: Full=Uncharacterized protein {ECO:0000313|EnsemblPlants:Solyc07g055690.2.1};	At1g78830	GO:0048046,apoplast; GO:0005618,cell wall; GO:0005794,Golgi apparatus; GO:0005739,mitochondrion; GO:0009505,plant-type cell wall; GO:0005886,plasma membrane; GO:0009506,plasmodesma; GO:0099503,secretory vesicle; GO:0030246,carbohydrate binding; GO:0003674,molecular_function; GO:0005488,binding; GO:0005575,cellular_component; GO:0005576,extracellular region; GO:0005623,cell; GO:0030312,external en…	PF01453.24:D-mannose binding lectin	--	--	--
Smechr0104160	K13420	-1.65344	-0.30722	5.3294	4.5352	0.900223	-3.7902	-1.749	E01	105350610	105353668	+	Smechr0104160	--	K13420 LRR receptor-like serine/threonine-protein kinase FLS2 [EC:2.7.11.1] | (RefSeq) LRR receptor-like serine/threonine-protein kinase FLS2 (A)	ko04016: MAPK signaling pathway - plant; ko04626: Plant-pathogen interaction	PREDICTED: LOW QUALITY PROTEIN: G-type lectin S-receptor-like serine/threonine-protein kinase RLK1 [Capsicum annuum]	RLK1_ARATH RecName: Full=G-type lectin S-receptor-like serine/threonine-protein kinase RLK1; EC=2.7.11.1; AltName: Full=Receptor-like protein kinase 1; Flags: Precursor;	A0A1U8H8D5_CAPAN RecName: Full=Receptor-like serine/threonine-protein kinase {ECO:0000256|PIRNR:PIRNR000641}; EC=2.7.11.1 {ECO:0000256|PIRNR:PIRNR000641};	At5g60900	GO:0016021,integral component of membrane; GO:0005886,plasma membrane; GO:0005524,ATP binding; GO:0005516,calmodulin binding; GO:0030246,carbohydrate binding; GO:0106310,NA; GO:0004674,protein serine/threonine kinase activity; GO:0106311,NA; GO:0000166,nucleotide binding; GO:0003674,molecular_function; GO:0005488,binding; GO:0008144,drug binding; GO:0017076,purine nucleotide binding; GO:0030554,a…	PF01453.24:D-mannose binding lectin	--	--	--
Smechr0201358	K13420	-0.703482	0.987913	1.46402	2.65299	0.743279	-1.43852	-0.892712	E02	58268529	58272606	-	Smechr0201358	--	K13420 LRR receptor-like serine/threonine-protein kinase FLS2 [EC:2.7.11.1] | (RefSeq) LRR receptor-like serine/threonine-protein kinase FLS2 (A)	ko04016: MAPK signaling pathway - plant; ko04626: Plant-pathogen interaction	PREDICTED: LRR receptor-like serine/threonine-protein kinase FLS2 [Solanum tuberosum]	FLS2_ARATH RecName: Full=LRR receptor-like serine/threonine-protein kinase FLS2; EC=2.7.11.1; AltName: Full=Protein FLAGELLIN-SENSING 2 {ECO:0000303|PubMed:10911994}; AltName: Full=Protein FLAGELLIN-SENSITIVE 2 {ECO:0000303|PubMed:10911994}; Flags: Precursor;	A0A0V0IYG3_SOLCH SubName: Full=Putative LRR receptor-like serine/threonine-protein kinase FLS2-like {ECO:0000313|EMBL:JAP37580.1};	At5g46330	GO:0012505,endomembrane system; GO:0005768,endosome; GO:0010008,endosome membrane; GO:0016021,integral component of membrane; GO:0016020,membrane; GO:0005886,plasma membrane; GO:0005524,ATP binding; GO:0042802,identical protein binding; GO:0106310,NA; GO:0106311,NA; GO:0004675,transmembrane receptor protein serine/threonine kinase activity; GO:0052544,defense response by callose deposition in cel…	PF13855.6:Leucine rich repeat	--	--	--
Smechr0201219	K13420	0.0608059	0.447169	-1.03411	0.259855	0.80761	1.857	1.02319	E02	56602423	56607450	+	Smechr0201219	--	K13420 LRR receptor-like serine/threonine-protein kinase FLS2 [EC:2.7.11.1] | (RefSeq) probable LRR receptor-like serine/threonine-protein kinase At3g47570 isoform X1 (A)	ko04016: MAPK signaling pathway - plant; ko04626: Plant-pathogen interaction	PREDICTED: uncharacterized protein ycf20 [Solanum tuberosum]	Y3475_ARATH RecName: Full=Probable LRR receptor-like serine/threonine-protein kinase At3g47570; EC=2.7.11.1; Flags: Precursor;	M1CRQ8_SOLTU SubName: Full=OJ991113_30.19 protein {ECO:0000313|EnsemblPlants:PGSC0003DMT400073283};	At5g43050	GO:0016021,integral component of membrane; GO:0005886,plasma membrane; GO:0005524,ATP binding; GO:0106310,NA; GO:0106311,NA; GO:0000166,nucleotide binding; GO:0003674,molecular_function; GO:0005488,binding; GO:0008144,drug binding; GO:0017076,purine nucleotide binding; GO:0030554,adenyl nucleotide binding; GO:0032553,ribonucleotide binding; GO:0032555,purine ribonucleotide binding; GO:0032559,ade…	PF04483.12:Protein of unknown function (DUF565)	--	--	--
Smechr0600179	K13420	0.780513	-6.9542	3.14291	2.85901	-0.0845955	-2.44119	-8.43985	E06	2754407	2754793	+	Smechr0600179	--	K13420 LRR receptor-like serine/threonine-protein kinase FLS2 [EC:2.7.11.1] | (RefSeq) putative receptor-like protein kinase At3g47110 (A)	ko04016: MAPK signaling pathway - plant; ko04626: Plant-pathogen interaction	PREDICTED: probable LRR receptor-like serine/threonine-protein kinase At3g47570 [Solanum tuberosum]	Y3475_ARATH RecName: Full=Probable LRR receptor-like serine/threonine-protein kinase At3g47570; EC=2.7.11.1; Flags: Precursor;	M1CN01_SOLTU SubName: Full=Serine-threonine protein kinase, plant-type {ECO:0000313|EnsemblPlants:PGSC0003DMT400070945};	At3g47090	GO:0016021,integral component of membrane; GO:0005886,plasma membrane; GO:0005524,ATP binding; GO:0106310,NA; GO:0106311,NA; GO:0000166,nucleotide binding; GO:0003674,molecular_function; GO:0005488,binding; GO:0008144,drug binding; GO:0017076,purine nucleotide binding; GO:0030554,adenyl nucleotide binding; GO:0032553,ribonucleotide binding; GO:0032555,purine ribonucleotide binding; GO:0032559,ade…	PF07714.17:Protein tyrosine kinase	--	--	--
novel.1594	K13420	-3.41504	-3.41504	4.74904	2.03153	-0.314394	-9.10541	-6.51912	E03	1010053	1014127	+	--	--	K13420 LRR receptor-like serine/threonine-protein kinase FLS2 [EC:2.7.11.1] | (RefSeq) probable LRR receptor-like serine/threonine-protein kinase At3g47570 (A)	ko04016: MAPK signaling pathway - plant; ko04626: Plant-pathogen interaction	hypothetical protein CQW23_09188 [Capsicum baccatum]	--	A0A2G2WW74_CAPBA SubName: Full=Uncharacterized protein {ECO:0000313|EMBL:PHT49441.1};	--	GO:0016021,integral component of membrane; GO:0005575,cellular_component; GO:0016020,membrane; GO:0031224,intrinsic component of membrane; GO:0044425,membrane part	PF13855.6:Leucine rich repeat	--	--	--
Smechr0600264	K13420	-3.62986	-0.0957969	0.690554	0.00378753	-1.37566	-5.55163	-1.44321	E06	4614872	4615612	-	Smechr0600264	--	K13420 LRR receptor-like serine/threonine-protein kinase FLS2 [EC:2.7.11.1] | (RefSeq) probable LRR receptor-like serine/threonine-protein kinase At3g47570 (A)	ko04016: MAPK signaling pathway - plant; ko04626: Plant-pathogen interaction	PREDICTED: probable LRR receptor-like serine/threonine-protein kinase At3g47570 [Solanum tuberosum]	Y3475_ARATH RecName: Full=Probable LRR receptor-like serine/threonine-protein kinase At3g47570; EC=2.7.11.1; Flags: Precursor;	M1BVD1_SOLTU SubName: Full=Serine-threonine protein kinase, plant-type {ECO:0000313|EnsemblPlants:PGSC0003DMT400053703};	At3g47090	GO:0016021,integral component of membrane; GO:0005886,plasma membrane; GO:0005524,ATP binding; GO:0106310,NA; GO:0106311,NA; GO:0000166,nucleotide binding; GO:0003674,molecular_function; GO:0005488,binding; GO:0008144,drug binding; GO:0017076,purine nucleotide binding; GO:0030554,adenyl nucleotide binding; GO:0032553,ribonucleotide binding; GO:0032555,purine ribonucleotide binding; GO:0032559,ade…	PF00069.25:Protein kinase domain	--	--	--
Smechr0201360	K13420	-2.57899	0.729533	-1.08148	-1.47258	-3.09812	-4.51745	-0.868997	E02	58298216	58298584	-	Smechr0201360	--	K13420 LRR receptor-like serine/threonine-protein kinase FLS2 [EC:2.7.11.1] | (RefSeq) LRR receptor-like serine/threonine-protein kinase FLS2 (A)	ko04016: MAPK signaling pathway - plant; ko04626: Plant-pathogen interaction	LRR receptor-like serine/threonine-protein kinase FLS2 [Capsicum baccatum]	FLS2_ARATH RecName: Full=LRR receptor-like serine/threonine-protein kinase FLS2; EC=2.7.11.1; AltName: Full=Protein FLAGELLIN-SENSING 2 {ECO:0000303|PubMed:10911994}; AltName: Full=Protein FLAGELLIN-SENSITIVE 2 {ECO:0000303|PubMed:10911994}; Flags: Precursor;	A0A2G2XDW1_CAPBA SubName: Full=LRR receptor-like serine/threonine-protein kinase FLS2 {ECO:0000313|EMBL:PHT55678.1};	At5g46330	GO:0012505,endomembrane system; GO:0005768,endosome; GO:0010008,endosome membrane; GO:0016021,integral component of membrane; GO:0016020,membrane; GO:0005886,plasma membrane; GO:0005524,ATP binding; GO:0042802,identical protein binding; GO:0106310,NA; GO:0106311,NA; GO:0004675,transmembrane receptor protein serine/threonine kinase activity; GO:0052544,defense response by callose deposition in cel…	PF00069.25:Protein kinase domain	--	--	--
Smechr0901186	K13420	-3.24793	0.933619	3.55364	-0.176091	0.597512	-4.5678	3.52313	E09	46688380	46695344	+	Smechr0901186	--	K13420 LRR receptor-like serine/threonine-protein kinase FLS2 [EC:2.7.11.1] | (RefSeq) LRR receptor-like serine/threonine-protein kinase FLS2 (A)	ko04016: MAPK signaling pathway - plant; ko04626: Plant-pathogen interaction	PREDICTED: G-type lectin S-receptor-like serine/threonine-protein kinase SD2-5 isoform X1 [Solanum pennellii]	SD25_ARATH RecName: Full=G-type lectin S-receptor-like serine/threonine-protein kinase SD2-5; EC=2.7.11.1; AltName: Full=S-domain-2 (SD2) receptor kinase 5; Short=SD2-5; Flags: Precursor;	A0A6N2B611_SOLCI RecName: Full=Bulb-type lectin domain-containing protein {ECO:0000259|PROSITE:PS50927};	At3g51710	GO:0016021,integral component of membrane; GO:0005886,plasma membrane; GO:0005524,ATP binding; GO:0005516,calmodulin binding; GO:0030246,carbohydrate binding; GO:0004672,protein kinase activity; GO:0106310,NA; GO:0004674,protein serine/threonine kinase activity; GO:0106311,NA; GO:0031625,ubiquitin protein ligase binding; GO:0046777,protein autophosphorylation; GO:0000166,nucleotide binding; GO:00…	PF01453.24:D-mannose binding lectin	--	--	--
Smechr0600635	K13420	0	0	1.08293	-2.51532	-7.38261	-8.03473	-1.04139	E06	23816613	23819455	+	Smechr0600635	--	K13420 LRR receptor-like serine/threonine-protein kinase FLS2 [EC:2.7.11.1] | (RefSeq) putative receptor-like protein kinase At3g47110 (A)	ko04016: MAPK signaling pathway - plant; ko04626: Plant-pathogen interaction	PREDICTED: probable LRR receptor-like serine/threonine-protein kinase At3g47570 [Solanum pennellii]	Y3475_ARATH RecName: Full=Probable LRR receptor-like serine/threonine-protein kinase At3g47570; EC=2.7.11.1; Flags: Precursor;	A0A3Q7GRP5_SOLLC RecName: Full=Protein kinase domain-containing protein {ECO:0000259|PROSITE:PS50011};	At3g47090	GO:0016021,integral component of membrane; GO:0005886,plasma membrane; GO:0005524,ATP binding; GO:0106310,NA; GO:0106311,NA; GO:0000166,nucleotide binding; GO:0003674,molecular_function; GO:0005488,binding; GO:0008144,drug binding; GO:0017076,purine nucleotide binding; GO:0030554,adenyl nucleotide binding; GO:0032553,ribonucleotide binding; GO:0032555,purine ribonucleotide binding; GO:0032559,ade…	PF00069.25:Protein kinase domain	--	--	--
Smechr0104168	K13420	4.16607	2.09288	2.4021	5.99363	0.497325	3.4042	-2.11422	E01	105415239	105417978	-	Smechr0104168	--	K13420 LRR receptor-like serine/threonine-protein kinase FLS2 [EC:2.7.11.1] | (RefSeq) LRR receptor-like serine/threonine-protein kinase FLS2 (A)	ko04016: MAPK signaling pathway - plant; ko04626: Plant-pathogen interaction	hypothetical protein CQW23_01568 [Capsicum baccatum]	LERK3_ORYSI RecName: Full=G-type lectin S-receptor-like serine/threonine-protein kinase LECRK3 {ECO:0000305}; Short=OsLecRK3 {ECO:0000303|PubMed:25485617}; EC=2.7.11.1 {ECO:0000305}; AltName: Full=OsRLCK135 {ECO:0000305}; Flags: Precursor;	A0A2G2XNY3_CAPBA RecName: Full=Receptor-like serine/threonine-protein kinase {ECO:0000256|PIRNR:PIRNR000641}; EC=2.7.11.1 {ECO:0000256|PIRNR:PIRNR000641};	At5g60900	GO:0016021,integral component of membrane; GO:0005524,ATP binding; GO:0030246,carbohydrate binding; GO:0106310,NA; GO:0106311,NA; GO:0006952,defense response; GO:0000166,nucleotide binding; GO:0003674,molecular_function; GO:0005488,binding; GO:0008144,drug binding; GO:0017076,purine nucleotide binding; GO:0030554,adenyl nucleotide binding; GO:0032553,ribonucleotide binding; GO:0032555,purine ribo…	PF00069.25:Protein kinase domain	--	--	--
Smechr0900494	K13420	2.2005	2.24002	-1.70602	1.67848	-0.997036	2.92625	-0.4014	E09	7297846	7300350	+	Smechr0900494	--	K13420 LRR receptor-like serine/threonine-protein kinase FLS2 [EC:2.7.11.1] | (RefSeq) LRR receptor-like serine/threonine-protein kinase FLS2 (A)	ko04016: MAPK signaling pathway - plant; ko04626: Plant-pathogen interaction	hypothetical protein CQW23_21474 [Capsicum baccatum]	KPRO_MAIZE RecName: Full=Putative receptor protein kinase ZmPK1; EC=2.7.11.1; Flags: Precursor;	A0A2G2VY63_CAPBA RecName: Full=Receptor-like serine/threonine-protein kinase {ECO:0000256|PIRNR:PIRNR000641}; EC=2.7.11.1 {ECO:0000256|PIRNR:PIRNR000641};	At2g19130	GO:0016021,integral component of membrane; GO:0005524,ATP binding; GO:0106310,NA; GO:0106311,NA; GO:0048544,recognition of pollen; GO:0000166,nucleotide binding; GO:0003674,molecular_function; GO:0005488,binding; GO:0008144,drug binding; GO:0017076,purine nucleotide binding; GO:0030554,adenyl nucleotide binding; GO:0032553,ribonucleotide binding; GO:0032555,purine ribonucleotide binding; GO:00325…	PF00069.25:Protein kinase domain	--	--	--
Smechr0900495	K13420	1.27454	1.73553	0.0418258	2.80303	1.43873	2.68158	0.401054	E09	7315501	7318008	+	Smechr0900495	--	K13420 LRR receptor-like serine/threonine-protein kinase FLS2 [EC:2.7.11.1] | (RefSeq) LRR receptor-like serine/threonine-protein kinase FLS2 (A)	ko04016: MAPK signaling pathway - plant; ko04626: Plant-pathogen interaction	PREDICTED: LOW QUALITY PROTEIN: putative receptor protein kinase ZmPK1 [Solanum tuberosum]	KPRO_MAIZE RecName: Full=Putative receptor protein kinase ZmPK1; EC=2.7.11.1; Flags: Precursor;	A0A6M3WRQ6_9SOLN RecName: Full=Receptor-like serine/threonine-protein kinase {ECO:0000256|PIRNR:PIRNR000641}; EC=2.7.11.1 {ECO:0000256|PIRNR:PIRNR000641};	At2g19130	GO:0016021,integral component of membrane; GO:0005524,ATP binding; GO:0106310,NA; GO:0106311,NA; GO:0048544,recognition of pollen; GO:0000166,nucleotide binding; GO:0003674,molecular_function; GO:0005488,binding; GO:0008144,drug binding; GO:0017076,purine nucleotide binding; GO:0030554,adenyl nucleotide binding; GO:0032553,ribonucleotide binding; GO:0032555,purine ribonucleotide binding; GO:00325…	PF00069.25:Protein kinase domain	--	--	--
novel.1575	K13420	-0.122164	1.40243	0.837685	4.28455	0.413751	-0.576772	-2.44381	E03	257097	259249	+	--	--	K13420 LRR receptor-like serine/threonine-protein kinase FLS2 [EC:2.7.11.1] | (RefSeq) probable LRR receptor-like serine/threonine-protein kinase At3g47570 (A)	ko04016: MAPK signaling pathway - plant; ko04626: Plant-pathogen interaction	hypothetical protein T459_22490 [Capsicum annuum]	XA21_ORYSI RecName: Full=Receptor kinase-like protein Xa21 {ECO:0000303|Ref.1}; EC=2.7.11.1 {ECO:0000255|PROSITE-ProRule:PRU00159, ECO:0000269|PubMed:11927577}; Contains: RecName: Full=Receptor kinase-like protein Xa21, processed {ECO:0000250|UniProtKB:Q2R2D5}; Flags: Precursor;	A0A2G2YPW0_CAPAN RecName: Full=Protein kinase domain-containing protein {ECO:0000259|PROSITE:PS50011};	At3g47090	GO:0005789,endoplasmic reticulum membrane; GO:0016021,integral component of membrane; GO:0005634,nucleus; GO:0005886,plasma membrane; GO:0005524,ATP binding; GO:0106310,NA; GO:0004674,protein serine/threonine kinase activity; GO:0106311,NA; GO:0006952,defense response; GO:0031349,positive regulation of defense response; GO:1900426,positive regulation of defense response to bacterium; GO:0046777,p…	PF00069.25:Protein kinase domain	--	--	--
novel.1586	K13420	0.404861	1.91918	-0.572579	6.02801	2.70267	3.63324	-1.39606	E03	917011	919532	-	--	--	K13420 LRR receptor-like serine/threonine-protein kinase FLS2 [EC:2.7.11.1] | (RefSeq) putative receptor-like protein kinase At3g47110 isoform X1 (A)	ko04016: MAPK signaling pathway - plant; ko04626: Plant-pathogen interaction	PREDICTED: putative receptor-like protein kinase At3g47110, partial [Capsicum annuum]	XA21_ORYSI RecName: Full=Receptor kinase-like protein Xa21 {ECO:0000303|Ref.1}; EC=2.7.11.1 {ECO:0000255|PROSITE-ProRule:PRU00159, ECO:0000269|PubMed:11927577}; Contains: RecName: Full=Receptor kinase-like protein Xa21, processed {ECO:0000250|UniProtKB:Q2R2D5}; Flags: Precursor;	A0A1U8FCX2_CAPAN SubName: Full=putative receptor-like protein kinase At3g47110 {ECO:0000313|RefSeq:XP_016557157.1};	At3g47090	GO:0005789,endoplasmic reticulum membrane; GO:0016021,integral component of membrane; GO:0005634,nucleus; GO:0005886,plasma membrane; GO:0005524,ATP binding; GO:0106310,NA; GO:0004674,protein serine/threonine kinase activity; GO:0106311,NA; GO:0006952,defense response; GO:0031349,positive regulation of defense response; GO:1900426,positive regulation of defense response to bacterium; GO:0046777,p…	PF00069.25:Protein kinase domain	--	--	--
Smechr0201225	K13420	0.239615	1.0043	-0.271529	3.03838	1.92605	2.42692	-0.0796835	E02	56656666	56663641	-	Smechr0201225	--	K13420 LRR receptor-like serine/threonine-protein kinase FLS2 [EC:2.7.11.1] | (RefSeq) probable LRR receptor-like serine/threonine-protein kinase At3g47570 isoform X1 (A)	ko04016: MAPK signaling pathway - plant; ko04626: Plant-pathogen interaction	hypothetical protein T459_05359 [Capsicum annuum]	XA21_ORYSI RecName: Full=Receptor kinase-like protein Xa21 {ECO:0000303|Ref.1}; EC=2.7.11.1 {ECO:0000255|PROSITE-ProRule:PRU00159, ECO:0000269|PubMed:11927577}; Contains: RecName: Full=Receptor kinase-like protein Xa21, processed {ECO:0000250|UniProtKB:Q2R2D5}; Flags: Precursor;	M1CRJ6_SOLTU SubName: Full=Serine-threonine protein kinase, plant-type {ECO:0000313|EnsemblPlants:PGSC0003DMT400073113};	At3g47110	GO:0005789,endoplasmic reticulum membrane; GO:0016021,integral component of membrane; GO:0005634,nucleus; GO:0005886,plasma membrane; GO:0005524,ATP binding; GO:0106310,NA; GO:0004674,protein serine/threonine kinase activity; GO:0106311,NA; GO:0006952,defense response; GO:0031349,positive regulation of defense response; GO:1900426,positive regulation of defense response to bacterium; GO:0046777,p…	PF00069.25:Protein kinase domain	--	--	--
novel.8316	K13420	0.211212	1.00098	0	8.93938	8.94656	8.23466	1.0366	E12	59366971	59371672	+	--	--	K13420 LRR receptor-like serine/threonine-protein kinase FLS2 [EC:2.7.11.1] | (RefSeq) LRR receptor-like serine/threonine-protein kinase FLS2 (A)	ko04016: MAPK signaling pathway - plant; ko04626: Plant-pathogen interaction	PREDICTED: uncharacterized protein LOC107060125 [Solanum tuberosum]	POLR2_ARATH RecName: Full=Retrovirus-related Pol polyprotein from transposon RE2; AltName: Full=Retro element 2 {ECO:0000303|PubMed:10689195}; Short=AtRE2 {ECO:0000303|PubMed:10689195}; Includes: RecName: Full=Protease RE2; EC=3.4.23.-; Includes: RecName: Full=Reverse transcriptase RE2; EC=2.7.7.49; Includes: RecName: Full=Endonuclease RE2;	A0A1S4DIW6_TOBAC SubName: Full=uncharacterized mitochondrial protein AtMg00810-like {ECO:0000313|RefSeq:XP_016513340.1};	At1g57640	GO:0004190,aspartic-type endopeptidase activity; GO:0004519,endonuclease activity; GO:0046872,metal ion binding; GO:0003676,nucleic acid binding; GO:0003964,RNA-directed DNA polymerase activity; GO:0015074,DNA integration; GO:0006310,DNA recombination; GO:0003674,molecular_function; GO:0003824,catalytic activity; GO:0004175,endopeptidase activity; GO:0008233,peptidase activity; GO:0070011,peptida…	PF07727.14:Reverse transcriptase (RNA-dependent DNA polymerase)	--	--	--
novel.7920	K13420	1.1259	1.38736	-0.595419	-0.773374	-2.12026	-0.41513	0.0701688	E11	98965658	98971834	+	--	--	K13420 LRR receptor-like serine/threonine-protein kinase FLS2 [EC:2.7.11.1] | (RefSeq) receptor kinase-like protein Xa21 (A)	ko04016: MAPK signaling pathway - plant; ko04626: Plant-pathogen interaction	PREDICTED: probable LRR receptor-like serine/threonine-protein kinase At3g47570 [Solanum pennellii]	XA21_ORYSI RecName: Full=Receptor kinase-like protein Xa21 {ECO:0000303|Ref.1}; EC=2.7.11.1 {ECO:0000255|PROSITE-ProRule:PRU00159, ECO:0000269|PubMed:11927577}; Contains: RecName: Full=Receptor kinase-like protein Xa21, processed {ECO:0000250|UniProtKB:Q2R2D5}; Flags: Precursor;	A0A3Q7G0H1_SOLLC RecName: Full=Protein kinase domain-containing protein {ECO:0000259|PROSITE:PS50011};	At3g47090	GO:0005789,endoplasmic reticulum membrane; GO:0016021,integral component of membrane; GO:0005634,nucleus; GO:0005886,plasma membrane; GO:0005524,ATP binding; GO:0106310,NA; GO:0004674,protein serine/threonine kinase activity; GO:0106311,NA; GO:0006952,defense response; GO:0031349,positive regulation of defense response; GO:1900426,positive regulation of defense response to bacterium; GO:0046777,p…	PF00069.25:Protein kinase domain	--	--	--
Smechr0801839	K13420	-1.35264	-0.118442	0	10.2546	11.3605	9.08264	1.01843	E08	78149470	78153073	-	Smechr0801839	--	K13420 LRR receptor-like serine/threonine-protein kinase FLS2 [EC:2.7.11.1] | (RefSeq) probable LRR receptor-like serine/threonine-protein kinase At3g47570 (A)	ko04016: MAPK signaling pathway - plant; ko04626: Plant-pathogen interaction	PREDICTED: probable LRR receptor-like serine/threonine-protein kinase At3g47570 [Nicotiana tomentosiformis]	Y3475_ARATH RecName: Full=Probable LRR receptor-like serine/threonine-protein kinase At3g47570; EC=2.7.11.1; Flags: Precursor;	M1BZN4_SOLTU SubName: Full=Serine-threonine protein kinase, plant-type {ECO:0000313|EnsemblPlants:PGSC0003DMT400056585};	At3g47090	GO:0016021,integral component of membrane; GO:0005886,plasma membrane; GO:0005524,ATP binding; GO:0106310,NA; GO:0106311,NA; GO:0000166,nucleotide binding; GO:0003674,molecular_function; GO:0005488,binding; GO:0008144,drug binding; GO:0017076,purine nucleotide binding; GO:0030554,adenyl nucleotide binding; GO:0032553,ribonucleotide binding; GO:0032555,purine ribonucleotide binding; GO:0032559,ade…	PF13855.6:Leucine rich repeat	--	--	--
Smechr0702364	K13420	-1.72561	-0.465545	2.57484	3.29386	1.55611	-2.76726	-2.17253	E07	102979439	102980332	+	Smechr0702364	--	K13420 LRR receptor-like serine/threonine-protein kinase FLS2 [EC:2.7.11.1] | (RefSeq) LRR receptor-like serine/threonine-protein kinase FLS2 (A)	ko04016: MAPK signaling pathway - plant; ko04626: Plant-pathogen interaction	PREDICTED: epidermis-specific secreted glycoprotein EP1-like [Solanum pennellii]	EP1G_DAUCA RecName: Full=Epidermis-specific secreted glycoprotein EP1; AltName: Full=52/54 kDa medium protein; Flags: Precursor;	M1AA90_SOLTU SubName: Full=Epidermis-specific secreted glycoprotein EP1 {ECO:0000313|EnsemblPlants:PGSC0003DMT400018218};	At1g78830	GO:0005576,extracellular region; GO:0030246,carbohydrate binding; GO:0006833,water transport; GO:0003674,molecular_function; GO:0005488,binding; GO:0006810,transport; GO:0008150,biological_process; GO:0042044,fluid transport; GO:0051179,localization; GO:0051234,establishment of localization; GO:0005575,cellular_component	PF01453.24:D-mannose binding lectin	--	--	--
Smechr0902157	K13420	-6.75333	-1.66073	3.23336	2.19421	-0.298916	-10.2909	-4.11678	E09	83015115	83017799	-	Smechr0902157	--	K13420 LRR receptor-like serine/threonine-protein kinase FLS2 [EC:2.7.11.1] | (RefSeq) LRR receptor-like serine/threonine-protein kinase FLS2 (A)	ko04016: MAPK signaling pathway - plant; ko04626: Plant-pathogen interaction	PREDICTED: G-type lectin S-receptor-like serine/threonine-protein kinase RLK1 [Solanum tuberosum]	LERK1_ORYSJ RecName: Full=G-type lectin S-receptor-like serine/threonine-protein kinase LECRK1 {ECO:0000305}; Short=OsLecRK1 {ECO:0000303|PubMed:25485617}; EC=2.7.11.1 {ECO:0000305}; AltName: Full=OsRLCK134 {ECO:0000303|PubMed:19825577}; Flags: Precursor;	M1D4U5_SOLTU RecName: Full=Receptor-like serine/threonine-protein kinase {ECO:0000256|PIRNR:PIRNR000641}; EC=2.7.11.1 {ECO:0000256|PIRNR:PIRNR000641};	At5g60900	GO:0016021,integral component of membrane; GO:0005524,ATP binding; GO:0030246,carbohydrate binding; GO:0106310,NA; GO:0106311,NA; GO:0006952,defense response; GO:0000166,nucleotide binding; GO:0003674,molecular_function; GO:0005488,binding; GO:0008144,drug binding; GO:0017076,purine nucleotide binding; GO:0030554,adenyl nucleotide binding; GO:0032553,ribonucleotide binding; GO:0032555,purine ribo…	PF00069.25:Protein kinase domain	--	--	--
Smechr0900122	K13420	-1.07533	-0.663107	1.10061	1.53421	1.76873	-0.416944	-0.395129	E09	1961353	1963655	-	Smechr0900122	--	K13420 LRR receptor-like serine/threonine-protein kinase FLS2 [EC:2.7.11.1] | (RefSeq) LRR receptor-like serine/threonine-protein kinase FLS2 (A)	ko04016: MAPK signaling pathway - plant; ko04626: Plant-pathogen interaction	PREDICTED: PAN domain-containing protein At5g03700 [Solanum tuberosum]	Y5370_ARATH RecName: Full=PAN domain-containing protein At5g03700; Flags: Precursor;	M1DRP4_SOLTU SubName: Full=ATP binding protein {ECO:0000313|EnsemblPlants:PGSC0003DMT400093315};	At5g03700	GO:0005768,endosome; GO:0005794,Golgi apparatus; GO:0016021,integral component of membrane; GO:0016020,membrane; GO:0005886,plasma membrane; GO:0005802,trans-Golgi network; GO:0048544,recognition of pollen; GO:0000003,reproduction; GO:0007154,cell communication; GO:0008037,cell recognition; GO:0008150,biological_process; GO:0009856,pollination; GO:0009875,pollen-pistil interaction; GO:0009987,cel…	PF01453.24:D-mannose binding lectin	--	--	--
Smechr0300606	K13420	3.21049	1.04933	0	10.7059	1.58358	7.5296	-4.40834	E03	12992150	12993266	+	Smechr0300606	--	K13420 LRR receptor-like serine/threonine-protein kinase FLS2 [EC:2.7.11.1] | (RefSeq) putative receptor-like protein kinase At3g47110 isoform X1 (A)	ko04016: MAPK signaling pathway - plant; ko04626: Plant-pathogen interaction	PREDICTED: probable LRR receptor-like serine/threonine-protein kinase At1g34110 isoform X1 [Solanum pennellii]	XA21_ORYSI RecName: Full=Receptor kinase-like protein Xa21 {ECO:0000303|Ref.1}; EC=2.7.11.1 {ECO:0000255|PROSITE-ProRule:PRU00159, ECO:0000269|PubMed:11927577}; Contains: RecName: Full=Receptor kinase-like protein Xa21, processed {ECO:0000250|UniProtKB:Q2R2D5}; Flags: Precursor;	A0A2G2WXL7_CAPBA RecName: Full=Protein kinase domain-containing protein {ECO:0000259|PROSITE:PS50011};	At3g47090	GO:0005789,endoplasmic reticulum membrane; GO:0016021,integral component of membrane; GO:0005634,nucleus; GO:0005886,plasma membrane; GO:0005524,ATP binding; GO:0106310,NA; GO:0004674,protein serine/threonine kinase activity; GO:0106311,NA; GO:0006952,defense response; GO:0031349,positive regulation of defense response; GO:1900426,positive regulation of defense response to bacterium; GO:0046777,p…	PF00069.25:Protein kinase domain	--	--	--
novel.2791	K13420	1.16385	-0.433464	2.32736	4.98119	2.11937	0.938316	-3.27067	E04	71909599	71911123	-	--	--	K13420 LRR receptor-like serine/threonine-protein kinase FLS2 [EC:2.7.11.1] | (RefSeq) probable LRR receptor-like serine/threonine-protein kinase At3g47570 isoform X1 (A)	ko04016: MAPK signaling pathway - plant; ko04626: Plant-pathogen interaction	PREDICTED: probable LRR receptor-like serine/threonine-protein kinase At4g08850 [Solanum tuberosum]	MIK2_ARATH RecName: Full=MDIS1-interacting receptor like kinase 2 {ECO:0000303|PubMed:26863186}; Short=AtMIK2 {ECO:0000303|PubMed:26863186}; AltName: Full=Probable LRR receptor-like serine/threonine-protein kinase At4g08850; EC=2.7.11.1 {ECO:0000305}; Flags: Precursor;	M1BI04_SOLTU SubName: Full=LRR receptor-like serine/threonine-protein kinase {ECO:0000313|EnsemblPlants:PGSC0003DMT400045660};	At4g08850	GO:0016021,integral component of membrane; GO:0005886,plasma membrane; GO:0009506,plasmodesma; GO:0090406,pollen tube; GO:0005524,ATP binding; GO:0106310,NA; GO:0106311,NA; GO:0009755,hormone-mediated signaling pathway; GO:0010183,pollen tube guidance; GO:0000166,nucleotide binding; GO:0003674,molecular_function; GO:0005488,binding; GO:0008144,drug binding; GO:0017076,purine nucleotide binding; G…	PF08263.12:Leucine rich repeat N-terminal domain	--	--	--
Smechr0104169	K13420	1.44982	0.480819	1.76476	3.35199	0.754448	0.432207	-2.08441	E01	105419330	105423218	-	Smechr0104169	--	K13420 LRR receptor-like serine/threonine-protein kinase FLS2 [EC:2.7.11.1] | (RefSeq) LRR receptor-like serine/threonine-protein kinase FLS2 (A)	ko04016: MAPK signaling pathway - plant; ko04626: Plant-pathogen interaction	PREDICTED: LOW QUALITY PROTEIN: G-type lectin S-receptor-like serine/threonine-protein kinase RLK1 [Capsicum annuum]	LERK3_ORYSJ RecName: Full=G-type lectin S-receptor-like serine/threonine-protein kinase LECRK3 {ECO:0000305}; Short=OsLecRK3 {ECO:0000303|PubMed:25485617}; EC=2.7.11.1 {ECO:0000305}; AltName: Full=OsRLCK135 {ECO:0000303|PubMed:19825577}; Flags: Precursor;	A0A1U8H8D5_CAPAN RecName: Full=Receptor-like serine/threonine-protein kinase {ECO:0000256|PIRNR:PIRNR000641}; EC=2.7.11.1 {ECO:0000256|PIRNR:PIRNR000641};	At5g60900	GO:0016021,integral component of membrane; GO:0005524,ATP binding; GO:0030246,carbohydrate binding; GO:0106310,NA; GO:0106311,NA; GO:0006952,defense response; GO:0000166,nucleotide binding; GO:0003674,molecular_function; GO:0005488,binding; GO:0008144,drug binding; GO:0017076,purine nucleotide binding; GO:0030554,adenyl nucleotide binding; GO:0032553,ribonucleotide binding; GO:0032555,purine ribo…	PF00069.25:Protein kinase domain	--	--	--
novel.2706	K13420	1.61834	0.966563	-5.51307	3.5809	3.08375	8.1908	0.503221	E04	64088910	64090973	+	--	--	K13420 LRR receptor-like serine/threonine-protein kinase FLS2 [EC:2.7.11.1] | (RefSeq) LRR receptor-like serine/threonine-protein kinase FLS2 (A)	ko04016: MAPK signaling pathway - plant; ko04626: Plant-pathogen interaction	PREDICTED: uncharacterized mitochondrial protein AtMg00810-like [Solanum tuberosum]	POLR1_ARATH RecName: Full=Retrovirus-related Pol polyprotein from transposon RE1; AltName: Full=Retro element 1 {ECO:0000303|PubMed:10689195}; Short=AtRE1 {ECO:0000303|PubMed:10689195}; Includes: RecName: Full=Protease RE1; EC=3.4.23.-; Includes: RecName: Full=Reverse transcriptase RE1; EC=2.7.7.49; Includes: RecName: Full=Endonuclease RE1;	A0A3Q7F6Z0_SOLLC RecName: Full=Reverse transcriptase Ty1/copia-type domain-containing protein {ECO:0000259|Pfam:PF07727};	At1g57640	GO:0004190,aspartic-type endopeptidase activity; GO:0004519,endonuclease activity; GO:0046872,metal ion binding; GO:0003676,nucleic acid binding; GO:0003964,RNA-directed DNA polymerase activity; GO:0015074,DNA integration; GO:0006310,DNA recombination; GO:0003674,molecular_function; GO:0003824,catalytic activity; GO:0004175,endopeptidase activity; GO:0008233,peptidase activity; GO:0070011,peptida…	PF07727.14:Reverse transcriptase (RNA-dependent DNA polymerase)	--	--	--
Smechr0601344	K13420	2.1542	-0.896578	-0.860468	-3.94939	-1.16268	1.82505	1.92144	E06	66916568	66920665	+	Smechr0601344	--	K13420 LRR receptor-like serine/threonine-protein kinase FLS2 [EC:2.7.11.1] | (RefSeq) LRR receptor-like serine/threonine-protein kinase FLS2 (A)	ko04016: MAPK signaling pathway - plant; ko04626: Plant-pathogen interaction	PREDICTED: G-type lectin S-receptor-like serine/threonine-protein kinase At5g24080 isoform X1 [Solanum tuberosum]	Y5248_ARATH RecName: Full=G-type lectin S-receptor-like serine/threonine-protein kinase At5g24080; EC=2.7.11.1; Flags: Precursor;	A0A1U8GWV6_CAPAN RecName: Full=Receptor-like serine/threonine-protein kinase {ECO:0000256|PIRNR:PIRNR000641}; EC=2.7.11.1 {ECO:0000256|PIRNR:PIRNR000641};	At5g24080	GO:0016021,integral component of membrane; GO:0005886,plasma membrane; GO:0005524,ATP binding; GO:0005516,calmodulin binding; GO:0030246,carbohydrate binding; GO:0106310,NA; GO:0004674,protein serine/threonine kinase activity; GO:0106311,NA; GO:0048544,recognition of pollen; GO:0000166,nucleotide binding; GO:0003674,molecular_function; GO:0005488,binding; GO:0008144,drug binding; GO:0017076,purin…	PF00069.25:Protein kinase domain	--	--	--
Smechr1001291	K13420	1.73777	-0.349464	3.84608	3.58823	2.63543	0.5179	-1.27146	E10	53842612	53845176	+	Smechr1001291	--	K13420 LRR receptor-like serine/threonine-protein kinase FLS2 [EC:2.7.11.1] | (RefSeq) LRR receptor-like serine/threonine-protein kinase FLS2 (A)	ko04016: MAPK signaling pathway - plant; ko04626: Plant-pathogen interaction	PREDICTED: G-type lectin S-receptor-like serine/threonine-protein kinase RLK1 [Solanum tuberosum]	LERK2_ORYSI RecName: Full=G-type lectin S-receptor-like serine/threonine-protein kinase LECRK2 {ECO:0000305}; Short=OsLecRK2 {ECO:0000303|PubMed:25485617}; EC=2.7.11.1 {ECO:0000305}; Flags: Precursor;	M1BKU6_SOLTU RecName: Full=Receptor-like serine/threonine-protein kinase {ECO:0000256|PIRNR:PIRNR000641}; EC=2.7.11.1 {ECO:0000256|PIRNR:PIRNR000641};	At5g60900	GO:0016021,integral component of membrane; GO:0005524,ATP binding; GO:0030246,carbohydrate binding; GO:0106310,NA; GO:0106311,NA; GO:0006952,defense response; GO:0000166,nucleotide binding; GO:0003674,molecular_function; GO:0005488,binding; GO:0008144,drug binding; GO:0017076,purine nucleotide binding; GO:0030554,adenyl nucleotide binding; GO:0032553,ribonucleotide binding; GO:0032555,purine ribo…	PF00069.25:Protein kinase domain	--	--	--
novel.7909	K13420	6.29429	0.568284	1.44376	-1.67821	-0.215817	4.13495	1.63347	E11	98508625	98537351	-	--	--	K13420 LRR receptor-like serine/threonine-protein kinase FLS2 [EC:2.7.11.1] | (RefSeq) probable LRR receptor-like serine/threonine-protein kinase At3g47570 (A)	ko04016: MAPK signaling pathway - plant; ko04626: Plant-pathogen interaction	hypothetical protein BC332_12440 [Capsicum chinense]	XA21_ORYSI RecName: Full=Receptor kinase-like protein Xa21 {ECO:0000303|Ref.1}; EC=2.7.11.1 {ECO:0000255|PROSITE-ProRule:PRU00159, ECO:0000269|PubMed:11927577}; Contains: RecName: Full=Receptor kinase-like protein Xa21, processed {ECO:0000250|UniProtKB:Q2R2D5}; Flags: Precursor;	A0A2G3CDH7_CAPCH RecName: Full=Protein kinase domain-containing protein {ECO:0000259|PROSITE:PS50011};	At3g47090	GO:0005789,endoplasmic reticulum membrane; GO:0016021,integral component of membrane; GO:0005634,nucleus; GO:0005886,plasma membrane; GO:0005524,ATP binding; GO:0106310,NA; GO:0004674,protein serine/threonine kinase activity; GO:0106311,NA; GO:0006952,defense response; GO:0031349,positive regulation of defense response; GO:1900426,positive regulation of defense response to bacterium; GO:0046777,p…	PF13855.6:Leucine rich repeat	--	--	--
Smechr0100622	K13416	-0.714556	0.0105157	0.907064	1.74802	0.827969	-0.811448	-0.879605	E01	5530744	5540288	-	Smechr0100622	--	K13416 brassinosteroid insensitive 1-associated receptor kinase 1 [EC:2.7.10.1 2.7.11.1] | (RefSeq) SERK3B; somatic embryogenesis receptor kinase 3B precursor (A)	ko04016: MAPK signaling pathway - plant; ko04075: Plant hormone signal transduction; ko04626: Plant-pathogen interaction	somatic embryogenesis receptor kinase 3B precursor [Solanum lycopersicum]	BAK1_ARATH RecName: Full=BRASSINOSTEROID INSENSITIVE 1-associated receptor kinase 1 {ECO:0000303|PubMed:12150929}; Short=AtBAK1 {ECO:0000303|PubMed:12150929}; Short=BRI1-associated receptor kinase 1 {ECO:0000303|PubMed:12150929}; EC=2.7.10.1 {ECO:0000255|PROSITE-ProRule:PRU10027}; EC=2.7.11.1 {ECO:0000255|PROSITE-ProRule:PRU00159}; AltName: Full=Protein ELONGATED; AltName: Full=Somatic embryogene…	G0XZA6_SOLLC SubName: Full=Somatic embryogenesis receptor kinase 3B {ECO:0000313|EMBL:ADW65660.1, ECO:0000313|EnsemblPlants:Solyc01g104970.3.1};	At1g34210	GO:0010008,endosome membrane; GO:0016021,integral component of membrane; GO:0005886,plasma membrane; GO:0005524,ATP binding; GO:0042802,identical protein binding; GO:0106310,NA; GO:0106311,NA; GO:0033612,receptor serine/threonine kinase binding; GO:0005102,signaling receptor binding; GO:0004675,transmembrane receptor protein serine/threonine kinase activity; GO:0004714,transmembrane receptor prot…	PF00069.25:Protein kinase domain	--	--	--
Smechr0401025	K13416	-0.54504	-0.783185	0	7.39156	7.77968	2.25608	-0.361275	E04	43842052	43853990	+	Smechr0401025	--	K13416 brassinosteroid insensitive 1-associated receptor kinase 1 [EC:2.7.10.1 2.7.11.1] | (RefSeq) SERK3A; somatic embryogenesis receptor kinase 3A precursor (A)	ko04016: MAPK signaling pathway - plant; ko04075: Plant hormone signal transduction; ko04626: Plant-pathogen interaction	somatic embryogenesis receptor kinase 3A precursor [Solanum lycopersicum]	BAK1_ARATH RecName: Full=BRASSINOSTEROID INSENSITIVE 1-associated receptor kinase 1 {ECO:0000303|PubMed:12150929}; Short=AtBAK1 {ECO:0000303|PubMed:12150929}; Short=BRI1-associated receptor kinase 1 {ECO:0000303|PubMed:12150929}; EC=2.7.10.1 {ECO:0000255|PROSITE-ProRule:PRU10027}; EC=2.7.11.1 {ECO:0000255|PROSITE-ProRule:PRU00159}; AltName: Full=Protein ELONGATED; AltName: Full=Somatic embryogene…	G0XZA5_SOLLC SubName: Full=Somatic embryogenesis receptor kinase 3A {ECO:0000313|EMBL:ADW65659.1, ECO:0000313|EnsemblPlants:Solyc10g047140.2.1};	At1g34210	GO:0010008,endosome membrane; GO:0016021,integral component of membrane; GO:0005886,plasma membrane; GO:0005524,ATP binding; GO:0042802,identical protein binding; GO:0106310,NA; GO:0106311,NA; GO:0033612,receptor serine/threonine kinase binding; GO:0005102,signaling receptor binding; GO:0004675,transmembrane receptor protein serine/threonine kinase activity; GO:0004714,transmembrane receptor prot…	PF13855.6:Leucine rich repeat	--	--	--
Smechr0401026	K13416	0.00104645	0.461542	0	9.06998	9.28698	8.37155	0.709548	E04	43855830	43859599	+	Smechr0401026	--	K13416 brassinosteroid insensitive 1-associated receptor kinase 1 [EC:2.7.10.1 2.7.11.1] | (RefSeq) SERK3A; somatic embryogenesis receptor kinase 3A precursor (A)	ko04016: MAPK signaling pathway - plant; ko04075: Plant hormone signal transduction; ko04626: Plant-pathogen interaction	SERK3A [Nicotiana benthamiana]	BAK1_ARATH RecName: Full=BRASSINOSTEROID INSENSITIVE 1-associated receptor kinase 1 {ECO:0000303|PubMed:12150929}; Short=AtBAK1 {ECO:0000303|PubMed:12150929}; Short=BRI1-associated receptor kinase 1 {ECO:0000303|PubMed:12150929}; EC=2.7.10.1 {ECO:0000255|PROSITE-ProRule:PRU10027}; EC=2.7.11.1 {ECO:0000255|PROSITE-ProRule:PRU00159}; AltName: Full=Protein ELONGATED; AltName: Full=Somatic embryogene…	E3VXE7_NICBE SubName: Full=SERK3B {ECO:0000313|EMBL:ADO86983.1};	At4g33430	GO:0010008,endosome membrane; GO:0016021,integral component of membrane; GO:0005886,plasma membrane; GO:0005524,ATP binding; GO:0042802,identical protein binding; GO:0106310,NA; GO:0106311,NA; GO:0033612,receptor serine/threonine kinase binding; GO:0005102,signaling receptor binding; GO:0004675,transmembrane receptor protein serine/threonine kinase activity; GO:0004714,transmembrane receptor prot…	PF07714.17:Protein tyrosine kinase	--	--	--
Smechr1000091	K13416	1	1.70044	2.40093	3.3308	-5.42029	-6.80448	-7.09686	E10	1278404	1290460	-	Smechr1000091	--	K13416 brassinosteroid insensitive 1-associated receptor kinase 1 [EC:2.7.10.1 2.7.11.1] | (RefSeq) BRASSINOSTEROID INSENSITIVE 1-associated receptor kinase 1-like (A)	ko04016: MAPK signaling pathway - plant; ko04075: Plant hormone signal transduction; ko04626: Plant-pathogen interaction	putative receptor-like protein kinase [Capsicum baccatum]	LRL21_ARATH RecName: Full=LEAF RUST 10 DISEASE-RESISTANCE LOCUS RECEPTOR-LIKE PROTEIN KINASE-like 2.1 {ECO:0000303|PubMed:12805585}; EC=2.7.11.1; AltName: Full=Probable receptor-like serine/threonine-protein kinase LRK10L-2.1 {ECO:0000305}; Flags: Precursor;	A0A2G2V0D4_CAPBA SubName: Full=Putative receptor-like protein kinase {ECO:0000313|EMBL:PHT26481.1};	At5g38260	GO:0016021,integral component of membrane; GO:0005524,ATP binding; GO:0030247,polysaccharide binding; GO:0106310,NA; GO:0106311,NA; GO:0000166,nucleotide binding; GO:0003674,molecular_function; GO:0005488,binding; GO:0008144,drug binding; GO:0017076,purine nucleotide binding; GO:0030554,adenyl nucleotide binding; GO:0032553,ribonucleotide binding; GO:0032555,purine ribonucleotide binding; GO:0032…	PF07714.17:Protein tyrosine kinase	--	--	--
Smechr0101461	K13416	-0.750641	0.359542	0	6.69374	1.54818	1.32222	-1.50992	E01	14173623	14174438	+	Smechr0101461	--	K13416 brassinosteroid insensitive 1-associated receptor kinase 1 [EC:2.7.10.1 2.7.11.1] | (RefSeq) BRASSINOSTEROID INSENSITIVE 1-associated receptor kinase 1-like isoform X1 (A)	ko04016: MAPK signaling pathway - plant; ko04075: Plant hormone signal transduction; ko04626: Plant-pathogen interaction	PREDICTED: G-type lectin S-receptor-like serine/threonine-protein kinase SD2-2 [Solanum tuberosum]	SD22_ARATH RecName: Full=G-type lectin S-receptor-like serine/threonine-protein kinase SD2-2; EC=2.7.11.1; AltName: Full=Receptor-like kinase 4; AltName: Full=S-domain-2 (SD2) receptor kinase 2; Short=SD2-2; Flags: Precursor;	M0ZGV5_SOLTU RecName: Full=Receptor-like serine/threonine-protein kinase {ECO:0000256|PIRNR:PIRNR000641}; EC=2.7.11.1 {ECO:0000256|PIRNR:PIRNR000641};	At4g00340	GO:0016021,integral component of membrane; GO:0005886,plasma membrane; GO:0005524,ATP binding; GO:0005516,calmodulin binding; GO:0030246,carbohydrate binding; GO:0106310,NA; GO:0004674,protein serine/threonine kinase activity; GO:0106311,NA; GO:0048544,recognition of pollen; GO:0000166,nucleotide binding; GO:0003674,molecular_function; GO:0005488,binding; GO:0008144,drug binding; GO:0017076,purin…	PF00069.25:Protein kinase domain	--	--	--
Smechr0802232	K13416	-0.845928	-0.458301	-0.281342	-1.2064	0.125235	-0.481622	0.900493	E08	83156766	83160753	+	Smechr0802232	--	K13416 brassinosteroid insensitive 1-associated receptor kinase 1 [EC:2.7.10.1 2.7.11.1] | (RefSeq) BRASSINOSTEROID INSENSITIVE 1-associated receptor kinase 1-like (A)	ko04016: MAPK signaling pathway - plant; ko04075: Plant hormone signal transduction; ko04626: Plant-pathogen interaction	PREDICTED: probable leucine-rich repeat receptor-like protein kinase At5g63930 [Solanum tuberosum]	Y1534_ARATH RecName: Full=Probable LRR receptor-like serine/threonine-protein kinase At1g53420; EC=2.7.11.1; Flags: Precursor;	M0ZXH4_SOLTU SubName: Full=Leucine rich repeat receptor kinase {ECO:0000313|EnsemblPlants:PGSC0003DMT400010103};	At4g22730	GO:0016021,integral component of membrane; GO:0005886,plasma membrane; GO:0009506,plasmodesma; GO:0005524,ATP binding; GO:0106310,NA; GO:0004674,protein serine/threonine kinase activity; GO:0106311,NA; GO:0046777,protein autophosphorylation; GO:0000166,nucleotide binding; GO:0003674,molecular_function; GO:0005488,binding; GO:0008144,drug binding; GO:0017076,purine nucleotide binding; GO:0030554,a…	PF07714.17:Protein tyrosine kinase	--	--	--
Smechr0400093	K13416	-0.280821	-0.78878	1.812	2.0753	1.43738	-0.690129	-1.39792	E04	1109114	1114314	+	Smechr0400093	--	K13416 brassinosteroid insensitive 1-associated receptor kinase 1 [EC:2.7.10.1 2.7.11.1] | (RefSeq) BRASSINOSTEROID INSENSITIVE 1-associated receptor kinase 1-like isoform X1 (A)	ko04016: MAPK signaling pathway - plant; ko04075: Plant hormone signal transduction; ko04626: Plant-pathogen interaction	PREDICTED: putative serine/threonine-protein kinase isoform X1 [Capsicum annuum]	CRPK1_ARATH RecName: Full=Cold-responsive protein kinase 1 {ECO:0000303|PubMed:28344081}; EC=2.7.11.1 {ECO:0000255|PROSITE-ProRule:PRU00159, ECO:0000269|PubMed:28344081};	A0A1U8EDT4_CAPAN SubName: Full=putative serine/threonine-protein kinase isoform X1 {ECO:0000313|RefSeq:XP_016545377.1};	At1g16670	GO:0005634,nucleus; GO:0005886,plasma membrane; GO:0005524,ATP binding; GO:0106310,NA; GO:0004674,protein serine/threonine kinase activity; GO:0106311,NA; GO:0046777,protein autophosphorylation; GO:0009409,response to cold; GO:0050826,response to freezing; GO:0009625,response to insect; GO:0002237,response to molecule of bacterial origin; GO:0000166,nucleotide binding; GO:0003674,molecular_functi…	PF00069.25:Protein kinase domain	--	--	--
Smechr0302183	K13416	0.385509	-0.51421	3.12482	1.34704	0.443978	-2.32814	-1.38683	E03	81709325	81711875	+	Smechr0302183	--	K13416 brassinosteroid insensitive 1-associated receptor kinase 1 [EC:2.7.10.1 2.7.11.1] | (RefSeq) BRASSINOSTEROID INSENSITIVE 1-associated receptor kinase 1-like isoform X1 (A)	ko04016: MAPK signaling pathway - plant; ko04075: Plant hormone signal transduction; ko04626: Plant-pathogen interaction	hypothetical protein CQW23_07841 [Capsicum baccatum]	LRK10_WHEAT RecName: Full=Rust resistance kinase Lr10 {ECO:0000312|EMBL:AAC49629.1}; EC=2.7.11.1; AltName: Full=Probable receptor-like serine/threonine-protein kinase LRK10; Flags: Precursor;	A0A2G2X7H9_CAPBA RecName: Full=Protein kinase domain-containing protein {ECO:0000259|PROSITE:PS50011};	At1g66920	GO:0016021,integral component of membrane; GO:0005886,plasma membrane; GO:0005524,ATP binding; GO:0106310,NA; GO:0106311,NA; GO:0000166,nucleotide binding; GO:0003674,molecular_function; GO:0005488,binding; GO:0008144,drug binding; GO:0017076,purine nucleotide binding; GO:0030554,adenyl nucleotide binding; GO:0032553,ribonucleotide binding; GO:0032555,purine ribonucleotide binding; GO:0032559,ade…	PF00069.25:Protein kinase domain	--	--	--
Smechr0702186	K13416	-2.03023	0.594183	2.42488	-1.86572	-4.16941	-8.64964	-1.67932	E07	100644781	100647360	-	Smechr0702186	--	K13416 brassinosteroid insensitive 1-associated receptor kinase 1 [EC:2.7.10.1 2.7.11.1] | (RefSeq) somatic embryogenesis receptor kinase 4 isoform X1 (A)	ko04016: MAPK signaling pathway - plant; ko04075: Plant hormone signal transduction; ko04626: Plant-pathogen interaction	PREDICTED: G-type lectin S-receptor-like serine/threonine-protein kinase SD2-5 [Solanum tuberosum]	SD25_ARATH RecName: Full=G-type lectin S-receptor-like serine/threonine-protein kinase SD2-5; EC=2.7.11.1; AltName: Full=S-domain-2 (SD2) receptor kinase 5; Short=SD2-5; Flags: Precursor;	M1BGG2_SOLTU RecName: Full=Receptor-like serine/threonine-protein kinase {ECO:0000256|PIRNR:PIRNR000641}; EC=2.7.11.1 {ECO:0000256|PIRNR:PIRNR000641};	At2g19130	GO:0016021,integral component of membrane; GO:0005886,plasma membrane; GO:0005524,ATP binding; GO:0005516,calmodulin binding; GO:0030246,carbohydrate binding; GO:0004672,protein kinase activity; GO:0106310,NA; GO:0004674,protein serine/threonine kinase activity; GO:0106311,NA; GO:0031625,ubiquitin protein ligase binding; GO:0046777,protein autophosphorylation; GO:0000166,nucleotide binding; GO:00…	PF00069.25:Protein kinase domain	--	--	--
Smechr1102147	K13416	0.0221391	-0.21444	-0.00313683	0.516258	-2.47802	-2.45532	-3.17801	E11	92215088	92227600	+	Smechr1102147	--	K13416 brassinosteroid insensitive 1-associated receptor kinase 1 [EC:2.7.10.1 2.7.11.1] | (RefSeq) BRASSINOSTEROID INSENSITIVE 1-associated receptor kinase 1-like (A)	ko04016: MAPK signaling pathway - plant; ko04075: Plant hormone signal transduction; ko04626: Plant-pathogen interaction	PREDICTED: probable receptor-like protein kinase At1g67000 isoform X2 [Solanum tuberosum]	LRK10_WHEAT RecName: Full=Rust resistance kinase Lr10 {ECO:0000312|EMBL:AAC49629.1}; EC=2.7.11.1; AltName: Full=Probable receptor-like serine/threonine-protein kinase LRK10; Flags: Precursor;	A0A6N2B4L2_SOLCI RecName: Full=Protein kinase domain-containing protein {ECO:0000259|PROSITE:PS50011};	At1g70250	GO:0016021,integral component of membrane; GO:0005886,plasma membrane; GO:0005524,ATP binding; GO:0106310,NA; GO:0106311,NA; GO:0000166,nucleotide binding; GO:0003674,molecular_function; GO:0005488,binding; GO:0008144,drug binding; GO:0017076,purine nucleotide binding; GO:0030554,adenyl nucleotide binding; GO:0032553,ribonucleotide binding; GO:0032555,purine ribonucleotide binding; GO:0032559,ade…	PF00069.25:Protein kinase domain	--	--	--
Smechr0300068	K13416	-0.525401	0.426846	-0.0287144	-0.64721	-2.02102	-2.54561	-0.917096	E03	736527	739235	-	Smechr0300068	--	K13416 brassinosteroid insensitive 1-associated receptor kinase 1 [EC:2.7.10.1 2.7.11.1] | (RefSeq) BRASSINOSTEROID INSENSITIVE 1-associated receptor kinase 1-like (A)	ko04016: MAPK signaling pathway - plant; ko04075: Plant hormone signal transduction; ko04626: Plant-pathogen interaction	PREDICTED: G-type lectin S-receptor-like serine/threonine-protein kinase At1g34300 [Solanum lycopersicum]	Y1343_ARATH RecName: Full=G-type lectin S-receptor-like serine/threonine-protein kinase At1g34300; EC=2.7.11.1; Flags: Precursor;	A0A0V0ITJ0_SOLCH RecName: Full=Receptor-like serine/threonine-protein kinase {ECO:0000256|PIRNR:PIRNR000641}; EC=2.7.11.1 {ECO:0000256|PIRNR:PIRNR000641};	At1g34300	GO:0016021,integral component of membrane; GO:0005886,plasma membrane; GO:0005524,ATP binding; GO:0005516,calmodulin binding; GO:0030246,carbohydrate binding; GO:0106310,NA; GO:0004674,protein serine/threonine kinase activity; GO:0106311,NA; GO:0048544,recognition of pollen; GO:0000166,nucleotide binding; GO:0003674,molecular_function; GO:0005488,binding; GO:0008144,drug binding; GO:0017076,purin…	PF00069.25:Protein kinase domain	--	--	--
Smechr0201268	K13416	-0.113504	0.157356	0.0688298	-0.702149	-0.8482	-1.05944	0.0434461	E02	57132356	57143830	+	Smechr0201268	--	K13416 brassinosteroid insensitive 1-associated receptor kinase 1 [EC:2.7.10.1 2.7.11.1] | (RefSeq) SERK3, SERK3A; BRASSINOSTEROID INSENSITIVE 1-associated receptor kinase 1-like (A)	ko04016: MAPK signaling pathway - plant; ko04075: Plant hormone signal transduction; ko04626: Plant-pathogen interaction	PREDICTED: probable LRR receptor-like serine/threonine-protein kinase RFK1 isoform X2 [Solanum tuberosum]	RKF1_ARATH RecName: Full=Probable LRR receptor-like serine/threonine-protein kinase RFK1; EC=2.7.11.1; AltName: Full=Receptor-like kinase in flowers 1; Flags: Precursor;	A0A2G3D4Z7_CAPCH RecName: Full=Non-specific serine/threonine protein kinase {ECO:0000256|ARBA:ARBA00012513}; EC=2.7.11.1 {ECO:0000256|ARBA:ARBA00012513};	At1g29750	GO:0016021,integral component of membrane; GO:0005886,plasma membrane; GO:0005524,ATP binding; GO:0106310,NA; GO:0004674,protein serine/threonine kinase activity; GO:0106311,NA; GO:0046777,protein autophosphorylation; GO:0000166,nucleotide binding; GO:0003674,molecular_function; GO:0005488,binding; GO:0008144,drug binding; GO:0017076,purine nucleotide binding; GO:0030554,adenyl nucleotide binding…	PF07714.17:Protein tyrosine kinase	--	--	--
Smechr0201270	K13416	-0.710699	0.24306	-0.0783575	0.346343	1.18767	0.513651	1.1151	E02	57175666	57185525	+	Smechr0201270	--	K13416 brassinosteroid insensitive 1-associated receptor kinase 1 [EC:2.7.10.1 2.7.11.1] | (RefSeq) BRASSINOSTEROID INSENSITIVE 1-associated receptor kinase 1-like (A)	ko04016: MAPK signaling pathway - plant; ko04075: Plant hormone signal transduction; ko04626: Plant-pathogen interaction	PREDICTED: probable LRR receptor-like serine/threonine-protein kinase At1g07650 isoform X2 [Solanum tuberosum]	Y5343_ARATH RecName: Full=Probable LRR receptor-like serine/threonine-protein kinase At1g53430; EC=2.7.11.1; Flags: Precursor;	A0A3Q7F2L8_SOLLC RecName: Full=Non-specific serine/threonine protein kinase {ECO:0000256|ARBA:ARBA00012513}; EC=2.7.11.1 {ECO:0000256|ARBA:ARBA00012513};	At1g53430	GO:0016021,integral component of membrane; GO:0005886,plasma membrane; GO:0005524,ATP binding; GO:0106310,NA; GO:0004674,protein serine/threonine kinase activity; GO:0106311,NA; GO:0046777,protein autophosphorylation; GO:0000166,nucleotide binding; GO:0003674,molecular_function; GO:0005488,binding; GO:0008144,drug binding; GO:0017076,purine nucleotide binding; GO:0030554,adenyl nucleotide binding…	PF00069.25:Protein kinase domain	--	--	--
Smechr0901325	K13416	-1.02818	0.710067	0.306904	-0.807858	0.291641	-1.05473	1.8449	E09	58458101	58461738	-	Smechr0901325	--	K13416 brassinosteroid insensitive 1-associated receptor kinase 1 [EC:2.7.10.1 2.7.11.1] | (RefSeq) BRASSINOSTEROID INSENSITIVE 1-associated receptor kinase 1-like (A)	ko04016: MAPK signaling pathway - plant; ko04075: Plant hormone signal transduction; ko04626: Plant-pathogen interaction	PREDICTED: probable LRR receptor-like serine/threonine-protein kinase IRK [Solanum pennellii]	IRK_ARATH RecName: Full=Probable LRR receptor-like serine/threonine-protein kinase IRK {ECO:0000305}; EC=2.7.11.1 {ECO:0000305}; AltName: Full=Inflorescence and root apices receptor-like kinase {ECO:0000303|Ref.1}; Flags: Precursor;	A0A6N2BCP1_SOLCI RecName: Full=Protein kinase domain-containing protein {ECO:0000259|PROSITE:PS50011};	At3g56370	GO:0016021,integral component of membrane; GO:0005886,plasma membrane; GO:0005524,ATP binding; GO:0106310,NA; GO:0106311,NA; GO:0051302,regulation of cell division; GO:0048364,root development; GO:0000166,nucleotide binding; GO:0003674,molecular_function; GO:0005488,binding; GO:0008144,drug binding; GO:0017076,purine nucleotide binding; GO:0030554,adenyl nucleotide binding; GO:0032553,ribonucleot…	PF13855.6:Leucine rich repeat	--	--	--
Smechr1100097	K13416	-6.70506	-6.70506	-2.27888	-1.62281	-5.63119	-8.17862	-8.98295	E11	976208	976662	+	Smechr1100097	--	K13416 brassinosteroid insensitive 1-associated receptor kinase 1 [EC:2.7.10.1 2.7.11.1] | (RefSeq) BRASSINOSTEROID INSENSITIVE 1-associated receptor kinase 1-like (A)	ko04016: MAPK signaling pathway - plant; ko04075: Plant hormone signal transduction; ko04626: Plant-pathogen interaction	PREDICTED: cysteine-rich receptor-like protein kinase 3 isoform X1 [Solanum tuberosum]	Y5614_ARATH RecName: Full=Probable LRR receptor-like serine/threonine-protein kinase At1g56140; EC=2.7.11.1; Flags: Precursor;	A0A3Q7IRX9_SOLLC RecName: Full=Protein kinase domain-containing protein {ECO:0000259|PROSITE:PS50011};	At1g56120	GO:0016021,integral component of membrane; GO:0005886,plasma membrane; GO:0005524,ATP binding; GO:0106310,NA; GO:0004674,protein serine/threonine kinase activity; GO:0106311,NA; GO:0046777,protein autophosphorylation; GO:0000166,nucleotide binding; GO:0003674,molecular_function; GO:0005488,binding; GO:0008144,drug binding; GO:0017076,purine nucleotide binding; GO:0030554,adenyl nucleotide binding…	--	--	--	--
Smechr1100096	K13416	-3.5025	-3.5025	-2.76499	-0.0236918	-4.47321	-1.56031	-7.60777	E11	972956	975653	+	Smechr1100096	--	K13416 brassinosteroid insensitive 1-associated receptor kinase 1 [EC:2.7.10.1 2.7.11.1] | (RefSeq) BRASSINOSTEROID INSENSITIVE 1-associated receptor kinase 1-like isoform X1 (A)	ko04016: MAPK signaling pathway - plant; ko04075: Plant hormone signal transduction; ko04626: Plant-pathogen interaction	PREDICTED: cysteine-rich receptor-like protein kinase 3 [Nicotiana tabacum]	CRK2_ARATH RecName: Full=Cysteine-rich receptor-like protein kinase 2; Short=Cysteine-rich RLK2; EC=2.7.11.-; Flags: Precursor;	A0A1S4AXR0_TOBAC SubName: Full=cysteine-rich receptor-like protein kinase 3 {ECO:0000313|RefSeq:XP_016481450.1};	At1g70520	GO:0016021,integral component of membrane; GO:0005886,plasma membrane; GO:0009506,plasmodesma; GO:0005524,ATP binding; GO:0016301,kinase activity; GO:0106310,NA; GO:0004674,protein serine/threonine kinase activity; GO:0106311,NA; GO:0046777,protein autophosphorylation; GO:0072593,reactive oxygen species metabolic process; GO:0010193,response to ozone; GO:0000166,nucleotide binding; GO:0003674,mol…	PF01657.17:Salt stress response/antifungal	--	--	--
Smechr0302306	K13416	-2.21104	-1.2734	-0.358699	1.03999	2.75594	0.898308	0.471825	E03	83269276	83271891	+	Smechr0302306	--	K13416 brassinosteroid insensitive 1-associated receptor kinase 1 [EC:2.7.10.1 2.7.11.1] | (RefSeq) BRASSINOSTEROID INSENSITIVE 1-associated receptor kinase 1 (A)	ko04016: MAPK signaling pathway - plant; ko04075: Plant hormone signal transduction; ko04626: Plant-pathogen interaction	PREDICTED: L-type lectin-domain containing receptor kinase VIII.1-like [Solanum tuberosum]	LRK82_ARATH RecName: Full=L-type lectin-domain containing receptor kinase VIII.2 {ECO:0000303|PubMed:19773388}; Short=LecRK-VIII.2 {ECO:0000303|PubMed:19773388}; EC=2.7.11.1 {ECO:0000255|PROSITE-ProRule:PRU00159}; Flags: Precursor;	M0ZIP6_SOLTU SubName: Full=Serine-threonine protein kinase, plant-type {ECO:0000313|EnsemblPlants:PGSC0003DMT400001565};	At5g03140	GO:0016021,integral component of membrane; GO:0005886,plasma membrane; GO:0005524,ATP binding; GO:0030246,carbohydrate binding; GO:0106310,NA; GO:0106311,NA; GO:0004675,transmembrane receptor protein serine/threonine kinase activity; GO:0042742,defense response to bacterium; GO:0002229,defense response to oomycetes; GO:0000166,nucleotide binding; GO:0003674,molecular_function; GO:0005488,binding;…	PF00139.19:Legume lectin domain	--	--	--
Smechr1000095	K13416	1.11473	1.51786	-1.1966	2.39958	0.81755	3.11897	-0.03441	E10	1319732	1325614	-	Smechr1000095	--	K13416 brassinosteroid insensitive 1-associated receptor kinase 1 [EC:2.7.10.1 2.7.11.1] | (RefSeq) BRASSINOSTEROID INSENSITIVE 1-associated receptor kinase 1 isoform X1 (A)	ko04016: MAPK signaling pathway - plant; ko04075: Plant hormone signal transduction; ko04626: Plant-pathogen interaction	PREDICTED: uncharacterized protein LOC102584245 isoform X1 [Solanum tuberosum]	PR5K_ARATH RecName: Full=PR5-like receptor kinase {ECO:0000303|PubMed:8637920}; EC=2.7.11.1 {ECO:0000269|PubMed:8637920}; Flags: Precursor;	A0A6N2B310_SOLCI SubName: Full=Uncharacterized protein {ECO:0000313|EMBL:TMW89212.1};	At5g38280	GO:0016021,integral component of membrane; GO:0009506,plasmodesma; GO:0005524,ATP binding; GO:0004672,protein kinase activity; GO:0106310,NA; GO:0106311,NA; GO:0004675,transmembrane receptor protein serine/threonine kinase activity; GO:0009620,response to fungus; GO:0000166,nucleotide binding; GO:0003674,molecular_function; GO:0005488,binding; GO:0008144,drug binding; GO:0017076,purine nucleotide…	PF03364.20:Polyketide cyclase / dehydrase and lipid transport	--	--	--
Smechr1100601	K13416	2.03962	1.74147	3.04743	2.5313	-1.50734	-2.52899	-2.27061	E11	7894111	7896596	+	Smechr1100601	--	K13416 brassinosteroid insensitive 1-associated receptor kinase 1 [EC:2.7.10.1 2.7.11.1] | (RefSeq) BRASSINOSTEROID INSENSITIVE 1-associated receptor kinase 1-like (A)	ko04016: MAPK signaling pathway - plant; ko04075: Plant hormone signal transduction; ko04626: Plant-pathogen interaction	PREDICTED: G-type lectin S-receptor-like serine/threonine-protein kinase RLK1, partial [Solanum tuberosum]	LERK3_ORYSI RecName: Full=G-type lectin S-receptor-like serine/threonine-protein kinase LECRK3 {ECO:0000305}; Short=OsLecRK3 {ECO:0000303|PubMed:25485617}; EC=2.7.11.1 {ECO:0000305}; AltName: Full=OsRLCK135 {ECO:0000305}; Flags: Precursor;	A0A3Q7INM2_SOLLC RecName: Full=Receptor-like serine/threonine-protein kinase {ECO:0000256|PIRNR:PIRNR000641}; EC=2.7.11.1 {ECO:0000256|PIRNR:PIRNR000641};	At5g60900	GO:0016021,integral component of membrane; GO:0005524,ATP binding; GO:0030246,carbohydrate binding; GO:0106310,NA; GO:0106311,NA; GO:0006952,defense response; GO:0000166,nucleotide binding; GO:0003674,molecular_function; GO:0005488,binding; GO:0008144,drug binding; GO:0017076,purine nucleotide binding; GO:0030554,adenyl nucleotide binding; GO:0032553,ribonucleotide binding; GO:0032555,purine ribo…	PF00069.25:Protein kinase domain	--	--	--
Smechr0600009	K13416	-0.305546	-2.7454	2.70227	0.831387	0.985526	-2.03672	-2.5608	E06	189163	190614	-	Smechr0600009	--	K13416 brassinosteroid insensitive 1-associated receptor kinase 1 [EC:2.7.10.1 2.7.11.1] | (RefSeq) BRASSINOSTEROID INSENSITIVE 1-associated receptor kinase 1-like (A)	ko04016: MAPK signaling pathway - plant; ko04075: Plant hormone signal transduction; ko04626: Plant-pathogen interaction	PREDICTED: probable receptor-like protein kinase At5g20050 [Solanum lycopersicum]	Y5005_ARATH RecName: Full=Probable receptor-like protein kinase At5g20050; EC=2.7.11.1; Flags: Precursor;	A0A3Q7GPX5_SOLLC RecName: Full=Protein kinase domain-containing protein {ECO:0000259|PROSITE:PS50011};	At5g20050	GO:0016021,integral component of membrane; GO:0005524,ATP binding; GO:0106310,NA; GO:0106311,NA; GO:0000166,nucleotide binding; GO:0003674,molecular_function; GO:0005488,binding; GO:0008144,drug binding; GO:0017076,purine nucleotide binding; GO:0030554,adenyl nucleotide binding; GO:0032553,ribonucleotide binding; GO:0032555,purine ribonucleotide binding; GO:0032559,adenyl ribonucleotide binding; …	PF00069.25:Protein kinase domain	--	--	--
Smechr1001196	K13416	-0.0030169	-1.32017	1.49943	0.471792	0.738515	-0.773717	-1.02354	E10	46102519	46106747	-	Smechr1001196	--	K13416 brassinosteroid insensitive 1-associated receptor kinase 1 [EC:2.7.10.1 2.7.11.1] | (RefSeq) BRASSINOSTEROID INSENSITIVE 1-associated receptor kinase 1-like isoform X1 (A)	ko04016: MAPK signaling pathway - plant; ko04075: Plant hormone signal transduction; ko04626: Plant-pathogen interaction	PREDICTED: G-type lectin S-receptor-like serine/threonine-protein kinase RLK1 [Solanum tuberosum]	LERK4_ORYSI RecName: Full=G-type lectin S-receptor-like serine/threonine-protein kinase LECRK4 {ECO:0000305}; Short=OsLecRK4 {ECO:0000303|PubMed:25485617}; EC=2.7.11.1 {ECO:0000305}; AltName: Full=OsRLCK136 {ECO:0000305}; Flags: Precursor;	M1BKV2_SOLTU RecName: Full=Receptor-like serine/threonine-protein kinase {ECO:0000256|PIRNR:PIRNR000641}; EC=2.7.11.1 {ECO:0000256|PIRNR:PIRNR000641};	At5g60900	GO:0016021,integral component of membrane; GO:0005524,ATP binding; GO:0030246,carbohydrate binding; GO:0106310,NA; GO:0106311,NA; GO:0000166,nucleotide binding; GO:0003674,molecular_function; GO:0005488,binding; GO:0008144,drug binding; GO:0017076,purine nucleotide binding; GO:0030554,adenyl nucleotide binding; GO:0032553,ribonucleotide binding; GO:0032555,purine ribonucleotide binding; GO:003255…	PF07714.17:Protein tyrosine kinase	--	--	--
Smechr0601139	K13416	-1.44646	1.02593	-0.351488	-2.05819	-0.92547	-2.06196	2.18802	E06	60436670	60440147	-	Smechr0601139	--	K13416 brassinosteroid insensitive 1-associated receptor kinase 1 [EC:2.7.10.1 2.7.11.1] | (RefSeq) BRASSINOSTEROID INSENSITIVE 1-associated receptor kinase 1-like (A)	ko04016: MAPK signaling pathway - plant; ko04075: Plant hormone signal transduction; ko04626: Plant-pathogen interaction	PREDICTED: probable LRR receptor-like serine/threonine-protein kinase IRK [Solanum pennellii]	IRK_ARATH RecName: Full=Probable LRR receptor-like serine/threonine-protein kinase IRK {ECO:0000305}; EC=2.7.11.1 {ECO:0000305}; AltName: Full=Inflorescence and root apices receptor-like kinase {ECO:0000303|Ref.1}; Flags: Precursor;	A0A6N2BGZ9_SOLCI RecName: Full=Protein kinase domain-containing protein {ECO:0000259|PROSITE:PS50011};	At3g56370	GO:0016021,integral component of membrane; GO:0005886,plasma membrane; GO:0005524,ATP binding; GO:0106310,NA; GO:0106311,NA; GO:0051302,regulation of cell division; GO:0048364,root development; GO:0000166,nucleotide binding; GO:0003674,molecular_function; GO:0005488,binding; GO:0008144,drug binding; GO:0017076,purine nucleotide binding; GO:0030554,adenyl nucleotide binding; GO:0032553,ribonucleot…	PF13855.6:Leucine rich repeat	--	--	--
Smechr0601467	K13416	2.04711	2.22684	1.3745	0.112486	-3.94794	-3.29505	-1.81088	E06	69885080	69885601	+	Smechr0601467	--	K13416 brassinosteroid insensitive 1-associated receptor kinase 1 [EC:2.7.10.1 2.7.11.1] | (RefSeq) BRASSINOSTEROID INSENSITIVE 1-associated receptor kinase 1 isoform X1 (A)	ko04016: MAPK signaling pathway - plant; ko04075: Plant hormone signal transduction; ko04626: Plant-pathogen interaction	PREDICTED: G-type lectin S-receptor-like serine/threonine-protein kinase RLK1 [Solanum tuberosum]	LERK4_ORYSI RecName: Full=G-type lectin S-receptor-like serine/threonine-protein kinase LECRK4 {ECO:0000305}; Short=OsLecRK4 {ECO:0000303|PubMed:25485617}; EC=2.7.11.1 {ECO:0000305}; AltName: Full=OsRLCK136 {ECO:0000305}; Flags: Precursor;	M0ZXP1_SOLTU RecName: Full=Receptor-like serine/threonine-protein kinase {ECO:0000256|PIRNR:PIRNR000641}; EC=2.7.11.1 {ECO:0000256|PIRNR:PIRNR000641};	At5g60900	GO:0016021,integral component of membrane; GO:0005524,ATP binding; GO:0030246,carbohydrate binding; GO:0106310,NA; GO:0106311,NA; GO:0000166,nucleotide binding; GO:0003674,molecular_function; GO:0005488,binding; GO:0008144,drug binding; GO:0017076,purine nucleotide binding; GO:0030554,adenyl nucleotide binding; GO:0032553,ribonucleotide binding; GO:0032555,purine ribonucleotide binding; GO:003255…	PF00069.25:Protein kinase domain	--	--	--
Smechr0202642	K13416	0.748169	1.09981	0.801541	0.823469	-0.00473093	-0.0906549	0.302044	E02	70578037	70581505	+	Smechr0202642	--	K13416 brassinosteroid insensitive 1-associated receptor kinase 1 [EC:2.7.10.1 2.7.11.1] | (RefSeq) BRASSINOSTEROID INSENSITIVE 1-associated receptor kinase 1 isoform X1 (A)	ko04016: MAPK signaling pathway - plant; ko04075: Plant hormone signal transduction; ko04626: Plant-pathogen interaction	PREDICTED: probable LRR receptor-like serine/threonine-protein kinase At4g37250 [Solanum pennellii]	Y4372_ARATH RecName: Full=Probable LRR receptor-like serine/threonine-protein kinase At4g37250; EC=2.7.11.1; Flags: Precursor;	A0A6N2BBD4_SOLCI RecName: Full=Protein kinase domain-containing protein {ECO:0000259|PROSITE:PS50011};	At2g23300	GO:0016021,integral component of membrane; GO:0005524,ATP binding; GO:0106310,NA; GO:0106311,NA; GO:0000166,nucleotide binding; GO:0003674,molecular_function; GO:0005488,binding; GO:0008144,drug binding; GO:0017076,purine nucleotide binding; GO:0030554,adenyl nucleotide binding; GO:0032553,ribonucleotide binding; GO:0032555,purine ribonucleotide binding; GO:0032559,adenyl ribonucleotide binding; …	PF00069.25:Protein kinase domain	--	--	--
Smechr0601096	K13416	0.630936	1.16513	0.247662	0.0932567	-0.0143033	0.34452	1.08802	E06	58432915	58436930	-	Smechr0601096	--	K13416 brassinosteroid insensitive 1-associated receptor kinase 1 [EC:2.7.10.1 2.7.11.1] | (RefSeq) BRASSINOSTEROID INSENSITIVE 1-associated receptor kinase 1-like (A)	ko04016: MAPK signaling pathway - plant; ko04075: Plant hormone signal transduction; ko04626: Plant-pathogen interaction	PREDICTED: probable LRR receptor-like serine/threonine-protein kinase IRK [Solanum tuberosum]	IRK_ARATH RecName: Full=Probable LRR receptor-like serine/threonine-protein kinase IRK {ECO:0000305}; EC=2.7.11.1 {ECO:0000305}; AltName: Full=Inflorescence and root apices receptor-like kinase {ECO:0000303|Ref.1}; Flags: Precursor;	M1BDV2_SOLTU SubName: Full=ATP binding protein {ECO:0000313|EnsemblPlants:PGSC0003DMT400042952};	At3g56370	GO:0016021,integral component of membrane; GO:0005886,plasma membrane; GO:0005524,ATP binding; GO:0106310,NA; GO:0106311,NA; GO:0051302,regulation of cell division; GO:0048364,root development; GO:0000166,nucleotide binding; GO:0003674,molecular_function; GO:0005488,binding; GO:0008144,drug binding; GO:0017076,purine nucleotide binding; GO:0030554,adenyl nucleotide binding; GO:0032553,ribonucleot…	PF00069.25:Protein kinase domain	--	--	--
Smechr0301844	K13416	0.360926	2.16986	0.872644	-0.463333	0.582455	0.0670184	4.26725	E03	74999072	75003519	+	Smechr0301844	--	K13416 brassinosteroid insensitive 1-associated receptor kinase 1 [EC:2.7.10.1 2.7.11.1] | (RefSeq) BRASSINOSTEROID INSENSITIVE 1-associated receptor kinase 1 (A)	ko04016: MAPK signaling pathway - plant; ko04075: Plant hormone signal transduction; ko04626: Plant-pathogen interaction	PREDICTED: probable leucine-rich repeat receptor-like protein kinase At1g35710 [Solanum lycopersicum]	BAK1_ARATH RecName: Full=BRASSINOSTEROID INSENSITIVE 1-associated receptor kinase 1 {ECO:0000303|PubMed:12150929}; Short=AtBAK1 {ECO:0000303|PubMed:12150929}; Short=BRI1-associated receptor kinase 1 {ECO:0000303|PubMed:12150929}; EC=2.7.10.1 {ECO:0000255|PROSITE-ProRule:PRU10027}; EC=2.7.11.1 {ECO:0000255|PROSITE-ProRule:PRU00159}; AltName: Full=Protein ELONGATED; AltName: Full=Somatic embryogene…	A0A3Q7FN72_SOLLC RecName: Full=Protein kinase domain-containing protein {ECO:0000259|PROSITE:PS50011};	At5g51560	GO:0010008,endosome membrane; GO:0016021,integral component of membrane; GO:0005886,plasma membrane; GO:0005524,ATP binding; GO:0042802,identical protein binding; GO:0106310,NA; GO:0106311,NA; GO:0033612,receptor serine/threonine kinase binding; GO:0005102,signaling receptor binding; GO:0004675,transmembrane receptor protein serine/threonine kinase activity; GO:0004714,transmembrane receptor prot…	PF07714.17:Protein tyrosine kinase	--	--	--
Smechr0201272	K13416	-1.5217	-0.768875	1.07184	0.462948	1.22194	-1.39063	0.0243148	E02	57209940	57222779	+	Smechr0201272	--	K13416 brassinosteroid insensitive 1-associated receptor kinase 1 [EC:2.7.10.1 2.7.11.1] | (RefSeq) BRASSINOSTEROID INSENSITIVE 1-associated receptor kinase 1 isoform X1 (A)	ko04016: MAPK signaling pathway - plant; ko04075: Plant hormone signal transduction; ko04626: Plant-pathogen interaction	PREDICTED: probable LRR receptor-like serine/threonine-protein kinase At1g07650 isoform X2 [Solanum tuberosum]	Y1765_ARATH RecName: Full=Probable LRR receptor-like serine/threonine-protein kinase At1g07650; EC=2.7.11.1; Flags: Precursor;	A0A3Q7F2L8_SOLLC RecName: Full=Non-specific serine/threonine protein kinase {ECO:0000256|ARBA:ARBA00012513}; EC=2.7.11.1 {ECO:0000256|ARBA:ARBA00012513};	At1g53430	GO:0016021,integral component of membrane; GO:0005886,plasma membrane; GO:0005524,ATP binding; GO:0106310,NA; GO:0004674,protein serine/threonine kinase activity; GO:0106311,NA; GO:0046777,protein autophosphorylation; GO:0000166,nucleotide binding; GO:0003674,molecular_function; GO:0005488,binding; GO:0008144,drug binding; GO:0017076,purine nucleotide binding; GO:0030554,adenyl nucleotide binding…	PF11721.8:Malectin domain	--	--	--
Smechr0103790	K13416	7.19761	3.58496	5.0301	2.80971	-1.19866	-1.49887	-3.10581	E01	99936287	99940201	-	Smechr0103790	--	K13416 brassinosteroid insensitive 1-associated receptor kinase 1 [EC:2.7.10.1 2.7.11.1] | (RefSeq) BRASSINOSTEROID INSENSITIVE 1-associated receptor kinase 1-like (A)	ko04016: MAPK signaling pathway - plant; ko04075: Plant hormone signal transduction; ko04626: Plant-pathogen interaction	PREDICTED: somatic embryogenesis receptor kinase 2 [Solanum tuberosum]	LRR1_CAPAN RecName: Full=Leucine-rich repeat protein 1 {ECO:0000303|PubMed:14984927}; AltName: Full=Capsicum annuum-induced protein 23 {ECO:0000303|PubMed:10656596}; Flags: Precursor;	M1CY02_SOLTU SubName: Full=Leucine-rich repeat protein {ECO:0000313|EnsemblPlants:PGSC0003DMT400077170};	At1g71830	GO:0005737,cytoplasm; GO:0005622,intracellular; GO:0005575,cellular_component; GO:0005623,cell; GO:0044424,intracellular part; GO:0044464,cell part	PF08263.12:Leucine rich repeat N-terminal domain	--	--	--
Smechr0701976	K13414	-0.212741	-0.0811942	1.18994	0.236024	0.0980644	-1.33082	-0.188651	E07	97864263	97875292	-	Smechr0701976	--	K13414 mitogen-activated protein kinase kinase kinase 1 [EC:2.7.11.25] | (RefSeq) mitogen-activated protein kinase kinase kinase 1-like (A)	ko04016: MAPK signaling pathway - plant; ko04626: Plant-pathogen interaction	PREDICTED: mitogen-activated protein kinase kinase kinase 1-like [Solanum lycopersicum]	M3K1_ARATH RecName: Full=Mitogen-activated protein kinase kinase kinase 1; Short=ARAKIN; Short=AtMEKK1; Short=MAP kinase kinase kinase 1; EC=2.7.11.25 {ECO:0000269|PubMed:23857079};	A0A6N2BAF2_SOLCI RecName: Full=Protein kinase domain-containing protein {ECO:0000259|PROSITE:PS50011};	At4g08500	GO:0005768,endosome; GO:0005634,nucleus; GO:0005886,plasma membrane; GO:0005524,ATP binding; GO:0003677,DNA binding; GO:0019900,kinase binding; GO:0004709,MAP kinase kinase kinase activity; GO:0106310,NA; GO:0004674,protein serine/threonine kinase activity; GO:0106311,NA; GO:0009631,cold acclimation; GO:0045087,innate immune response; GO:0000165,MAPK cascade; GO:0046777,protein autophosphorylatio…	PF00069.25:Protein kinase domain	--	--	--
Smechr0902244	K13414	-0.883385	-0.128546	0.925215	1.32868	1.52554	-0.301224	0.0991137	E09	84123442	84132631	+	Smechr0902244	--	K13414 mitogen-activated protein kinase kinase kinase 1 [EC:2.7.11.25] | (RefSeq) mitogen-activated protein kinase kinase kinase 1-like (A)	ko04016: MAPK signaling pathway - plant; ko04626: Plant-pathogen interaction	PREDICTED: uncharacterized protein LOC101254942 [Solanum lycopersicum]	STY13_ARATH RecName: Full=Serine/threonine-protein kinase STY13 {ECO:0000305}; EC=2.7.11.1 {ECO:0000269|PubMed:16429265}; AltName: Full=AtSTYPK {ECO:0000303|PubMed:17291444}; AltName: Full=Serine/threonine/tyrosine-protein kinase 13 {ECO:0000303|PubMed:16429265};	A0A3Q7I8D1_SOLLC RecName: Full=Protein kinase domain-containing protein {ECO:0000259|PROSITE:PS50011};	At1g04210	GO:0005737,cytoplasm; GO:0005886,plasma membrane; GO:0005524,ATP binding; GO:0004672,protein kinase activity; GO:0106310,NA; GO:0004674,protein serine/threonine kinase activity; GO:0004712,protein serine/threonine/tyrosine kinase activity; GO:0106311,NA; GO:0004713,protein tyrosine kinase activity; GO:0006468,protein phosphorylation; GO:0045995,regulation of embryonic development; GO:0010344,seed…	PF00069.25:Protein kinase domain	--	--	--
novel.5786	K20600	-0.95231	-0.015535	-3.30485	5.98972	5.6757	8.07158	-0.305272	E09	4838962	4842670	+	--	--	K20600 mitogen-activated protein kinase 4 [EC:2.7.11.24] | (RefSeq) MAPK7; mitogen-activated protein kinase 7 (A)	ko04016: MAPK signaling pathway - plant; ko04626: Plant-pathogen interaction	mitogen-activated protein kinase 7 [Solanum lycopersicum]	MMK2_MEDSA RecName: Full=Mitogen-activated protein kinase homolog MMK2; EC=2.7.11.24;	A0A3Q7HWC7_SOLLC RecName: Full=Mitogen-activated protein kinase {ECO:0000256|ARBA:ARBA00012411, ECO:0000256|RuleBase:RU361165}; EC=2.7.11.24 {ECO:0000256|ARBA:ARBA00012411, ECO:0000256|RuleBase:RU361165};	At4g01370	GO:0005524,ATP binding; GO:0004707,MAP kinase activity; GO:0106310,NA; GO:0106311,NA; GO:0000166,nucleotide binding; GO:0003674,molecular_function; GO:0005488,binding; GO:0008144,drug binding; GO:0017076,purine nucleotide binding; GO:0030554,adenyl nucleotide binding; GO:0032553,ribonucleotide binding; GO:0032555,purine ribonucleotide binding; GO:0032559,adenyl ribonucleotide binding; GO:0035639,…	--	--	--	--
Smechr0802408	K20600	-0.330157	-0.492861	1.40755	2.20093	1.35452	-0.393377	-1.30845	E08	85235936	85240607	-	Smechr0802408	--	K20600 mitogen-activated protein kinase 4 [EC:2.7.11.24] | (RefSeq) StMPK3; mitogen-activated protein kinase homolog MMK2-like (A)	ko04016: MAPK signaling pathway - plant; ko04626: Plant-pathogen interaction	mitogen-activated protein kinase homolog MMK2-like [Solanum tuberosum]	MMK2_MEDSA RecName: Full=Mitogen-activated protein kinase homolog MMK2; EC=2.7.11.24;	M1AW73_SOLTU RecName: Full=Mitogen-activated protein kinase {ECO:0000256|ARBA:ARBA00012411, ECO:0000256|RuleBase:RU361165}; EC=2.7.11.24 {ECO:0000256|ARBA:ARBA00012411, ECO:0000256|RuleBase:RU361165};	At4g01370	GO:0005524,ATP binding; GO:0004707,MAP kinase activity; GO:0106310,NA; GO:0106311,NA; GO:0000166,nucleotide binding; GO:0003674,molecular_function; GO:0005488,binding; GO:0008144,drug binding; GO:0017076,purine nucleotide binding; GO:0030554,adenyl nucleotide binding; GO:0032553,ribonucleotide binding; GO:0032555,purine ribonucleotide binding; GO:0032559,adenyl ribonucleotide binding; GO:0035639,…	PF00069.25:Protein kinase domain	--	--	--
Smechr0500071	K20600	1.2738	0.529667	-0.771488	1.51546	0.246848	2.28129	-0.707587	E05	1014144	1019957	+	Smechr0500071	--	K20600 mitogen-activated protein kinase 4 [EC:2.7.11.24] | (RefSeq) mitogen-activated protein kinase homolog MMK2-like (A)	ko04016: MAPK signaling pathway - plant; ko04626: Plant-pathogen interaction	mitogen-activated protein kinase 6 [Solanum lycopersicum]	MMK2_MEDSA RecName: Full=Mitogen-activated protein kinase homolog MMK2; EC=2.7.11.24;	F8UF76_SOLLC RecName: Full=Mitogen-activated protein kinase {ECO:0000256|ARBA:ARBA00012411, ECO:0000256|RuleBase:RU361165}; EC=2.7.11.24 {ECO:0000256|ARBA:ARBA00012411, ECO:0000256|RuleBase:RU361165};	At4g01370	GO:0005524,ATP binding; GO:0004707,MAP kinase activity; GO:0106310,NA; GO:0106311,NA; GO:0000166,nucleotide binding; GO:0003674,molecular_function; GO:0005488,binding; GO:0008144,drug binding; GO:0017076,purine nucleotide binding; GO:0030554,adenyl nucleotide binding; GO:0032553,ribonucleotide binding; GO:0032555,purine ribonucleotide binding; GO:0032559,adenyl ribonucleotide binding; GO:0035639,…	PF00069.25:Protein kinase domain	--	--	--
Smechr0802407	K20600	2.8245	0.977676	1.82675	0.647084	-0.00407791	1.07363	0.427028	E08	85232508	85237839	+	Smechr0802407	--	K20600 mitogen-activated protein kinase 4 [EC:2.7.11.24] | (RefSeq) MAPK7; mitogen-activated protein kinase 7 (A)	ko04016: MAPK signaling pathway - plant; ko04626: Plant-pathogen interaction	PREDICTED: probable polygalacturonase [Solanum tuberosum]	PGLR_VITVI RecName: Full=Probable polygalacturonase; Short=PG {ECO:0000250|UniProtKB:Q7M1E7}; EC=3.2.1.15; AltName: Full=Pectinase {ECO:0000250|UniProtKB:Q7M1E7};	A0A0V0IB01_SOLCH SubName: Full=Putative polygalacturonase-like {ECO:0000313|EMBL:JAP29184.1}; Flags: Fragment;	At4g23500	GO:0016021,integral component of membrane; GO:0004650,polygalacturonase activity; GO:0005975,carbohydrate metabolic process; GO:0003674,molecular_function; GO:0003824,catalytic activity; GO:0004553,hydrolase activity, hydrolyzing O-glycosyl compounds; GO:0016787,hydrolase activity; GO:0016798,hydrolase activity, acting on glycosyl bonds; GO:0008152,metabolic process; GO:0008150,biological_process…	PF00295.17:Glycosyl hydrolases family 28	--	--	--
Smechr0201953	K13424	0.549836	0.576657	1.28967	3.29012	-0.319125	-1.09874	-3.00325	E02	64625777	64628547	-	Smechr0201953	--	K13424 WRKY transcription factor 33 | (RefSeq) WRKY transcription factor WRKY24 (A)	ko04016: MAPK signaling pathway - plant; ko04626: Plant-pathogen interaction	WRKY protein [Solanum tuberosum]	WRKY6_ARATH RecName: Full=WRKY transcription factor 6 {ECO:0000303|PubMed:11722756}; AltName: Full=WRKY DNA-binding protein 6 {ECO:0000303|PubMed:11722756}; Short=AtWRKY6 {ECO:0000303|PubMed:11722756};	A3RI55_SOLTU SubName: Full=WRKY protein {ECO:0000313|EMBL:ABN69038.1};	At4g04450	GO:0005634,nucleus; GO:0003700,DNA-binding transcription factor activity; GO:0000976,transcription regulatory region sequence-specific DNA binding; GO:0080169,cellular response to boron-containing substance deprivation; GO:0016036,cellular response to phosphate starvation; GO:0009873,ethylene-activated signaling pathway; GO:0045892,negative regulation of transcription, DNA-templated; GO:0010200,r…	PF03106.15:WRKY DNA -binding domain	WRKY	TF	WRKY
Smechr0900920	K13424	-0.154172	-0.946073	4.33273	5.46702	4.76387	0.27059	-1.615	E09	22707086	22709981	-	Smechr0900920	--	K13424 WRKY transcription factor 33 | (RefSeq) CaWRKY-a, WRKY-a; probable WRKY transcription factor 26 (A)	ko04016: MAPK signaling pathway - plant; ko04626: Plant-pathogen interaction	putative WRKY transcription factor 26 [Capsicum chinense]	WRK24_ORYSJ RecName: Full=WRKY transcription factor WRKY24 {ECO:0000303|PubMed:15047897}; Short=OsWRKY24 {ECO:0000303|PubMed:15047897};	A0A2G3BKH1_CAPCH SubName: Full=Putative WRKY transcription factor 26 {ECO:0000313|EMBL:PHU06953.1};	At2g38470	GO:0005634,nucleus; GO:0003700,DNA-binding transcription factor activity; GO:0043565,sequence-specific DNA binding; GO:0009738,abscisic acid-activated signaling pathway; GO:0009740,gibberellic acid mediated signaling pathway; GO:0009788,negative regulation of abscisic acid-activated signaling pathway; GO:0009938,negative regulation of gibberellic acid mediated signaling pathway; GO:0045893,positi…	PF03106.15:WRKY DNA -binding domain	WRKY	TF	WRKY
Smechr0701859	K13424	-0.511564	-0.508401	0.513432	1.16324	0.638549	-0.410685	-1.00209	E07	95717295	95720184	+	Smechr0701859	--	K13424 WRKY transcription factor 33 | (RefSeq) probable WRKY transcription factor 33 isoform X1 (A)	ko04016: MAPK signaling pathway - plant; ko04626: Plant-pathogen interaction	probable WRKY transcription factor 31 [Capsicum annuum]	WRKY6_ARATH RecName: Full=WRKY transcription factor 6 {ECO:0000303|PubMed:11722756}; AltName: Full=WRKY DNA-binding protein 6 {ECO:0000303|PubMed:11722756}; Short=AtWRKY6 {ECO:0000303|PubMed:11722756};	V9XQY3_CAPAN SubName: Full=WRKY6 {ECO:0000313|EMBL:AHD24521.1};	At4g04450	GO:0005634,nucleus; GO:0003700,DNA-binding transcription factor activity; GO:0000976,transcription regulatory region sequence-specific DNA binding; GO:0080169,cellular response to boron-containing substance deprivation; GO:0016036,cellular response to phosphate starvation; GO:0009873,ethylene-activated signaling pathway; GO:0045892,negative regulation of transcription, DNA-templated; GO:0010200,r…	PF03106.15:WRKY DNA -binding domain	WRKY	TF	WRKY
Smechr0601871	K13424	0.314456	-0.613318	2.63563	3.00497	2.16574	-0.180018	-1.42244	E06	77357779	77360613	-	Smechr0601871	--	K13424 WRKY transcription factor 33 | (RefSeq) probable WRKY transcription factor 26 (A)	ko04016: MAPK signaling pathway - plant; ko04626: Plant-pathogen interaction	PREDICTED: probable WRKY transcription factor 26 [Solanum pennellii]	WRK24_ORYSJ RecName: Full=WRKY transcription factor WRKY24 {ECO:0000303|PubMed:15047897}; Short=OsWRKY24 {ECO:0000303|PubMed:15047897};	D2KU31_SOLTU SubName: Full=Double WRKY type transfactor {ECO:0000313|EMBL:BAI63294.1};	At2g38470	GO:0005634,nucleus; GO:0003700,DNA-binding transcription factor activity; GO:0043565,sequence-specific DNA binding; GO:0009738,abscisic acid-activated signaling pathway; GO:0009740,gibberellic acid mediated signaling pathway; GO:0009788,negative regulation of abscisic acid-activated signaling pathway; GO:0009938,negative regulation of gibberellic acid mediated signaling pathway; GO:0045893,positi…	PF03106.15:WRKY DNA -binding domain	WRKY	TF	WRKY
Smechr0303137	K13424	-0.102823	0.5286	2.83737	2.86563	1.34781	-1.60369	-0.960798	E03	91270528	91272617	-	Smechr0303137	--	K13424 WRKY transcription factor 33 | (RefSeq) probable WRKY transcription factor 26 (A)	ko04016: MAPK signaling pathway - plant; ko04626: Plant-pathogen interaction	PREDICTED: probable WRKY transcription factor 40 [Solanum pennellii]	WRK40_ARATH RecName: Full=Probable WRKY transcription factor 40 {ECO:0000303|Ref.1}; AltName: Full=WRKY DNA-binding protein 40 {ECO:0000303|Ref.1};	A0A6N2BZ83_SOLCI RecName: Full=WRKY domain-containing protein {ECO:0000259|PROSITE:PS50811};	At1g80840	GO:0005634,nucleus; GO:0003700,DNA-binding transcription factor activity; GO:0000976,transcription regulatory region sequence-specific DNA binding; GO:0042742,defense response to bacterium; GO:0050832,defense response to fungus; GO:0045892,negative regulation of transcription, DNA-templated; GO:0031347,regulation of defense response; GO:0010200,response to chitin; GO:0002237,response to molecule …	PF03106.15:WRKY DNA -binding domain	WRKY	TF	WRKY
Smechr0801507	K13424	6.03232	1.95428	7.32862	6.32584	1.06456	-0.270716	-3.29498	E08	69719829	69721617	+	Smechr0801507	--	K13424 WRKY transcription factor 33 | (RefSeq) probable WRKY transcription factor 26 isoform X1 (A)	ko04016: MAPK signaling pathway - plant; ko04626: Plant-pathogen interaction	PREDICTED: WRKY transcription factor 18-like [Capsicum annuum]	WRK40_ARATH RecName: Full=Probable WRKY transcription factor 40 {ECO:0000303|Ref.1}; AltName: Full=WRKY DNA-binding protein 40 {ECO:0000303|Ref.1};	A0A2G2YXD0_CAPAN SubName: Full=WRKY transcription factor 18-like {ECO:0000313|RefSeq:XP_016582147.1};	At1g80840	GO:0005634,nucleus; GO:0003700,DNA-binding transcription factor activity; GO:0000976,transcription regulatory region sequence-specific DNA binding; GO:0042742,defense response to bacterium; GO:0050832,defense response to fungus; GO:0045892,negative regulation of transcription, DNA-templated; GO:0031347,regulation of defense response; GO:0010200,response to chitin; GO:0002237,response to molecule …	PF03106.15:WRKY DNA -binding domain	WRKY	TF	WRKY
Smechr0401758	K13424	4.44252	2.10298	5.47302	5.25278	1.08539	0.0422454	-2.02686	E04	69923454	69926205	-	Smechr0401758	--	K13424 WRKY transcription factor 33 | (RefSeq) WRKY transcription factor WRKY24-like (A)	ko04016: MAPK signaling pathway - plant; ko04626: Plant-pathogen interaction	putative WRKY transcription factor 59 [Capsicum baccatum]	WRK51_ARATH RecName: Full=Probable WRKY transcription factor 51; AltName: Full=WRKY DNA-binding protein 51;	A0A2G2VQR1_CAPBA SubName: Full=Putative WRKY transcription factor 59 {ECO:0000313|EMBL:PHT35314.1};	At5g26170	GO:0005634,nucleus; GO:0003700,DNA-binding transcription factor activity; GO:0043565,sequence-specific DNA binding; GO:0042742,defense response to bacterium; GO:0050832,defense response to fungus; GO:0009867,jasmonic acid mediated signaling pathway; GO:0140110,transcription regulator activity; GO:0003674,molecular_function; GO:0003676,nucleic acid binding; GO:0003677,DNA binding; GO:0005488,bindi…	PF03106.15:WRKY DNA -binding domain	WRKY	TF	WRKY
Smechr0801125	K13424	3.18767	0.971192	5.02541	4.83758	0.3395	-1.50586	-3.49375	E08	54941832	54942887	+	Smechr0801125	--	K13424 WRKY transcription factor 33 | (RefSeq) probable WRKY transcription factor 33 (A)	ko04016: MAPK signaling pathway - plant; ko04626: Plant-pathogen interaction	PREDICTED: probable WRKY transcription factor 51 [Solanum tuberosum]	WRK50_ARATH RecName: Full=Probable WRKY transcription factor 50; AltName: Full=WRKY DNA-binding protein 50;	A0A6N2APM7_SOLCI RecName: Full=WRKY domain-containing protein {ECO:0000259|PROSITE:PS50811};	At5g26170	GO:0005634,nucleus; GO:0003700,DNA-binding transcription factor activity; GO:0043565,sequence-specific DNA binding; GO:0050832,defense response to fungus; GO:0009867,jasmonic acid mediated signaling pathway; GO:0140110,transcription regulator activity; GO:0003674,molecular_function; GO:0003676,nucleic acid binding; GO:0003677,DNA binding; GO:0005488,binding; GO:0097159,organic cyclic compound bin…	PF03106.15:WRKY DNA -binding domain	WRKY	TF	WRKY
Smechr0200434	K13424	1.03262	-0.318076	1.79881	2.1364	0.413801	-0.390709	-2.01036	E02	36537124	36539347	-	Smechr0200434	--	K13424 WRKY transcription factor 33 | (RefSeq) probable WRKY transcription factor 33 (A)	ko04016: MAPK signaling pathway - plant; ko04626: Plant-pathogen interaction	PREDICTED: WRKY transcription factor 6 [Solanum lycopersicum]	WRKY6_ARATH RecName: Full=WRKY transcription factor 6 {ECO:0000303|PubMed:11722756}; AltName: Full=WRKY DNA-binding protein 6 {ECO:0000303|PubMed:11722756}; Short=AtWRKY6 {ECO:0000303|PubMed:11722756};	A0A3Q7FI33_SOLLC RecName: Full=WRKY domain-containing protein {ECO:0000259|PROSITE:PS50811};	At4g04450	GO:0005634,nucleus; GO:0003700,DNA-binding transcription factor activity; GO:0000976,transcription regulatory region sequence-specific DNA binding; GO:0080169,cellular response to boron-containing substance deprivation; GO:0016036,cellular response to phosphate starvation; GO:0009873,ethylene-activated signaling pathway; GO:0045892,negative regulation of transcription, DNA-templated; GO:0010200,r…	PF03106.15:WRKY DNA -binding domain	WRKY	TF	WRKY
Smechr0800129	K13424	1.08077	0.559923	1.38279	-1.60735	-2.04272	-2.38237	0.154314	E08	1708908	1713903	-	Smechr0800129	--	K13424 WRKY transcription factor 33 | (RefSeq) probable WRKY transcription factor 26 isoform X1 (A)	ko04016: MAPK signaling pathway - plant; ko04626: Plant-pathogen interaction	PREDICTED: probable WRKY transcription factor 53 isoform X2 [Solanum tuberosum]	WRK53_ARATH RecName: Full=Probable WRKY transcription factor 53 {ECO:0000303|PubMed:17369373}; AltName: Full=WRKY DNA-binding protein 53 {ECO:0000303|PubMed:17369373};	M1A560_SOLTU SubName: Full=WRKY transcription factor-30 {ECO:0000313|EnsemblPlants:PGSC0003DMT400014951};	At4g23810	GO:0009507,chloroplast; GO:0005634,nucleus; GO:0003677,DNA binding; GO:0003700,DNA-binding transcription factor activity; GO:0000976,transcription regulatory region sequence-specific DNA binding; GO:0042742,defense response to bacterium; GO:0010150,leaf senescence; GO:0045893,positive regulation of transcription, DNA-templated; GO:0031347,regulation of defense response; GO:2000022,regulation of j…	PF03106.15:WRKY DNA -binding domain	WRKY	TF	WRKY
novel.8547	K02358	0.608809	-0.0892673	7.82003	1.41497	1.82391	-2.44234	0.382063	FRAGSCAFF_174	234437	267684	+	--	--	K02358 elongation factor Tu | (RefSeq) uncharacterized protein LOC103721475 isoform X1 (A)	ko04626: Plant-pathogen interaction	hypothetical protein GLYMA_13G0180002, partial [Glycine max]	RRPO_OENBE RecName: Full=RNA-directed DNA polymerase homolog; EC=2.7.7.48; AltName: Full=Reverse transcriptase homolog;	A0A6N2ND52_SALVM SubName: Full=Uncharacterized protein {ECO:0000313|EMBL:VFU63548.1};	At2g14650	GO:0005739,mitochondrion; GO:0003968,RNA-directed 5'-3' RNA polymerase activity; GO:0003964,RNA-directed DNA polymerase activity; GO:0003674,molecular_function; GO:0003824,catalytic activity; GO:0016740,transferase activity; GO:0016772,transferase activity, transferring phosphorus-containing groups; GO:0016779,nucleotidyltransferase activity; GO:0034062,5'-3' RNA polymerase activity; GO:0097747,R…	--	--	--	--
Smechr0302507	K02358	-0.857055	-0.800513	1.49024	3.18997	4.22383	1.88917	0.272633	E03	85397559	85398849	+	Smechr0302507	--	K02358 elongation factor Tu | (RefSeq) uncharacterized protein LOC103721475 isoform X1 (A)	ko04626: Plant-pathogen interaction	PREDICTED: uncharacterized protein LOC107866033 [Capsicum annuum]	--	A0A1U8G8P6_CAPAN SubName: Full=uncharacterized protein LOC107866033 {ECO:0000313|RefSeq:XP_016567701.1};	At1g36590_1	--	PF08284.11:Retroviral aspartyl protease	--	--	--
novel.3724	K02358	0	0	0	8.20388	0	0	-8.04963	E06	22246680	22265696	-	--	--	K02358 elongation factor Tu | (RefSeq) uncharacterized protein LOC103721475 isoform X1 (A)	ko04626: Plant-pathogen interaction	PREDICTED: LOW QUALITY PROTEIN: uncharacterized protein LOC107027646 [Solanum pennellii]	RRPO_OENBE RecName: Full=RNA-directed DNA polymerase homolog; EC=2.7.7.48; AltName: Full=Reverse transcriptase homolog;	Q6L3S2_SOLDE RecName: Full=Reverse transcriptase {ECO:0000256|ARBA:ARBA00021271};	At2g10780	GO:0005739,mitochondrion; GO:0003968,RNA-directed 5'-3' RNA polymerase activity; GO:0003964,RNA-directed DNA polymerase activity; GO:0003674,molecular_function; GO:0003824,catalytic activity; GO:0016740,transferase activity; GO:0016772,transferase activity, transferring phosphorus-containing groups; GO:0016779,nucleotidyltransferase activity; GO:0034062,5'-3' RNA polymerase activity; GO:0097747,R…	PF00078.27:Reverse transcriptase (RNA-dependent DNA polymerase)	--	--	--
novel.8841	K02358	-0.133582	-1.48899	-0.175793	-7.02054	-2.51419	-2.55094	0.936331	ORIGINAL_1315	37749	103666	+	--	--	K02358 elongation factor Tu | (RefSeq) uncharacterized protein LOC103721475 isoform X1 (A)	ko04626: Plant-pathogen interaction	hypothetical protein GLYMA_13G0180002, partial [Glycine max]	RRPO_OENBE RecName: Full=RNA-directed DNA polymerase homolog; EC=2.7.7.48; AltName: Full=Reverse transcriptase homolog;	A0A6N2NG35_SALVM SubName: Full=Uncharacterized protein {ECO:0000313|EMBL:VFU63547.1};	At3g11970_2	GO:0005739,mitochondrion; GO:0003968,RNA-directed 5'-3' RNA polymerase activity; GO:0003964,RNA-directed DNA polymerase activity; GO:0003674,molecular_function; GO:0003824,catalytic activity; GO:0016740,transferase activity; GO:0016772,transferase activity, transferring phosphorus-containing groups; GO:0016779,nucleotidyltransferase activity; GO:0034062,5'-3' RNA polymerase activity; GO:0097747,R…	--	--	--	--
Smechr0302677	K02358	-0.181132	-0.183182	-0.689023	0.507388	0.630607	1.11461	-0.0300927	E03	87176803	87178928	+	Smechr0302677	--	K02358 elongation factor Tu | (RefSeq) elongation factor TuA, chloroplastic (A)	ko04626: Plant-pathogen interaction	PREDICTED: elongation factor TuA, chloroplastic [Solanum lycopersicum]	EFTUA_NICSY RecName: Full=Elongation factor TuA, chloroplastic; Short=EF-TuA; Flags: Precursor;	A0A3Q7FRC7_SOLLC RecName: Full=Elongation factor Tu {ECO:0000256|RuleBase:RU000325};	At4g20360	GO:0009507,chloroplast; GO:0005525,GTP binding; GO:0003924,GTPase activity; GO:0003746,translation elongation factor activity; GO:0000166,nucleotide binding; GO:0001882,nucleoside binding; GO:0001883,purine nucleoside binding; GO:0003674,molecular_function; GO:0005488,binding; GO:0017076,purine nucleotide binding; GO:0019001,guanyl nucleotide binding; GO:0032549,ribonucleoside binding; GO:0032550…	PF00009.27:Elongation factor Tu GTP binding domain	--	--	--
novel.5411	K02358	-0.2714	-0.505985	0	2.08991	7.79187	6.60191	1.69183	E08	60697042	60725698	-	--	--	K02358 elongation factor Tu | (RefSeq) uncharacterized protein LOC103721475 isoform X1 (A)	ko04626: Plant-pathogen interaction	PREDICTED: uncharacterized protein LOC107019601 [Solanum pennellii]	PP144_ARATH RecName: Full=Pentatricopeptide repeat-containing protein At2g02750;	Q6F2D6_SOLDE RecName: Full=Reverse transcriptase {ECO:0000256|ARBA:ARBA00021271};	At2g10780	GO:0043231,intracellular membrane-bounded organelle; GO:0003723,RNA binding; GO:0009451,RNA modification; GO:0003674,molecular_function; GO:0003676,nucleic acid binding; GO:0005488,binding; GO:0097159,organic cyclic compound binding; GO:1901363,heterocyclic compound binding; GO:0008152,metabolic process; GO:0006139,nucleobase-containing compound metabolic process; GO:0006725,cellular aromatic com…	PF08284.11:Retroviral aspartyl protease	--	--	--
novel.8846	K02358	-0.756229	-0.113125	0.473152	-1.57088	-1.92101	-3.22364	3.07062	ORIGINAL_1315	63860	94250	-	--	--	K02358 elongation factor Tu | (RefSeq) uncharacterized protein LOC103721475 isoform X1 (A)	ko04626: Plant-pathogen interaction	hypothetical protein GLYMA_13G0180002, partial [Glycine max]	RRPO_OENBE RecName: Full=RNA-directed DNA polymerase homolog; EC=2.7.7.48; AltName: Full=Reverse transcriptase homolog;	A0A6N2NG35_SALVM SubName: Full=Uncharacterized protein {ECO:0000313|EMBL:VFU63547.1};	At3g11970_2	GO:0005739,mitochondrion; GO:0003968,RNA-directed 5'-3' RNA polymerase activity; GO:0003964,RNA-directed DNA polymerase activity; GO:0003674,molecular_function; GO:0003824,catalytic activity; GO:0016740,transferase activity; GO:0016772,transferase activity, transferring phosphorus-containing groups; GO:0016779,nucleotidyltransferase activity; GO:0034062,5'-3' RNA polymerase activity; GO:0097747,R…	--	--	--	--
novel.811	K02358	-2.28674	-0.720426	0	1.76343	9.03559	2.18752	3.17446	E01	96624878	96645040	+	--	--	K02358 elongation factor Tu | (RefSeq) uncharacterized protein LOC103721475 isoform X1 (A)	ko04626: Plant-pathogen interaction	PREDICTED: uncharacterized protein LOC107022192 [Solanum pennellii]	RRPO_OENBE RecName: Full=RNA-directed DNA polymerase homolog; EC=2.7.7.48; AltName: Full=Reverse transcriptase homolog;	Q6F2D6_SOLDE RecName: Full=Reverse transcriptase {ECO:0000256|ARBA:ARBA00021271};	At2g10780	GO:0005739,mitochondrion; GO:0003968,RNA-directed 5'-3' RNA polymerase activity; GO:0003964,RNA-directed DNA polymerase activity; GO:0003674,molecular_function; GO:0003824,catalytic activity; GO:0016740,transferase activity; GO:0016772,transferase activity, transferring phosphorus-containing groups; GO:0016779,nucleotidyltransferase activity; GO:0034062,5'-3' RNA polymerase activity; GO:0097747,R…	PF17917.1:RNase H-like domain found in reverse transcriptase	--	--	--
novel.8108	K02358	-0.779924	-1.62773	0	1.21307	6.94078	2.20049	0.773697	E12	11997796	12026380	+	--	--	K02358 elongation factor Tu | (RefSeq) uncharacterized protein LOC103721475 isoform X1 (A)	ko04626: Plant-pathogen interaction	putative coat protein [Nicotiana tabacum]	--	Q93YE4_TOBAC SubName: Full=Putative coat protein {ECO:0000313|EMBL:CAC88783.1};	7292616	GO:0003676,nucleic acid binding; GO:0008270,zinc ion binding; GO:0003674,molecular_function; GO:0005488,binding; GO:0097159,organic cyclic compound binding; GO:1901363,heterocyclic compound binding; GO:0046872,metal ion binding; GO:0043167,ion binding; GO:0043169,cation binding; GO:0046914,transition metal ion binding	PF00098.23:Zinc knuckle	--	--	--
novel.8495	K02358	0	0	-0.664292	-0.609861	-7.25671	-2.14922	-2.15331	FRAGSCAFF_125	6659	16804	+	--	--	K02358 elongation factor Tu | (RefSeq) uncharacterized protein LOC103721475 isoform X1 (A)	ko04626: Plant-pathogen interaction	putative polyprotein (aspartic proteinase, reverse transcriptase, ribonuclease H) [Nicotiana tabacum]	--	Q9XG73_TOBAC SubName: Full=Putative polyprotein (Aspartic proteinase, reverse transcriptase, ribonuclease H) {ECO:0000313|EMBL:CAB42622.1};	SPAC13D1.01c	GO:0004190,aspartic-type endopeptidase activity; GO:0003964,RNA-directed DNA polymerase activity; GO:0003674,molecular_function; GO:0003824,catalytic activity; GO:0004175,endopeptidase activity; GO:0008233,peptidase activity; GO:0070011,peptidase activity, acting on L-amino acid peptides; GO:0016787,hydrolase activity; GO:0070001,aspartic-type peptidase activity; GO:0140096,catalytic activity, ac…	PF00078.27:Reverse transcriptase (RNA-dependent DNA polymerase)	--	--	--
novel.4009	K02358	-6.98209	-3.48952	0	1.95424	7.29059	0	-0.51755	E06	69123465	69164046	-	--	--	K02358 elongation factor Tu | (RefSeq) uncharacterized protein LOC103721475 isoform X1 (A)	ko04626: Plant-pathogen interaction	PREDICTED: LOW QUALITY PROTEIN: uncharacterized protein LOC107027646 [Solanum pennellii]	POLX_TOBAC RecName: Full=Retrovirus-related Pol polyprotein from transposon TNT 1-94; Includes: RecName: Full=Protease; EC=3.4.23.-; Includes: RecName: Full=Reverse transcriptase; EC=2.7.7.49; Includes: RecName: Full=Endonuclease;	Q6L3S2_SOLDE RecName: Full=Reverse transcriptase {ECO:0000256|ARBA:ARBA00021271};	At2g07660	GO:0004190,aspartic-type endopeptidase activity; GO:0004519,endonuclease activity; GO:0003676,nucleic acid binding; GO:0003964,RNA-directed DNA polymerase activity; GO:0008270,zinc ion binding; GO:0015074,DNA integration; GO:0003674,molecular_function; GO:0003824,catalytic activity; GO:0004175,endopeptidase activity; GO:0008233,peptidase activity; GO:0070011,peptidase activity, acting on L-amino …	PF08284.11:Retroviral aspartyl protease	--	--	--
novel.3772	K02358	1.78878	1.1241	0	1.88837	7.06074	7.93407	1.67956	E06	32078145	32101249	+	--	--	K02358 elongation factor Tu | (RefSeq) uncharacterized protein LOC103721475 isoform X1 (A)	ko04626: Plant-pathogen interaction	Putative retrotransposon protein, identical [Solanum demissum]	RRPO_OENBE RecName: Full=RNA-directed DNA polymerase homolog; EC=2.7.7.48; AltName: Full=Reverse transcriptase homolog;	Q6L3S2_SOLDE RecName: Full=Reverse transcriptase {ECO:0000256|ARBA:ARBA00021271};	At2g10780	GO:0005739,mitochondrion; GO:0003968,RNA-directed 5'-3' RNA polymerase activity; GO:0003964,RNA-directed DNA polymerase activity; GO:0003674,molecular_function; GO:0003824,catalytic activity; GO:0016740,transferase activity; GO:0016772,transferase activity, transferring phosphorus-containing groups; GO:0016779,nucleotidyltransferase activity; GO:0034062,5'-3' RNA polymerase activity; GO:0097747,R…	PF17917.1:RNase H-like domain found in reverse transcriptase	--	--	--
novel.8546	K02358	-2.69855	-2.89756	5.681	-0.731155	5.0763	-3.36291	1.32539	FRAGSCAFF_174	234437	249559	-	--	--	K02358 elongation factor Tu | (RefSeq) uncharacterized protein LOC103721475 isoform X1 (A)	ko04626: Plant-pathogen interaction	hypothetical protein GLYMA_13G0180002, partial [Glycine max]	RRPO_OENBE RecName: Full=RNA-directed DNA polymerase homolog; EC=2.7.7.48; AltName: Full=Reverse transcriptase homolog;	A0A6N2ND52_SALVM SubName: Full=Uncharacterized protein {ECO:0000313|EMBL:VFU63548.1};	At2g14650	GO:0005739,mitochondrion; GO:0003968,RNA-directed 5'-3' RNA polymerase activity; GO:0003964,RNA-directed DNA polymerase activity; GO:0003674,molecular_function; GO:0003824,catalytic activity; GO:0016740,transferase activity; GO:0016772,transferase activity, transferring phosphorus-containing groups; GO:0016779,nucleotidyltransferase activity; GO:0034062,5'-3' RNA polymerase activity; GO:0097747,R…	--	--	--	--
novel.7022	K02358	-2.12194	-1.4657	0	7.05642	8.25737	2.05563	-0.225318	E10	77613425	77620541	-	--	--	K02358 elongation factor Tu | (RefSeq) uncharacterized protein LOC103721475 isoform X1 (A)	ko04626: Plant-pathogen interaction	PREDICTED: uncharacterized protein LOC107024754 [Solanum pennellii]	RRPO_OENBE RecName: Full=RNA-directed DNA polymerase homolog; EC=2.7.7.48; AltName: Full=Reverse transcriptase homolog;	A0A6A3AVC4_HIBSY SubName: Full=Cytochrome P450 78A7-like {ECO:0000313|EMBL:KAE8707035.1};	At1g36590_2	GO:0005739,mitochondrion; GO:0003968,RNA-directed 5'-3' RNA polymerase activity; GO:0003964,RNA-directed DNA polymerase activity; GO:0003674,molecular_function; GO:0003824,catalytic activity; GO:0016740,transferase activity; GO:0016772,transferase activity, transferring phosphorus-containing groups; GO:0016779,nucleotidyltransferase activity; GO:0034062,5'-3' RNA polymerase activity; GO:0097747,R…	PF17917.1:RNase H-like domain found in reverse transcriptase	--	--	--
novel.458	K02358	-5.72792	1.81046	2.84022	0.180736	0.710035	-1.86923	3.66732	E01	36314655	36315688	.	--	--	K02358 elongation factor Tu | (RefSeq) uncharacterized protein LOC103721475 isoform X1 (A)	ko04626: Plant-pathogen interaction	PREDICTED: uncharacterized protein LOC107058094 [Solanum tuberosum]	RRPO_OENBE RecName: Full=RNA-directed DNA polymerase homolog; EC=2.7.7.48; AltName: Full=Reverse transcriptase homolog;	A0A1U8H697_CAPAN SubName: Full=uncharacterized protein LOC107876658 {ECO:0000313|RefSeq:XP_016579016.1};	At1g36590_2	GO:0005739,mitochondrion; GO:0003968,RNA-directed 5'-3' RNA polymerase activity; GO:0003964,RNA-directed DNA polymerase activity; GO:0003674,molecular_function; GO:0003824,catalytic activity; GO:0016740,transferase activity; GO:0016772,transferase activity, transferring phosphorus-containing groups; GO:0016779,nucleotidyltransferase activity; GO:0034062,5'-3' RNA polymerase activity; GO:0097747,R…	PF00078.27:Reverse transcriptase (RNA-dependent DNA polymerase)	--	--	--
novel.4011	K02358	-2.22702	-0.765043	0	6.96346	9.60587	6.46825	1.90457	E06	69125314	69162790	-	--	--	K02358 elongation factor Tu | (RefSeq) uncharacterized protein LOC103721475 isoform X1 (A)	ko04626: Plant-pathogen interaction	PREDICTED: LOW QUALITY PROTEIN: uncharacterized protein LOC107027646 [Solanum pennellii]	POLX_TOBAC RecName: Full=Retrovirus-related Pol polyprotein from transposon TNT 1-94; Includes: RecName: Full=Protease; EC=3.4.23.-; Includes: RecName: Full=Reverse transcriptase; EC=2.7.7.49; Includes: RecName: Full=Endonuclease;	Q6L3S2_SOLDE RecName: Full=Reverse transcriptase {ECO:0000256|ARBA:ARBA00021271};	At2g07660	GO:0004190,aspartic-type endopeptidase activity; GO:0004519,endonuclease activity; GO:0003676,nucleic acid binding; GO:0003964,RNA-directed DNA polymerase activity; GO:0008270,zinc ion binding; GO:0015074,DNA integration; GO:0003674,molecular_function; GO:0003824,catalytic activity; GO:0004175,endopeptidase activity; GO:0008233,peptidase activity; GO:0070011,peptidase activity, acting on L-amino …	PF08284.11:Retroviral aspartyl protease	--	--	--
novel.8334	K02358	-7.56091	-0.21309	0	1.93618	7.86962	0	1.732	E12	63792239	63795678	-	--	--	K02358 elongation factor Tu | (RefSeq) uncharacterized protein LOC103721475 isoform X1 (A)	ko04626: Plant-pathogen interaction	PREDICTED: uncharacterized protein LOC107060648 [Solanum tuberosum]	RRPO_OENBE RecName: Full=RNA-directed DNA polymerase homolog; EC=2.7.7.48; AltName: Full=Reverse transcriptase homolog;	A0A1U8EAV6_CAPAN SubName: Full=uncharacterized protein LOC107844474 {ECO:0000313|RefSeq:XP_016544368.1};	At1g35370_1	GO:0005739,mitochondrion; GO:0003968,RNA-directed 5'-3' RNA polymerase activity; GO:0003964,RNA-directed DNA polymerase activity; GO:0003674,molecular_function; GO:0003824,catalytic activity; GO:0016740,transferase activity; GO:0016772,transferase activity, transferring phosphorus-containing groups; GO:0016779,nucleotidyltransferase activity; GO:0034062,5'-3' RNA polymerase activity; GO:0097747,R…	PF08284.11:Retroviral aspartyl protease	--	--	--
Smechr1101014	K13428	2.02256	1.51445	-0.779739	-0.867444	-1.3359	1.42945	1.07773	E11	21002042	21004321	+	Smechr1101014	--	K13428 LRR receptor-like serine/threonine-protein kinase EFR [EC:2.7.11.1] | (RefSeq) LRR receptor-like serine/threonine-protein kinase EFR (A)	ko04626: Plant-pathogen interaction	leucine rich repeat receptor like protein CLAVATA2 [Solanum lycopersicum]	CLV2_ARATH RecName: Full=Receptor-like protein CLAVATA2 {ECO:0000312|EMBL:AAF02654.1, ECO:0000312|EMBL:AAF02655.1, ECO:0000312|EMBL:AAF02656.1}; AltName: Full=Receptor-like protein 10 {ECO:0000303|PubMed:18434605}; Short=AtRLP10 {ECO:0000303|PubMed:18434605}; Flags: Precursor;	F8WS85_SOLLC SubName: Full=Leucine rich repeat receptor like protein CLAVATA2 {ECO:0000313|EMBL:BAK52392.1, ECO:0000313|EnsemblPlants:Solyc04g056640.1.1.1};	At1g65380	GO:0005789,endoplasmic reticulum membrane; GO:0016021,integral component of membrane; GO:0016020,membrane; GO:0005886,plasma membrane; GO:0001653,peptide receptor activity; GO:0010078,maintenance of root meristem identity; GO:0048507,meristem development; GO:0010088,phloem development; GO:0045595,regulation of cell differentiation; GO:0010075,regulation of meristem growth; GO:0003674,molecular_fu…	PF13855.6:Leucine rich repeat	--	--	--
Smechr0303698	K13413	0.568516	-0.0552194	1.5135	1.67708	1.29024	0.326865	-0.411538	E03	96267337	96269896	-	Smechr0303698	--	K13413 mitogen-activated protein kinase kinase 4/5 [EC:2.7.12.2] | (RefSeq) mitogen-activated protein kinase kinase 5-like (A)	ko04016: MAPK signaling pathway - plant; ko04075: Plant hormone signal transduction; ko04626: Plant-pathogen interaction	PREDICTED: mitogen-activated protein kinase kinase 5-like [Capsicum annuum]	M2K5_ARATH RecName: Full=Mitogen-activated protein kinase kinase 5 {ECO:0000303|PubMed:10048483}; Short=AtMAP2Kalpha {ECO:0000303|Ref.2}; Short=AtMEK5 {ECO:0000303|PubMed:11687590}; Short=AtMKK5 {ECO:0000303|PubMed:10048483}; Short=MAP kinase kinase 5 {ECO:0000303|PubMed:10048483}; EC=2.7.12.2 {ECO:0000269|PubMed:11875555};	A0A1U8G339_CAPAN SubName: Full=MAP kinase kinase 5 {ECO:0000313|EMBL:AXP12323.1}; SubName: Full=Mitogen-activated protein kinase kinase 4 {ECO:0000313|EMBL:PHT88878.1};	At3g21220	GO:0005524,ATP binding; GO:0004708,MAP kinase kinase activity; GO:0106310,NA; GO:0106311,NA; GO:0004714,transmembrane receptor protein tyrosine kinase activity; GO:0009738,abscisic acid-activated signaling pathway; GO:0051301,cell division; GO:0098542,defense response to other organism; GO:0010227,floral organ abscission; GO:0010229,inflorescence development; GO:0009626,plant-type hypersensitive …	PF00069.25:Protein kinase domain	--	--	--
Smechr0201192	K13413	0.328471	-0.917747	0.998336	-1.3064	1.0664	0.387982	1.4862	E02	56213980	56219281	-	Smechr0201192	--	K13413 mitogen-activated protein kinase kinase 4/5 [EC:2.7.12.2] | (RefSeq) mitogen-activated protein kinase kinase 5-like (A)	ko04016: MAPK signaling pathway - plant; ko04075: Plant hormone signal transduction; ko04626: Plant-pathogen interaction	PREDICTED: protein LIGHT-DEPENDENT SHORT HYPOCOTYLS 10-like [Capsicum annuum]	LSH10_ARATH RecName: Full=Protein LIGHT-DEPENDENT SHORT HYPOCOTYLS 10; AltName: Full=Protein ORGAN BOUNDARY 10;	A0A2G3A846_CAPAN SubName: Full=protein LIGHT-DEPENDENT SHORT HYPOCOTYLS 10-like {ECO:0000313|RefSeq:XP_016559727.1};	At2g42610	GO:0005634,nucleus; GO:0003677,DNA binding; GO:0009299,mRNA transcription; GO:0007275,multicellular organism development; GO:0090698,post-embryonic plant morphogenesis; GO:0009416,response to light stimulus; GO:0003674,molecular_function; GO:0003676,nucleic acid binding; GO:0005488,binding; GO:0097159,organic cyclic compound binding; GO:1901363,heterocyclic compound binding; GO:0008152,metabolic …	PF04852.12:Protein of unknown function (DUF640)	--	--	--
Smechr0902361	K13413	-4.7601	-4.02749	1.15815	0.0306688	2.50709	-1.08636	-0.513119	E09	85852458	85854738	-	Smechr0902361	--	K13413 mitogen-activated protein kinase kinase 4/5 [EC:2.7.12.2] | (RefSeq) mitogen-activated protein kinase kinase 5-like (A)	ko04016: MAPK signaling pathway - plant; ko04075: Plant hormone signal transduction; ko04626: Plant-pathogen interaction	PREDICTED: protein LIGHT-DEPENDENT SHORT HYPOCOTYLS 4 [Solanum tuberosum]	LSH4_ARATH RecName: Full=Protein LIGHT-DEPENDENT SHORT HYPOCOTYLS 4; AltName: Full=Protein ORGAN BOUNDARY 4;	M1BFT5_SOLTU RecName: Full=ALOG domain-containing protein {ECO:0000259|PROSITE:PS51697};	At2g31160	GO:0005634,nucleus; GO:0003677,DNA binding; GO:0009299,mRNA transcription; GO:0007275,multicellular organism development; GO:0090698,post-embryonic plant morphogenesis; GO:0009416,response to light stimulus; GO:0003674,molecular_function; GO:0003676,nucleic acid binding; GO:0005488,binding; GO:0097159,organic cyclic compound binding; GO:1901363,heterocyclic compound binding; GO:0008152,metabolic …	PF04852.12:Protein of unknown function (DUF640)	--	--	--
Smechr0702147	K13413	-3.00649	-1.40775	1.58376	-2.25418	1.15416	-3.46057	2.02602	E07	100169822	100177212	+	Smechr0702147	--	K13413 mitogen-activated protein kinase kinase 4/5 [EC:2.7.12.2] | (RefSeq) mitogen-activated protein kinase kinase 5-like (A)	ko04016: MAPK signaling pathway - plant; ko04075: Plant hormone signal transduction; ko04626: Plant-pathogen interaction	Protein LIGHT-DEPENDENT SHORT HYPOCOTYLS 10 [Capsicum baccatum]	LSH10_ARATH RecName: Full=Protein LIGHT-DEPENDENT SHORT HYPOCOTYLS 10; AltName: Full=Protein ORGAN BOUNDARY 10;	A0A2G2WE89_CAPBA SubName: Full=Protein LIGHT-DEPENDENT SHORT HYPOCOTYLS 10 {ECO:0000313|EMBL:PHT43573.1};	At2g42610	GO:0005634,nucleus; GO:0003677,DNA binding; GO:0009299,mRNA transcription; GO:0007275,multicellular organism development; GO:0090698,post-embryonic plant morphogenesis; GO:0009416,response to light stimulus; GO:0003674,molecular_function; GO:0003676,nucleic acid binding; GO:0005488,binding; GO:0097159,organic cyclic compound binding; GO:1901363,heterocyclic compound binding; GO:0008152,metabolic …	PF04852.12:Protein of unknown function (DUF640)	--	--	--
Smechr0400256	K13413	-1.10729	-1.62219	0	1.15635	7.20029	1.80844	0.542623	E04	2925100	2926101	+	Smechr0400256	--	K13413 mitogen-activated protein kinase kinase 4/5 [EC:2.7.12.2] | (RefSeq) mitogen-activated protein kinase kinase 5-like (A)	ko04016: MAPK signaling pathway - plant; ko04075: Plant hormone signal transduction; ko04626: Plant-pathogen interaction	PREDICTED: protein LIGHT-DEPENDENT SHORT HYPOCOTYLS 10-like [Solanum tuberosum]	LSH10_ARATH RecName: Full=Protein LIGHT-DEPENDENT SHORT HYPOCOTYLS 10; AltName: Full=Protein ORGAN BOUNDARY 10;	M1BX08_SOLTU RecName: Full=ALOG domain-containing protein {ECO:0000259|PROSITE:PS51697};	At2g42610	GO:0005634,nucleus; GO:0003677,DNA binding; GO:0009299,mRNA transcription; GO:0007275,multicellular organism development; GO:0090698,post-embryonic plant morphogenesis; GO:0009416,response to light stimulus; GO:0003674,molecular_function; GO:0003676,nucleic acid binding; GO:0005488,binding; GO:0097159,organic cyclic compound binding; GO:1901363,heterocyclic compound binding; GO:0008152,metabolic …	PF04852.12:Protein of unknown function (DUF640)	--	--	--
Smechr0500579	K13413	3.08887	2.90444	-1.00778	-6.3142	-2.63496	1.43575	6.55642	E05	6420608	6423784	-	Smechr0500579	--	K13413 mitogen-activated protein kinase kinase 4/5 [EC:2.7.12.2] | (RefSeq) mitogen-activated protein kinase kinase 5-like (A)	ko04016: MAPK signaling pathway - plant; ko04075: Plant hormone signal transduction; ko04626: Plant-pathogen interaction	PREDICTED: protein LIGHT-DEPENDENT SHORT HYPOCOTYLS 1-like [Nicotiana attenuata]	LSH2_ARATH RecName: Full=Protein LIGHT-DEPENDENT SHORT HYPOCOTYLS 2; AltName: Full=Protein ORGAN BOUNDARY 3;	A0A1J6KYY6_NICAT SubName: Full=Protein light-dependent short hypocotyls 1 {ECO:0000313|EMBL:OIT26823.1};	At3g04510	GO:0005634,nucleus; GO:0003677,DNA binding; GO:0009299,mRNA transcription; GO:0007275,multicellular organism development; GO:0090698,post-embryonic plant morphogenesis; GO:0009416,response to light stimulus; GO:0003674,molecular_function; GO:0003676,nucleic acid binding; GO:0005488,binding; GO:0097159,organic cyclic compound binding; GO:1901363,heterocyclic compound binding; GO:0008152,metabolic …	PF04852.12:Protein of unknown function (DUF640)	--	--	--
Smechr0600486	K20536	0.853169	0.206295	2.92802	3.62794	2.32501	0.227503	-1.06685	E06	12689418	12692751	+	Smechr0600486	--	K20536 mitogen-activated protein kinase 3 [EC:2.7.11.24] | (RefSeq) StWIPK; mitogen-activated protein kinase 3-like (A)	ko04016: MAPK signaling pathway - plant; ko04626: Plant-pathogen interaction	wound-induced protein kinase [Solanum tuberosum]	MPK3_ARATH RecName: Full=Mitogen-activated protein kinase 3 {ECO:0000303|PubMed:8282107}; Short=AtMPK3 {ECO:0000303|PubMed:8282107}; Short=MAP kinase 3 {ECO:0000303|PubMed:8282107}; EC=2.7.11.24 {ECO:0000255|PROSITE-ProRule:PRU00159, ECO:0000269|PubMed:12220631, ECO:0000269|PubMed:15500467};	A0A0G3FKD9_SOLTU RecName: Full=Mitogen-activated protein kinase {ECO:0000256|ARBA:ARBA00012411, ECO:0000256|RuleBase:RU361165}; EC=2.7.11.24 {ECO:0000256|ARBA:ARBA00012411, ECO:0000256|RuleBase:RU361165};	At3g45640	GO:0005938,cell cortex; GO:0005737,cytoplasm; GO:0005634,nucleus; GO:0005524,ATP binding; GO:0004707,MAP kinase activity; GO:0004672,protein kinase activity; GO:0106310,NA; GO:0004674,protein serine/threonine kinase activity; GO:0106311,NA; GO:0009738,abscisic acid-activated signaling pathway; GO:0010120,camalexin biosynthetic process; GO:0010229,inflorescence development; GO:0035556,intracellula…	PF00069.25:Protein kinase domain	--	--	--
Smechr0802419	K13426	-6.37644	-1.3046	0.689661	1.65006	0.576776	-6.49162	-2.33764	E08	85328065	85330305	+	Smechr0802419	--	K13426 WRKY transcription factor 29 | (RefSeq) probable WRKY transcription factor 29 (A)	ko04016: MAPK signaling pathway - plant; ko04626: Plant-pathogen interaction	PREDICTED: probable WRKY transcription factor 29 [Solanum tuberosum]	WRK29_ARATH RecName: Full=Probable WRKY transcription factor 29; AltName: Full=WRKY DNA-binding protein 29;	M1AWU6_SOLTU SubName: Full=WRKY transcription factor {ECO:0000313|EnsemblPlants:PGSC0003DMT400032091};	At4g23550	GO:0005634,nucleus; GO:0003700,DNA-binding transcription factor activity; GO:0000976,transcription regulatory region sequence-specific DNA binding; GO:0006952,defense response; GO:0010200,response to chitin; GO:0140110,transcription regulator activity; GO:0003674,molecular_function; GO:0001067,regulatory region nucleic acid binding; GO:0003676,nucleic acid binding; GO:0003677,DNA binding; GO:0003…	PF03106.15:WRKY DNA -binding domain	WRKY	TF	WRKY
Smechr0300121	K16224	0.555386	0.510669	1.31903	0.379551	0.64572	-0.152573	0.806733	E03	1258550	1277425	-	Smechr0300121	--	K16224 senescence-induced receptor-like serine/threonine-protein kinase | (RefSeq) FRK1; FLG22-induced receptor-like kinase 1 (A)	ko04016: MAPK signaling pathway - plant; ko04626: Plant-pathogen interaction	PREDICTED: putative leucine-rich repeat receptor-like serine/threonine-protein kinase At2g14440 [Solanum tuberosum]	RLP4_ARATH RecName: Full=Receptor-like protein 4 {ECO:0000303|PubMed:18434605}; Short=AtRLP4 {ECO:0000303|PubMed:18434605}; Flags: Precursor;	M1AZ11_SOLTU SubName: Full=Leucine-rich repeat family protein {ECO:0000313|EnsemblPlants:PGSC0003DMT400033366};	At1g28340	GO:0005768,endosome; GO:0005794,Golgi apparatus; GO:0016021,integral component of membrane; GO:0016020,membrane; GO:0005886,plasma membrane; GO:0005802,trans-Golgi network; GO:0005622,intracellular; GO:0005575,cellular_component; GO:0005623,cell; GO:0005737,cytoplasm; GO:0012505,endomembrane system; GO:0031410,cytoplasmic vesicle; GO:0031982,vesicle; GO:0043226,organelle; GO:0043227,membrane-boun…	PF12819.7:Malectin-like domain	--	--	--
Smechr1201493	K16224	0	0	0	6.8315	0	0	-6.67494	E12	67873444	67877979	-	Smechr1201493	--	K16224 senescence-induced receptor-like serine/threonine-protein kinase | (RefSeq) senescence-induced receptor-like serine/threonine-protein kinase isoform X2 (A)	ko04016: MAPK signaling pathway - plant; ko04626: Plant-pathogen interaction	PREDICTED: putative leucine-rich repeat receptor-like protein kinase At2g19210 [Solanum tuberosum]	Y1448_ARATH RecName: Full=Uncharacterized protein At1g24485; AltName: Full=Arabidopsis thaliana envelope membrane integrase; Short=Protein ARTEMIS; AltName: Full=Receptor without kinase 1; Flags: Precursor;	M1B9C5_SOLTU SubName: Full=Serine-threonine protein kinase, plant-type {ECO:0000313|EnsemblPlants:PGSC0003DMT400040125};	At1g51790	GO:0016021,integral component of membrane; GO:0005575,cellular_component; GO:0016020,membrane; GO:0031224,intrinsic component of membrane; GO:0044425,membrane part	PF12819.7:Malectin-like domain	--	--	--
Smechr0202526	K16224	1.51625	-0.472068	0	8.21239	1.15635	1.61278	-3.11916	E02	69478822	69485153	-	Smechr0202526	--	K16224 senescence-induced receptor-like serine/threonine-protein kinase | (RefSeq) senescence-induced receptor-like serine/threonine-protein kinase (A)	ko04016: MAPK signaling pathway - plant; ko04626: Plant-pathogen interaction	symbiosis receptor-like kinase precursor [Solanum lycopersicum]	NORK_MEDTR RecName: Full=Nodulation receptor kinase; EC=2.7.11.1 {ECO:0000269|PubMed:26839127}; AltName: Full=Does not make infections protein 2; AltName: Full=MtSYMRK; AltName: Full=Symbiosis receptor-like kinase; Flags: Precursor;	Q2TDW9_SOLLC SubName: Full=Symbiosis receptor-like kinase {ECO:0000313|EMBL:AAY22055.1};	At1g67730_1	GO:0016021,integral component of membrane; GO:0005524,ATP binding; GO:0004672,protein kinase activity; GO:0106310,NA; GO:0106311,NA; GO:0009877,nodulation; GO:0046777,protein autophosphorylation; GO:0000166,nucleotide binding; GO:0003674,molecular_function; GO:0005488,binding; GO:0008144,drug binding; GO:0017076,purine nucleotide binding; GO:0030554,adenyl nucleotide binding; GO:0032553,ribonucle…	PF12819.7:Malectin-like domain	--	--	--
Smechr0901399	K16224	-0.703127	0.983069	-1.57367	-1.53549	-0.773099	0.0675771	1.77539	E09	64479585	64484169	+	Smechr0901399	--	K16224 senescence-induced receptor-like serine/threonine-protein kinase | (RefSeq) senescence-induced receptor-like serine/threonine-protein kinase (A)	ko04016: MAPK signaling pathway - plant; ko04626: Plant-pathogen interaction	putative LRR receptor-like serine/threonine-protein kinase [Capsicum baccatum]	Y5487_ARATH RecName: Full=Probable LRR receptor-like serine/threonine-protein kinase At5g48740; EC=2.7.11.1; Flags: Precursor;	A0A2G2VZB8_CAPBA SubName: Full=Putative LRR receptor-like serine/threonine-protein kinase {ECO:0000313|EMBL:PHT38330.1};	At5g48740	GO:0016021,integral component of membrane; GO:0005524,ATP binding; GO:0106310,NA; GO:0106311,NA; GO:0000166,nucleotide binding; GO:0003674,molecular_function; GO:0005488,binding; GO:0008144,drug binding; GO:0017076,purine nucleotide binding; GO:0030554,adenyl nucleotide binding; GO:0032553,ribonucleotide binding; GO:0032555,purine ribonucleotide binding; GO:0032559,adenyl ribonucleotide binding; …	PF12819.7:Malectin-like domain	--	--	--
Smechr0702504	K16224	-0.183583	0.0289224	1.45906	1.00931	1.16284	-0.49828	0.212675	E07	104554223	104559812	+	Smechr0702504	--	K16224 senescence-induced receptor-like serine/threonine-protein kinase | (RefSeq) senescence-induced receptor-like serine/threonine-protein kinase (A)	ko04016: MAPK signaling pathway - plant; ko04626: Plant-pathogen interaction	PREDICTED: probable leucine-rich repeat receptor-like serine/threonine-protein kinase At5g15730 [Solanum tuberosum]	CRLK1_ARATH RecName: Full=Calcium/calmodulin-regulated receptor-like kinase 1 {ECO:0000303|PubMed:21056039}; Short=AtCRLK1 {ECO:0000303|PubMed:21056039}; EC=2.7.11.1 {ECO:0000269|PubMed:20026608};	M1BP09_SOLTU SubName: Full=Serine/threonine-specific protein kinase {ECO:0000313|EnsemblPlants:PGSC0003DMT400049600};	At5g54590	GO:0010008,endosome membrane; GO:0016021,integral component of membrane; GO:0005886,plasma membrane; GO:0005524,ATP binding; GO:0005516,calmodulin binding; GO:0106310,NA; GO:0004674,protein serine/threonine kinase activity; GO:0106311,NA; GO:0009631,cold acclimation; GO:0006468,protein phosphorylation; GO:0009409,response to cold; GO:0000166,nucleotide binding; GO:0003674,molecular_function; GO:0…	PF07714.17:Protein tyrosine kinase	--	--	--
Smechr1000081	K16224	0.059145	0.281042	-1.74832	-1.11599	-1.26849	0.507473	0.158451	E10	1181796	1186521	+	Smechr1000081	--	K16224 senescence-induced receptor-like serine/threonine-protein kinase | (RefSeq) senescence-induced receptor-like serine/threonine-protein kinase (A)	ko04016: MAPK signaling pathway - plant; ko04626: Plant-pathogen interaction	PREDICTED: probable serine/threonine-protein kinase At1g18390 [Solanum tuberosum]	LRL12_ARATH RecName: Full=LEAF RUST 10 DISEASE-RESISTANCE LOCUS RECEPTOR-LIKE PROTEIN KINASE-like 1.2 {ECO:0000303|PubMed:12805585}; EC=2.7.11.1; AltName: Full=Probable receptor-like serine/threonine-protein kinase LRK10L-1.2 {ECO:0000305}; Flags: Precursor;	M1D032_SOLTU SubName: Full=Wall-associated kinase {ECO:0000313|EnsemblPlants:PGSC0003DMT400078426};	At1g18390	GO:0016021,integral component of membrane; GO:0005886,plasma membrane; GO:0005524,ATP binding; GO:0016301,kinase activity; GO:0030247,polysaccharide binding; GO:0106310,NA; GO:0106311,NA; GO:0071215,cellular response to abscisic acid stimulus; GO:0042631,cellular response to water deprivation; GO:0016310,phosphorylation; GO:0048573,photoperiodism, flowering; GO:0000166,nucleotide binding; GO:0003…	PF00069.25:Protein kinase domain	--	--	--
novel.140	K16224	-0.85583	-0.271389	0.751001	0.147681	-0.171485	-1.81321	-0.561353	E01	7743649	7745872	-	--	--	K16224 senescence-induced receptor-like serine/threonine-protein kinase | (RefSeq) hypothetical protein (A)	ko04016: MAPK signaling pathway - plant; ko04626: Plant-pathogen interaction	PREDICTED: probable leucine-rich repeat receptor-like protein kinase At5g49770 isoform X1 [Solanum tuberosum]	HPCA1_ARATH RecName: Full=Leucine-rich repeat receptor protein kinase HPCA1 {ECO:0000305}; EC=2.7.11.1 {ECO:0000269|PubMed:32076270}; AltName: Full=Protein HYDROGEN-PEROXIDE-INDUCED CALCIUM INCREASES 1 {ECO:0000303|PubMed:32076270}; Flags: Precursor;	A0A0V0IVQ2_SOLCH SubName: Full=Putative leucine-rich repeat receptor-like protein kinase-like {ECO:0000313|EMBL:JAP36641.1};	At5g49760	GO:0016021,integral component of membrane; GO:0005886,plasma membrane; GO:0009536,plastid; GO:0005773,vacuole; GO:0005524,ATP binding; GO:0016301,kinase activity; GO:0106310,NA; GO:0106311,NA; GO:0004675,transmembrane receptor protein serine/threonine kinase activity; GO:0009593,detection of chemical stimulus; GO:1901528,hydrogen peroxide mediated signaling pathway involved in stomatal movement; …	PF00069.25:Protein kinase domain	--	--	--
Smechr1000167	K16224	-0.852172	-0.00815358	0.349216	-0.722917	0.264857	-0.957937	1.00976	E10	2163947	2171229	-	Smechr1000167	--	K16224 senescence-induced receptor-like serine/threonine-protein kinase | (RefSeq) hypothetical protein (A)	ko04016: MAPK signaling pathway - plant; ko04626: Plant-pathogen interaction	PREDICTED: probable leucine-rich repeat receptor-like protein kinase At2g28990 [Solanum lycopersicum]	RLP4_ARATH RecName: Full=Receptor-like protein 4 {ECO:0000303|PubMed:18434605}; Short=AtRLP4 {ECO:0000303|PubMed:18434605}; Flags: Precursor;	A0A3Q7GFN2_SOLLC RecName: Full=Malectin_like domain-containing protein {ECO:0000259|Pfam:PF12819};	At1g25570	GO:0005768,endosome; GO:0005794,Golgi apparatus; GO:0016021,integral component of membrane; GO:0016020,membrane; GO:0005886,plasma membrane; GO:0005802,trans-Golgi network; GO:0005622,intracellular; GO:0005575,cellular_component; GO:0005623,cell; GO:0005737,cytoplasm; GO:0012505,endomembrane system; GO:0031410,cytoplasmic vesicle; GO:0031982,vesicle; GO:0043226,organelle; GO:0043227,membrane-boun…	PF12819.7:Malectin-like domain	--	--	--
Smechr0900296	K16224	-0.963322	0.828628	0.190027	-0.614449	-0.263987	-1.45693	1.20839	E09	4215854	4225573	-	Smechr0900296	--	K16224 senescence-induced receptor-like serine/threonine-protein kinase | (RefSeq) senescence-induced receptor-like serine/threonine-protein kinase (A)	ko04016: MAPK signaling pathway - plant; ko04626: Plant-pathogen interaction	PREDICTED: probable LRR receptor-like serine/threonine-protein kinase At1g67720 [Solanum tuberosum]	Y1677_ARATH RecName: Full=Probable LRR receptor-like serine/threonine-protein kinase At1g67720; EC=2.7.11.1; Flags: Precursor;	M0ZNB3_SOLTU SubName: Full=Kinase {ECO:0000313|EnsemblPlants:PGSC0003DMT400004363};	At2g37050	GO:0016021,integral component of membrane; GO:0005524,ATP binding; GO:0106310,NA; GO:0106311,NA; GO:0000166,nucleotide binding; GO:0003674,molecular_function; GO:0005488,binding; GO:0008144,drug binding; GO:0017076,purine nucleotide binding; GO:0030554,adenyl nucleotide binding; GO:0032553,ribonucleotide binding; GO:0032555,purine ribonucleotide binding; GO:0032559,adenyl ribonucleotide binding; …	PF12819.7:Malectin-like domain	--	--	--
Smechr0301035	K16224	1.01566	1.94007	-1.00332	0.00186299	-1.00544	0.990288	0.961579	E03	42450920	42458162	+	Smechr0301035	--	K16224 senescence-induced receptor-like serine/threonine-protein kinase | (RefSeq) senescence-induced receptor-like serine/threonine-protein kinase (A)	ko04016: MAPK signaling pathway - plant; ko04626: Plant-pathogen interaction	PREDICTED: probable LRR receptor-like serine/threonine-protein kinase At1g67720 [Solanum tuberosum]	Y1677_ARATH RecName: Full=Probable LRR receptor-like serine/threonine-protein kinase At1g67720; EC=2.7.11.1; Flags: Precursor;	A0A6N2AZ16_SOLCI RecName: Full=Protein kinase domain-containing protein {ECO:0000259|PROSITE:PS50011};	At1g67730_1	GO:0016021,integral component of membrane; GO:0005524,ATP binding; GO:0106310,NA; GO:0106311,NA; GO:0000166,nucleotide binding; GO:0003674,molecular_function; GO:0005488,binding; GO:0008144,drug binding; GO:0017076,purine nucleotide binding; GO:0030554,adenyl nucleotide binding; GO:0032553,ribonucleotide binding; GO:0032555,purine ribonucleotide binding; GO:0032559,adenyl ribonucleotide binding; …	PF12819.7:Malectin-like domain	--	--	--
Smechr0301735	K16224	-0.195952	-1.28039	0.928053	1.64341	1.92478	0.800856	-0.965366	E03	72408917	72415351	-	Smechr0301735	--	K16224 senescence-induced receptor-like serine/threonine-protein kinase | (RefSeq) senescence-induced receptor-like serine/threonine-protein kinase (A)	ko04016: MAPK signaling pathway - plant; ko04626: Plant-pathogen interaction	PREDICTED: putative leucine-rich repeat receptor-like protein kinase At2g19210 [Solanum tuberosum]	Y2921_ARATH RecName: Full=Putative leucine-rich repeat receptor-like protein kinase At2g19210; EC=2.7.11.1; Flags: Precursor;	A0A3Q7FNP1_SOLLC RecName: Full=Protein kinase domain-containing protein {ECO:0000259|PROSITE:PS50011};	At2g19210	GO:0016021,integral component of membrane; GO:0005886,plasma membrane; GO:0005524,ATP binding; GO:0106310,NA; GO:0106311,NA; GO:0000166,nucleotide binding; GO:0003674,molecular_function; GO:0005488,binding; GO:0008144,drug binding; GO:0017076,purine nucleotide binding; GO:0030554,adenyl nucleotide binding; GO:0032553,ribonucleotide binding; GO:0032555,purine ribonucleotide binding; GO:0032559,ade…	PF07714.17:Protein tyrosine kinase	--	--	--
Smechr1001529	K16224	-2.46353	-0.365195	0.199953	0.650261	1.82682	-0.840649	0.847068	E10	61820316	61823354	-	Smechr1001529	--	K16224 senescence-induced receptor-like serine/threonine-protein kinase | (RefSeq) senescence-induced receptor-like serine/threonine-protein kinase (A)	ko04016: MAPK signaling pathway - plant; ko04626: Plant-pathogen interaction	PREDICTED: probable serine/threonine-protein kinase At1g18390 [Solanum tuberosum]	LRL15_ARATH RecName: Full=LEAF RUST 10 DISEASE-RESISTANCE LOCUS RECEPTOR-LIKE PROTEIN KINASE-like 1.5 {ECO:0000303|PubMed:12805585}; EC=2.7.11.1; AltName: Full=Probable receptor-like serine/threonine-protein kinase LRK10L-1.5 {ECO:0000305}; Flags: Precursor;	M1C286_SOLTU SubName: Full=Kinase {ECO:0000313|EnsemblPlants:PGSC0003DMT400058195};	At1g69910	GO:0016021,integral component of membrane; GO:0005886,plasma membrane; GO:0005524,ATP binding; GO:0106310,NA; GO:0004674,protein serine/threonine kinase activity; GO:0106311,NA; GO:0007166,cell surface receptor signaling pathway; GO:0006468,protein phosphorylation; GO:0000166,nucleotide binding; GO:0003674,molecular_function; GO:0005488,binding; GO:0008144,drug binding; GO:0017076,purine nucleoti…	PF00069.25:Protein kinase domain	--	--	--
Smechr1001806	K16224	1.0672	-0.0422586	0.977579	1.56091	-0.822422	-0.773001	-2.39434	E10	67800358	67815266	+	Smechr1001806	--	K16224 senescence-induced receptor-like serine/threonine-protein kinase | (RefSeq) senescence-induced receptor-like serine/threonine-protein kinase (A)	ko04016: MAPK signaling pathway - plant; ko04626: Plant-pathogen interaction	PREDICTED: probable LRR receptor-like serine/threonine-protein kinase At1g06840 [Solanum tuberosum]	Y5374_ARATH RecName: Full=Probable LRR receptor-like serine/threonine-protein kinase At5g37450; EC=2.7.11.1; Flags: Precursor;	A0A2G2YKI1_CAPAN SubName: Full=Putative LRR receptor-like serine/threonine-protein kinase {ECO:0000313|EMBL:PHT70262.1};	At5g37450	GO:0016021,integral component of membrane; GO:0016020,membrane; GO:0005524,ATP binding; GO:0106310,NA; GO:0106311,NA; GO:0000166,nucleotide binding; GO:0003674,molecular_function; GO:0005488,binding; GO:0008144,drug binding; GO:0017076,purine nucleotide binding; GO:0030554,adenyl nucleotide binding; GO:0032553,ribonucleotide binding; GO:0032555,purine ribonucleotide binding; GO:0032559,adenyl rib…	PF07714.17:Protein tyrosine kinase	--	--	--
Smechr0303188	K00864	0.244782	0.692518	1.11784	1.11381	0.421389	-0.473437	0.0285892	E03	91763618	91768417	+	Smechr0303188	--	K00864 glycerol kinase [EC:2.7.1.30] | (RefSeq) glycerol kinase (A)	ko00561: Glycerolipid metabolism; ko01100: Metabolic pathways; ko04626: Plant-pathogen interaction	PREDICTED: glycerol kinase [Solanum pennellii]	GLPK_ARATH RecName: Full=Glycerol kinase; Short=Glycerokinase; EC=2.7.1.30; AltName: Full=ATP:glycerol 3-phosphotransferase; AltName: Full=Protein GLYCEROL INSENSITIVE 1; AltName: Full=Protein NONHOST RESISTANCE TO P. S. PHASEOLICOLA 1;	A0A6N2BNB0_SOLCI RecName: Full=Glycerol kinase {ECO:0000256|ARBA:ARBA00012099}; EC=2.7.1.30 {ECO:0000256|ARBA:ARBA00012099};	At1g80460	GO:0005829,cytosol; GO:0005739,mitochondrion; GO:0005524,ATP binding; GO:0004370,glycerol kinase activity; GO:0016773,phosphotransferase activity, alcohol group as acceptor; GO:0042742,defense response to bacterium; GO:0019563,glycerol catabolic process; GO:0006071,glycerol metabolic process; GO:0046167,glycerol-3-phosphate biosynthetic process; GO:0016310,phosphorylation; GO:0009617,response to …	PF00370.21:FGGY family of carbohydrate kinases, N-terminal domain	--	--	--
novel.78	K13449	-0.316027	-3.03765	0.758206	-1.89251	-3.46569	-4.44917	-4.58184	E01	4399199	4402412	-	--	--	K13449 pathogenesis-related protein 1 | (RefSeq) PR1; basic form of pathogenesis-related protein 1-like (A)	ko04016: MAPK signaling pathway - plant; ko04075: Plant hormone signal transduction; ko04626: Plant-pathogen interaction	Basic form of pathogenesis-related protein 1 [Capsicum baccatum]	PRB1_TOBAC RecName: Full=Basic form of pathogenesis-related protein 1; Short=PRP 1; Flags: Precursor;	A0A2G2V8P4_CAPBA SubName: Full=Basic form of pathogenesis-related protein 1 {ECO:0000313|EMBL:PHT29354.1};	At4g33720	GO:0005615,extracellular space; GO:0006952,defense response; GO:0009607,response to biotic stimulus; GO:0006950,response to stress; GO:0008150,biological_process; GO:0050896,response to stimulus; GO:0005575,cellular_component; GO:0005576,extracellular region; GO:0044421,extracellular region part	PF00188.26:Cysteine-rich secretory protein family	--	--	--
Smechr0700031	K13449	-0.128746	-0.576573	-2.5157	-2.29557	0.628372	2.99437	2.3744	E07	768416	769218	-	Smechr0700031	--	K13449 pathogenesis-related protein 1 | (RefSeq) pathogenesis-related protein 1-like (A)	ko04016: MAPK signaling pathway - plant; ko04075: Plant hormone signal transduction; ko04626: Plant-pathogen interaction	PREDICTED: pathogenesis-related protein PR-1-like [Solanum tuberosum]	PR1_MEDTR RecName: Full=Pathogenesis-related protein PR-1; Flags: Precursor;	A0A6N2B4I6_SOLCI RecName: Full=SCP domain-containing protein {ECO:0000259|SMART:SM00198};	At4g25780	GO:0005576,extracellular region; GO:0006952,defense response; GO:0009607,response to biotic stimulus; GO:0006950,response to stress; GO:0008150,biological_process; GO:0050896,response to stimulus; GO:0005575,cellular_component	PF00188.26:Cysteine-rich secretory protein family	--	--	--
Smechr0200981	K13449	-1.53727	-2.20186	1.29915	2.84847	2.63209	-0.215778	-2.38766	E02	53086682	53087497	+	Smechr0200981	--	K13449 pathogenesis-related protein 1 | (GenBank) CAP, cysteine-rich secretory protein, antigen 5 (A)	ko04016: MAPK signaling pathway - plant; ko04075: Plant hormone signal transduction; ko04626: Plant-pathogen interaction	PREDICTED: STS14 protein [Solanum tuberosum]	ST14_SOLTU RecName: Full=STS14 protein; Flags: Precursor;	M1BZP2_SOLTU SubName: Full=STS14 protein {ECO:0000313|EnsemblPlants:PGSC0003DMT400056617};	At5g66590	GO:0005615,extracellular space; GO:0005575,cellular_component; GO:0005576,extracellular region; GO:0044421,extracellular region part	PF00188.26:Cysteine-rich secretory protein family	--	--	--
Smechr0700032	K13449	2.69865	1.26209	-5.0215	-1.27434	1.57324	9.29084	4.12479	E07	773736	774604	-	Smechr0700032	--	K13449 pathogenesis-related protein 1 | (RefSeq) pathogenesis-related protein 1-like (A)	ko04016: MAPK signaling pathway - plant; ko04075: Plant hormone signal transduction; ko04626: Plant-pathogen interaction	PREDICTED: pathogenesis-related protein PR-1-like [Solanum lycopersicum]	PR1_MEDTR RecName: Full=Pathogenesis-related protein PR-1; Flags: Precursor;	A0A6N2B072_SOLCI RecName: Full=SCP domain-containing protein {ECO:0000259|SMART:SM00198};	At4g30320	GO:0005576,extracellular region; GO:0006952,defense response; GO:0009607,response to biotic stimulus; GO:0006950,response to stress; GO:0008150,biological_process; GO:0050896,response to stimulus; GO:0005575,cellular_component	PF00188.26:Cysteine-rich secretory protein family	--	--	--
Smechr0100501	K13449	0.486016	-3.37446	1.55611	2.51019	3.57646	2.53207	-2.268	E01	4392961	4393975	-	Smechr0100501	--	K13449 pathogenesis-related protein 1 | (RefSeq) basic form of pathogenesis-related protein 1-like (A)	ko04016: MAPK signaling pathway - plant; ko04075: Plant hormone signal transduction; ko04626: Plant-pathogen interaction	PREDICTED: basic form of pathogenesis-related protein 1-like [Solanum pennellii]	PRB1_TOBAC RecName: Full=Basic form of pathogenesis-related protein 1; Short=PRP 1; Flags: Precursor;	B2LW68_SOLLC SubName: Full=PR1 protein {ECO:0000313|EMBL:ACB88202.1};	At2g14580	GO:0005615,extracellular space; GO:0006952,defense response; GO:0009607,response to biotic stimulus; GO:0006950,response to stress; GO:0008150,biological_process; GO:0050896,response to stimulus; GO:0005575,cellular_component; GO:0005576,extracellular region; GO:0044421,extracellular region part	PF00188.26:Cysteine-rich secretory protein family	--	--	--
Smechr0900326	K13449	1.58916	1.28105	8.83744	7.99265	1.69241	-1.91469	-1.31915	E09	4483367	4484001	-	Smechr0900326	--	K13449 pathogenesis-related protein 1 | (RefSeq) pathogenesis-related leaf protein 4 (A)	ko04016: MAPK signaling pathway - plant; ko04075: Plant hormone signal transduction; ko04626: Plant-pathogen interaction	pathogenesis related protein isoform b1 [Solanum phureja]	PR04_SOLLC RecName: Full=Pathogenesis-related leaf protein 4; Short=P4; Flags: Precursor;	Q8L688_9SOLN SubName: Full=Pathogenesis related protein isoform b1 {ECO:0000313|EMBL:CAD38276.1};	At4g33720	GO:0005615,extracellular space; GO:0006952,defense response; GO:0009607,response to biotic stimulus; GO:0006950,response to stress; GO:0008150,biological_process; GO:0050896,response to stimulus; GO:0005575,cellular_component; GO:0005576,extracellular region; GO:0044421,extracellular region part	PF00188.26:Cysteine-rich secretory protein family	--	--	--
Smechr0701335	K13435	0.0939922	-0.196502	1.3213	-0.11122	0.831996	-0.425906	0.776927	E07	77006599	77010828	-	Smechr0701335	--	K13435 serine/threonine-protein kinase Pto | (RefSeq) receptor-like protein kinase HERK 1 isoform X2 (A)	ko04626: Plant-pathogen interaction	PREDICTED: receptor-like protein kinase FERONIA [Solanum pennellii]	FERON_ARATH RecName: Full=Receptor-like protein kinase FERONIA; EC=2.7.11.1; AltName: Full=Protein SIRENE; Flags: Precursor;	A0A6N2CDB5_SOLCI RecName: Full=Protein kinase domain-containing protein {ECO:0000259|PROSITE:PS50011};	At3g51550	GO:0043680,filiform apparatus; GO:0016021,integral component of membrane; GO:0005886,plasma membrane; GO:0009506,plasmodesma; GO:0005524,ATP binding; GO:0004672,protein kinase activity; GO:0106310,NA; GO:0106311,NA; GO:0009738,abscisic acid-activated signaling pathway; GO:0009742,brassinosteroid mediated signaling pathway; GO:0032922,circadian regulation of gene expression; GO:0050832,defense res…	PF07714.17:Protein tyrosine kinase	--	--	--
Smechr0500561	K13435	-0.637647	0.256824	2.76907	0.0828083	1.01822	-2.40633	1.22453	E05	6272280	6275236	+	Smechr0500561	--	K13435 serine/threonine-protein kinase Pto | (RefSeq) receptor-like protein kinase HERK 1 isoform X2 (A)	ko04626: Plant-pathogen interaction	PREDICTED: receptor-like protein kinase HERK 1 [Solanum tuberosum]	HERK_ARATH RecName: Full=Receptor-like protein kinase HERK 1; EC=2.7.11.-; AltName: Full=Protein HERCULES RECEPTOR KINASE 1; Flags: Precursor;	M1C5V6_SOLTU SubName: Full=Kinase {ECO:0000313|EnsemblPlants:PGSC0003DMT400060442};	At3g46290	GO:0016021,integral component of membrane; GO:0005886,plasma membrane; GO:0009506,plasmodesma; GO:0005524,ATP binding; GO:0004672,protein kinase activity; GO:0004674,protein serine/threonine kinase activity; GO:0046777,protein autophosphorylation; GO:0009741,response to brassinosteroid; GO:0009826,unidimensional cell growth; GO:0000166,nucleotide binding; GO:0003674,molecular_function; GO:0005488…	PF07714.17:Protein tyrosine kinase	--	--	--
Smechr0501602	K13435	-0.507392	0.534044	0.0362163	2.1008	-0.289414	-0.895486	-1.82499	E05	55578228	55590308	+	Smechr0501602	--	K13435 serine/threonine-protein kinase Pto | (RefSeq) receptor-like protein kinase HERK 1 isoform X2 (A)	ko04626: Plant-pathogen interaction	PREDICTED: probable serine/threonine-protein kinase At1g18390 isoform X1 [Solanum tuberosum]	LRL12_ARATH RecName: Full=LEAF RUST 10 DISEASE-RESISTANCE LOCUS RECEPTOR-LIKE PROTEIN KINASE-like 1.2 {ECO:0000303|PubMed:12805585}; EC=2.7.11.1; AltName: Full=Probable receptor-like serine/threonine-protein kinase LRK10L-1.2 {ECO:0000305}; Flags: Precursor;	A0A3Q7J759_SOLLC RecName: Full=Protein kinase domain-containing protein {ECO:0000259|PROSITE:PS50011};	At1g18390	GO:0016021,integral component of membrane; GO:0005886,plasma membrane; GO:0005524,ATP binding; GO:0016301,kinase activity; GO:0030247,polysaccharide binding; GO:0106310,NA; GO:0106311,NA; GO:0071215,cellular response to abscisic acid stimulus; GO:0042631,cellular response to water deprivation; GO:0016310,phosphorylation; GO:0048573,photoperiodism, flowering; GO:0000166,nucleotide binding; GO:0003…	PF00069.25:Protein kinase domain	--	--	--
Smechr0300458	K13435	-0.46247	-0.664716	0.725932	1.80429	1.13737	-0.0705666	-1.30137	E03	6523407	6526150	+	Smechr0300458	--	K13435 serine/threonine-protein kinase Pto | (RefSeq) Pto; serine/threonine protein kinase Pto (A)	ko04626: Plant-pathogen interaction	hypothetical protein BC332_16386 [Capsicum chinense]	Y5241_ARATH RecName: Full=Probable receptor-like protein kinase At5g24010; EC=2.7.11.-; Flags: Precursor;	A0A2G3C8X3_CAPCH RecName: Full=Protein kinase domain-containing protein {ECO:0000259|PROSITE:PS50011};	At5g24010	GO:0016021,integral component of membrane; GO:0005886,plasma membrane; GO:0009506,plasmodesma; GO:0005524,ATP binding; GO:0004672,protein kinase activity; GO:0004674,protein serine/threonine kinase activity; GO:0046777,protein autophosphorylation; GO:0000166,nucleotide binding; GO:0003674,molecular_function; GO:0005488,binding; GO:0008144,drug binding; GO:0017076,purine nucleotide binding; GO:003…	PF12819.7:Malectin-like domain	--	--	--
Smechr0301214	K13435	-0.201586	-0.370807	0.692551	1.40503	1.50591	0.595853	-0.239697	E03	55513147	55517161	-	Smechr0301214	--	K13435 serine/threonine-protein kinase Pto | (RefSeq) receptor-like protein kinase HERK 1 isoform X2 (A)	ko04626: Plant-pathogen interaction	PREDICTED: receptor-like protein kinase HERK 1 [Nicotiana tomentosiformis]	HERK_ARATH RecName: Full=Receptor-like protein kinase HERK 1; EC=2.7.11.-; AltName: Full=Protein HERCULES RECEPTOR KINASE 1; Flags: Precursor;	A0A1U7WTR6_NICSY SubName: Full=receptor-like protein kinase HERK 1 {ECO:0000313|RefSeq:XP_009781981.1, ECO:0000313|RefSeq:XP_009781988.1};	At3g46290	GO:0016021,integral component of membrane; GO:0005886,plasma membrane; GO:0009506,plasmodesma; GO:0005524,ATP binding; GO:0004672,protein kinase activity; GO:0004674,protein serine/threonine kinase activity; GO:0046777,protein autophosphorylation; GO:0009741,response to brassinosteroid; GO:0009826,unidimensional cell growth; GO:0000166,nucleotide binding; GO:0003674,molecular_function; GO:0005488…	PF07714.17:Protein tyrosine kinase	--	--	--
Smechr1201496	K13435	-0.682441	-0.926762	-0.481126	-1.82451	-0.56503	-0.782562	0.365095	E12	67927950	67931791	+	Smechr1201496	--	K13435 serine/threonine-protein kinase Pto | (RefSeq) receptor-like protein kinase HERK 1 isoform X2 (A)	ko04626: Plant-pathogen interaction	PREDICTED: receptor-like protein kinase HERK 1 [Nicotiana tomentosiformis]	HERK_ARATH RecName: Full=Receptor-like protein kinase HERK 1; EC=2.7.11.-; AltName: Full=Protein HERCULES RECEPTOR KINASE 1; Flags: Precursor;	A0A1S3Y1Y5_TOBAC SubName: Full=receptor-like protein kinase HERK 1 {ECO:0000313|RefSeq:XP_016446139.1, ECO:0000313|RefSeq:XP_016446140.1};	At3g46290	GO:0016021,integral component of membrane; GO:0005886,plasma membrane; GO:0009506,plasmodesma; GO:0005524,ATP binding; GO:0004672,protein kinase activity; GO:0004674,protein serine/threonine kinase activity; GO:0046777,protein autophosphorylation; GO:0009741,response to brassinosteroid; GO:0009826,unidimensional cell growth; GO:0000166,nucleotide binding; GO:0003674,molecular_function; GO:0005488…	PF07714.17:Protein tyrosine kinase	--	--	--
Smechr1001154	K13435	-1.52797	-0.573836	1.02491	-1.11538	0.106053	-2.47613	0.678934	E10	42088947	42090215	-	Smechr1001154	--	K13435 serine/threonine-protein kinase Pto | (RefSeq) receptor-like protein kinase HERK 1 isoform X2 (A)	ko04626: Plant-pathogen interaction	PREDICTED: probable receptor-like protein kinase At5g24010 [Solanum tuberosum]	Y5241_ARATH RecName: Full=Probable receptor-like protein kinase At5g24010; EC=2.7.11.-; Flags: Precursor;	A0A0V0IUH5_SOLCH SubName: Full=Putative receptor-like protein kinase-like {ECO:0000313|EMBL:JAP35670.1};	At5g24010	GO:0016021,integral component of membrane; GO:0005886,plasma membrane; GO:0009506,plasmodesma; GO:0005524,ATP binding; GO:0004672,protein kinase activity; GO:0004674,protein serine/threonine kinase activity; GO:0046777,protein autophosphorylation; GO:0000166,nucleotide binding; GO:0003674,molecular_function; GO:0005488,binding; GO:0008144,drug binding; GO:0017076,purine nucleotide binding; GO:003…	PF07714.17:Protein tyrosine kinase	--	--	--
Smechr0700217	K13435	0.0660844	-0.40831	1.00338	1.16988	-0.344871	-1.31969	-1.89283	E07	3586062	3598357	-	Smechr0700217	--	K13435 serine/threonine-protein kinase Pto | (RefSeq) receptor-like protein kinase HERK 1 isoform X2 (A)	ko04626: Plant-pathogen interaction	PREDICTED: calmodulin-binding receptor-like cytoplasmic kinase 3 isoform X1 [Solanum lycopersicum]	CRCK3_ARATH RecName: Full=Calmodulin-binding receptor-like cytoplasmic kinase 3; EC=2.7.11.1; Flags: Precursor;	A0A3Q7H3Y3_SOLLC RecName: Full=Protein kinase domain-containing protein {ECO:0000259|PROSITE:PS50011};	At2g11520	GO:0005737,cytoplasm; GO:0005886,plasma membrane; GO:0009506,plasmodesma; GO:0005524,ATP binding; GO:0004672,protein kinase activity; GO:0106310,NA; GO:0106311,NA; GO:0046777,protein autophosphorylation; GO:0000166,nucleotide binding; GO:0003674,molecular_function; GO:0005488,binding; GO:0008144,drug binding; GO:0017076,purine nucleotide binding; GO:0030554,adenyl nucleotide binding; GO:0032553,r…	PF07714.17:Protein tyrosine kinase	--	--	--
Smechr0901235	K13435	0.377545	-0.214705	2.90968	1.96376	1.89352	-0.668128	-0.253936	E09	52017656	52021429	-	Smechr0901235	--	K13435 serine/threonine-protein kinase Pto | (RefSeq) receptor-like protein kinase HERK 1 isoform X2 (A)	ko04626: Plant-pathogen interaction	PREDICTED: receptor-like protein kinase FERONIA [Solanum tuberosum]	FERON_ARATH RecName: Full=Receptor-like protein kinase FERONIA; EC=2.7.11.1; AltName: Full=Protein SIRENE; Flags: Precursor;	M1CXH3_SOLTU SubName: Full=Kinase {ECO:0000313|EnsemblPlants:PGSC0003DMT400076840};	At3g51550	GO:0043680,filiform apparatus; GO:0016021,integral component of membrane; GO:0005886,plasma membrane; GO:0009506,plasmodesma; GO:0005524,ATP binding; GO:0004672,protein kinase activity; GO:0106310,NA; GO:0106311,NA; GO:0009738,abscisic acid-activated signaling pathway; GO:0009742,brassinosteroid mediated signaling pathway; GO:0032922,circadian regulation of gene expression; GO:0050832,defense res…	PF07714.17:Protein tyrosine kinase	--	--	--
Smechr0300859	K13435	-0.0653146	-0.634919	0	2.23215	8.04886	7.06503	1.58623	E03	29726340	29727051	+	Smechr0300859	--	K13435 serine/threonine-protein kinase Pto | (RefSeq) Pto; serine/threonine protein kinase Pto (A)	ko04626: Plant-pathogen interaction	Pto disease resistance protein [Solanum chmielewskii]	Y5597_ARATH RecName: Full=Probable receptor-like protein kinase At5g59700; EC=2.7.11.-; Flags: Precursor;	A0A1B1MS38_9SOLN SubName: Full=Pto disease resistance protein {ECO:0000313|EMBL:ANS71560.1};	At5g59700	GO:0016021,integral component of membrane; GO:0005886,plasma membrane; GO:0009506,plasmodesma; GO:0005524,ATP binding; GO:0004672,protein kinase activity; GO:0004674,protein serine/threonine kinase activity; GO:0046777,protein autophosphorylation; GO:0000166,nucleotide binding; GO:0003674,molecular_function; GO:0005488,binding; GO:0008144,drug binding; GO:0017076,purine nucleotide binding; GO:003…	--	--	--	--
Smechr0102787	K13435	-1.22239	2.09954	0.745578	-1.8516	-4.22978	-7.35612	-0.0791812	E01	44607215	44610164	-	Smechr0102787	--	K13435 serine/threonine-protein kinase Pto | (RefSeq) receptor-like protein kinase HERK 1 isoform X2 (A)	ko04626: Plant-pathogen interaction	PREDICTED: receptor-like protein kinase ANXUR1 [Solanum tuberosum]	ANX1_ARATH RecName: Full=Receptor-like protein kinase ANXUR1; EC=2.7.11.1; Flags: Precursor;	M1BZ53_SOLTU SubName: Full=ATP binding protein {ECO:0000313|EnsemblPlants:PGSC0003DMT400056220};	At3g04690	GO:0016324,apical plasma membrane; GO:0016021,integral component of membrane; GO:0005886,plasma membrane; GO:0009506,plasmodesma; GO:0090404,pollen tube tip; GO:0005524,ATP binding; GO:0004672,protein kinase activity; GO:0106310,NA; GO:0106311,NA; GO:0046777,protein autophosphorylation; GO:0000166,nucleotide binding; GO:0003674,molecular_function; GO:0005488,binding; GO:0008144,drug binding; GO:0…	PF12819.7:Malectin-like domain	--	--	--
Smechr0202847	K13435	-3.66732	-2.94864	1.62805	0.152928	1.70238	-3.59489	-1.37079	E02	72390526	72391518	-	Smechr0202847	--	K13435 serine/threonine-protein kinase Pto | (RefSeq) receptor-like protein kinase HERK 1 isoform X2 (A)	ko04626: Plant-pathogen interaction	PREDICTED: receptor-like protein kinase FERONIA isoform X2 [Solanum tuberosum]	FERON_ARATH RecName: Full=Receptor-like protein kinase FERONIA; EC=2.7.11.1; AltName: Full=Protein SIRENE; Flags: Precursor;	M0ZLQ6_SOLTU SubName: Full=Kinase {ECO:0000313|EnsemblPlants:PGSC0003DMT400003464};	At3g51550	GO:0043680,filiform apparatus; GO:0016021,integral component of membrane; GO:0005886,plasma membrane; GO:0009506,plasmodesma; GO:0005524,ATP binding; GO:0004672,protein kinase activity; GO:0106310,NA; GO:0106311,NA; GO:0009738,abscisic acid-activated signaling pathway; GO:0009742,brassinosteroid mediated signaling pathway; GO:0032922,circadian regulation of gene expression; GO:0050832,defense res…	PF07714.17:Protein tyrosine kinase	--	--	--
Smechr1102150	K13435	1.42824	1.63757	-0.511347	1.34181	0.473059	2.36396	0.798362	E11	92263464	92266312	-	Smechr1102150	--	K13435 serine/threonine-protein kinase Pto | (RefSeq) receptor-like protein kinase HERK 1 isoform X2 (A)	ko04626: Plant-pathogen interaction	PREDICTED: probable serine/threonine-protein kinase At1g18390 [Solanum tuberosum]	LRL11_ARATH RecName: Full=LEAF RUST 10 DISEASE-RESISTANCE LOCUS RECEPTOR-LIKE PROTEIN KINASE-like 1.1 {ECO:0000303|PubMed:12805585}; EC=2.7.11.1; AltName: Full=Probable receptor-like serine/threonine-protein kinase LRK10L-1.1 {ECO:0000305}; Flags: Precursor;	A0A1S4C449_TOBAC SubName: Full=LEAF RUST 10 DISEASE-RESISTANCE LOCUS RECEPTOR-LIKE PROTEIN KINASE-like 1.1 {ECO:0000313|RefSeq:XP_016495844.1};	At1g25390	GO:0016021,integral component of membrane; GO:0005886,plasma membrane; GO:0005524,ATP binding; GO:0016301,kinase activity; GO:0030247,polysaccharide binding; GO:0106310,NA; GO:0106311,NA; GO:0016310,phosphorylation; GO:0000166,nucleotide binding; GO:0003674,molecular_function; GO:0005488,binding; GO:0008144,drug binding; GO:0017076,purine nucleotide binding; GO:0030554,adenyl nucleotide binding; …	PF00069.25:Protein kinase domain	--	--	--
Smechr0900244	K13435	-1.97429	-1.06853	-2.22239	6.21634	6.60283	1.96692	-0.662276	E09	3511915	3512841	+	Smechr0900244	--	K13435 serine/threonine-protein kinase Pto | (RefSeq) Pto; serine/threonine protein kinase Pto (A)	ko04626: Plant-pathogen interaction	PREDICTED: receptor-like protein kinase HERK 1 [Nicotiana tomentosiformis]	HERK_ARATH RecName: Full=Receptor-like protein kinase HERK 1; EC=2.7.11.-; AltName: Full=Protein HERCULES RECEPTOR KINASE 1; Flags: Precursor;	A0A1U7WTR6_NICSY SubName: Full=receptor-like protein kinase HERK 1 {ECO:0000313|RefSeq:XP_009781981.1, ECO:0000313|RefSeq:XP_009781988.1};	At3g46290	GO:0016021,integral component of membrane; GO:0005886,plasma membrane; GO:0009506,plasmodesma; GO:0005524,ATP binding; GO:0004672,protein kinase activity; GO:0004674,protein serine/threonine kinase activity; GO:0046777,protein autophosphorylation; GO:0009741,response to brassinosteroid; GO:0009826,unidimensional cell growth; GO:0000166,nucleotide binding; GO:0003674,molecular_function; GO:0005488…	PF07714.17:Protein tyrosine kinase	--	--	--
Smechr1001140	K13435	-0.892333	-1.05636	2.55698	0.938629	1.31832	-2.13945	-0.643025	E10	40402639	40404239	-	Smechr1001140	--	K13435 serine/threonine-protein kinase Pto | (RefSeq) Pto; serine/threonine protein kinase Pto (A)	ko04626: Plant-pathogen interaction	PREDICTED: probable receptor-like protein kinase At5g24010 [Solanum tuberosum]	Y5241_ARATH RecName: Full=Probable receptor-like protein kinase At5g24010; EC=2.7.11.-; Flags: Precursor;	M1CHQ1_SOLTU SubName: Full=ATP binding protein {ECO:0000313|EnsemblPlants:PGSC0003DMT400067688};	At5g24010	GO:0016021,integral component of membrane; GO:0005886,plasma membrane; GO:0009506,plasmodesma; GO:0005524,ATP binding; GO:0004672,protein kinase activity; GO:0004674,protein serine/threonine kinase activity; GO:0046777,protein autophosphorylation; GO:0000166,nucleotide binding; GO:0003674,molecular_function; GO:0005488,binding; GO:0008144,drug binding; GO:0017076,purine nucleotide binding; GO:003…	PF12819.7:Malectin-like domain	--	--	--
Smechr0301459	K13435	-0.824047	-3.06558	-1.22239	-0.845098	3.62219	1.16633	1	E03	64140289	64145248	+	Smechr0301459	--	K13435 serine/threonine-protein kinase Pto | (RefSeq) receptor-like protein kinase HERK 1 isoform X2 (A)	ko04626: Plant-pathogen interaction	PREDICTED: U-box domain-containing protein 18 [Solanum pennellii]	PUB19_ARATH RecName: Full=U-box domain-containing protein 19; EC=2.3.2.27; AltName: Full=Plant U-box protein 19; AltName: Full=RING-type E3 ubiquitin transferase PUB19 {ECO:0000305};	A0A6N2BFI4_SOLCI RecName: Full=RING-type E3 ubiquitin transferase {ECO:0000256|ARBA:ARBA00012483}; EC=2.3.2.27 {ECO:0000256|ARBA:ARBA00012483};	At1g60190	GO:0005737,cytoplasm; GO:0005634,nucleus; GO:0004842,ubiquitin-protein transferase activity; GO:0010029,regulation of seed germination; GO:0003674,molecular_function; GO:0003824,catalytic activity; GO:0016740,transferase activity; GO:0019787,ubiquitin-like protein transferase activity; GO:0140096,catalytic activity, acting on a protein; GO:0007275,multicellular organism development; GO:0008150,bi…	PF04564.15:U-box domain	--	--	--
Smechr0702457	K13435	-2.59062	-0.519579	2.29959	-0.711473	1.04265	-3.88282	1.26534	E07	104109358	104112845	+	Smechr0702457	--	K13435 serine/threonine-protein kinase Pto | (RefSeq) receptor-like protein kinase HERK 1 isoform X2 (A)	ko04626: Plant-pathogen interaction	PREDICTED: receptor-like protein kinase THESEUS 1 [Solanum lycopersicum]	THE1_ARATH RecName: Full=Receptor-like protein kinase THESEUS 1; EC=2.7.11.-; Flags: Precursor;	M1BNY6_SOLTU SubName: Full=Receptor kinase THESEUS 1 {ECO:0000313|EnsemblPlants:PGSC0003DMT400049559};	At5g54380	GO:0016021,integral component of membrane; GO:0005886,plasma membrane; GO:0009506,plasmodesma; GO:0005524,ATP binding; GO:0004672,protein kinase activity; GO:0004674,protein serine/threonine kinase activity; GO:0050832,defense response to fungus; GO:0046777,protein autophosphorylation; GO:0009741,response to brassinosteroid; GO:0009826,unidimensional cell growth; GO:0000166,nucleotide binding; GO…	PF12819.7:Malectin-like domain	--	--	--
Smechr1002645	K13435	-2.00629	0.00824229	-0.543552	1.60815	3.18222	1.68543	1.6103	E10	81215565	81221458	+	Smechr1002645	--	K13435 serine/threonine-protein kinase Pto | (RefSeq) Pto; serine/threonine protein kinase Pto (A)	ko04626: Plant-pathogen interaction	PREDICTED: probable inactive leucine-rich repeat receptor-like protein kinase At3g03770 [Solanum pennellii]	Y3037_ARATH RecName: Full=Probable inactive leucine-rich repeat receptor-like protein kinase At3g03770; Flags: Precursor;	M1CQF5_SOLTU SubName: Full=Leucine-rich repeat protein {ECO:0000313|EnsemblPlants:PGSC0003DMT400072512};	At3g03770	GO:0016021,integral component of membrane; GO:0005886,plasma membrane; GO:0009506,plasmodesma; GO:0005524,ATP binding; GO:0004672,protein kinase activity; GO:0046777,protein autophosphorylation; GO:0000166,nucleotide binding; GO:0003674,molecular_function; GO:0005488,binding; GO:0008144,drug binding; GO:0017076,purine nucleotide binding; GO:0030554,adenyl nucleotide binding; GO:0032553,ribonucleo…	PF13855.6:Leucine rich repeat	--	--	--
Smechr0203150	K13435	-1.81242	-0.660694	0.689028	-1.35005	0.917582	-1.61526	1.63683	E02	74768776	74773306	+	Smechr0203150	--	K13435 serine/threonine-protein kinase Pto | (RefSeq) receptor-like protein kinase HERK 1 isoform X2 (A)	ko04626: Plant-pathogen interaction	PREDICTED: probable inactive leucine-rich repeat receptor-like protein kinase At3g03770 [Solanum tuberosum]	Y3037_ARATH RecName: Full=Probable inactive leucine-rich repeat receptor-like protein kinase At3g03770; Flags: Precursor;	M1BT21_SOLTU SubName: Full=Leucine-rich repeat protein {ECO:0000313|EnsemblPlants:PGSC0003DMT400052237};	At5g14210	GO:0016021,integral component of membrane; GO:0005886,plasma membrane; GO:0009506,plasmodesma; GO:0005524,ATP binding; GO:0004672,protein kinase activity; GO:0046777,protein autophosphorylation; GO:0000166,nucleotide binding; GO:0003674,molecular_function; GO:0005488,binding; GO:0008144,drug binding; GO:0017076,purine nucleotide binding; GO:0030554,adenyl nucleotide binding; GO:0032553,ribonucleo…	PF07714.17:Protein tyrosine kinase	--	--	--
Smechr0500539	K13435	-1.74688	-0.959014	0.989398	-2.99445	0.482381	-2.28808	2.55166	E05	6105358	6108900	-	Smechr0500539	--	K13435 serine/threonine-protein kinase Pto | (RefSeq) receptor-like protein kinase HERK 1 isoform X2 (A)	ko04626: Plant-pathogen interaction	Receptor-like protein kinase THESEUS 1 [Capsicum baccatum]	THE1_ARATH RecName: Full=Receptor-like protein kinase THESEUS 1; EC=2.7.11.-; Flags: Precursor;	A0A2G2WVE3_CAPBA SubName: Full=Receptor-like protein kinase THESEUS 1 {ECO:0000313|EMBL:PHT49161.1};	At5g54380	GO:0016021,integral component of membrane; GO:0005886,plasma membrane; GO:0009506,plasmodesma; GO:0005524,ATP binding; GO:0004672,protein kinase activity; GO:0004674,protein serine/threonine kinase activity; GO:0050832,defense response to fungus; GO:0046777,protein autophosphorylation; GO:0009741,response to brassinosteroid; GO:0009826,unidimensional cell growth; GO:0000166,nucleotide binding; GO…	PF07714.17:Protein tyrosine kinase	--	--	--
Smechr0202849	K13435	-1.118	-0.662025	1.00072	2.47348	1.57924	-0.566126	-1.52547	E02	72396627	72399630	-	Smechr0202849	--	K13435 serine/threonine-protein kinase Pto | (RefSeq) Pto; serine/threonine protein kinase Pto (A)	ko04626: Plant-pathogen interaction	PREDICTED: receptor-like protein kinase FERONIA isoform X1 [Solanum tuberosum]	FERON_ARATH RecName: Full=Receptor-like protein kinase FERONIA; EC=2.7.11.1; AltName: Full=Protein SIRENE; Flags: Precursor;	M0ZLQ3_SOLTU SubName: Full=FERONIA receptor-like kinase {ECO:0000313|EnsemblPlants:PGSC0003DMT400003461};	At3g51550	GO:0043680,filiform apparatus; GO:0016021,integral component of membrane; GO:0005886,plasma membrane; GO:0009506,plasmodesma; GO:0005524,ATP binding; GO:0004672,protein kinase activity; GO:0106310,NA; GO:0106311,NA; GO:0009738,abscisic acid-activated signaling pathway; GO:0009742,brassinosteroid mediated signaling pathway; GO:0032922,circadian regulation of gene expression; GO:0050832,defense res…	PF07714.17:Protein tyrosine kinase	--	--	--
Smechr0201149	K13435	-1.94379	0.108599	-1.83942	-1.88901	-0.282805	-0.408427	1.74757	E02	55694324	55698935	+	Smechr0201149	--	K13435 serine/threonine-protein kinase Pto | (RefSeq) receptor-like protein kinase HERK 1 isoform X2 (A)	ko04626: Plant-pathogen interaction	PREDICTED: probable inactive leucine-rich repeat receptor-like protein kinase At3g03770 [Solanum tuberosum]	Y3037_ARATH RecName: Full=Probable inactive leucine-rich repeat receptor-like protein kinase At3g03770; Flags: Precursor;	M1A9J1_SOLTU SubName: Full=Leucine-rich repeat protein {ECO:0000313|EnsemblPlants:PGSC0003DMT400017825};	At5g14210	GO:0016021,integral component of membrane; GO:0005886,plasma membrane; GO:0009506,plasmodesma; GO:0005524,ATP binding; GO:0004672,protein kinase activity; GO:0046777,protein autophosphorylation; GO:0000166,nucleotide binding; GO:0003674,molecular_function; GO:0005488,binding; GO:0008144,drug binding; GO:0017076,purine nucleotide binding; GO:0030554,adenyl nucleotide binding; GO:0032553,ribonucleo…	PF07714.17:Protein tyrosine kinase	--	--	--
Smechr0600457	K13435	-1.00014	-0.442948	0.847633	-0.0298895	0.688411	-1.17584	0.304765	E06	11315123	11318194	-	Smechr0600457	--	K13435 serine/threonine-protein kinase Pto | (RefSeq) receptor-like protein kinase HERK 1 isoform X2 (A)	ko04626: Plant-pathogen interaction	PREDICTED: receptor-like protein kinase HERK 1 [Solanum tuberosum]	HERK_ARATH RecName: Full=Receptor-like protein kinase HERK 1; EC=2.7.11.-; AltName: Full=Protein HERCULES RECEPTOR KINASE 1; Flags: Precursor;	M1AKZ5_SOLTU SubName: Full=Protein kinase {ECO:0000313|EnsemblPlants:PGSC0003DMT400025093};	At3g46290	GO:0016021,integral component of membrane; GO:0005886,plasma membrane; GO:0009506,plasmodesma; GO:0005524,ATP binding; GO:0004672,protein kinase activity; GO:0004674,protein serine/threonine kinase activity; GO:0046777,protein autophosphorylation; GO:0009741,response to brassinosteroid; GO:0009826,unidimensional cell growth; GO:0000166,nucleotide binding; GO:0003674,molecular_function; GO:0005488…	PF07714.17:Protein tyrosine kinase	--	--	--
Smechr0400214	K13435	-1.64822	-0.973661	1.82554	-0.853616	1.1449	-2.3324	1.05741	E04	2265539	2269333	-	Smechr0400214	--	K13435 serine/threonine-protein kinase Pto | (RefSeq) Pto; serine/threonine protein kinase Pto (A)	ko04626: Plant-pathogen interaction	PREDICTED: receptor-like protein kinase THESEUS 1 [Solanum tuberosum]	THE1_ARATH RecName: Full=Receptor-like protein kinase THESEUS 1; EC=2.7.11.-; Flags: Precursor;	A0A0V0IY22_SOLCH SubName: Full=Putative ovule protein {ECO:0000313|EMBL:JAP37428.1}; SubName: Full=Putative receptor-like protein kinase THESEUS 1-like {ECO:0000313|EMBL:JAP37565.1};	At5g54380	GO:0016021,integral component of membrane; GO:0005886,plasma membrane; GO:0009506,plasmodesma; GO:0005524,ATP binding; GO:0004672,protein kinase activity; GO:0004674,protein serine/threonine kinase activity; GO:0050832,defense response to fungus; GO:0046777,protein autophosphorylation; GO:0009741,response to brassinosteroid; GO:0009826,unidimensional cell growth; GO:0000166,nucleotide binding; GO…	PF07714.17:Protein tyrosine kinase	--	--	--
novel.3493	K13453	-0.199116	0.0342752	-6.91783	-0.215045	0.0594305	6.72011	0.340916	E06	1217158	1265728	-	--	--	K13453 disease resistance protein | (RefSeq) putative late blight resistance protein homolog R1A-4 (A)	ko04626: Plant-pathogen interaction	PREDICTED: putative late blight resistance protein homolog R1A-3 isoform X3 [Solanum tuberosum]	R1A10_SOLDE RecName: Full=Putative late blight resistance protein homolog R1A-10;	M1CEA7_SOLTU SubName: Full=Late blight resistance protein Rpi-blb2 {ECO:0000313|EnsemblPlants:PGSC0003DMT400065581};	At3g46730	GO:0005737,cytoplasm; GO:0016020,membrane; GO:0043531,ADP binding; GO:0005524,ATP binding; GO:0009626,plant-type hypersensitive response; GO:0000166,nucleotide binding; GO:0003674,molecular_function; GO:0005488,binding; GO:0017076,purine nucleotide binding; GO:0030554,adenyl nucleotide binding; GO:0032553,ribonucleotide binding; GO:0032555,purine ribonucleotide binding; GO:0032559,adenyl ribonucl…	PF00931.22:NB-ARC domain	Jumonji	TR	Jumonji
novel.2956	K13453	-0.00621543	-0.596081	2.26705	3.9495	2.95802	0.672412	-1.5605	E05	5130727	5188406	+	--	--	K13453 disease resistance protein | (RefSeq) putative late blight resistance protein homolog R1B-23 (A)	ko04626: Plant-pathogen interaction	PREDICTED: LOW QUALITY PROTEIN: putative late blight resistance protein homolog R1A-3 [Solanum lycopersicum]	R1B14_SOLDE RecName: Full=Putative late blight resistance protein homolog R1B-14;	A0A2G2ZK06_CAPAN RecName: Full=NB-ARC domain-containing protein {ECO:0000259|Pfam:PF00931};	At3g29510	GO:0005737,cytoplasm; GO:0016020,membrane; GO:0043531,ADP binding; GO:0005524,ATP binding; GO:0009626,plant-type hypersensitive response; GO:0000166,nucleotide binding; GO:0003674,molecular_function; GO:0005488,binding; GO:0017076,purine nucleotide binding; GO:0030554,adenyl nucleotide binding; GO:0032553,ribonucleotide binding; GO:0032555,purine ribonucleotide binding; GO:0032559,adenyl ribonucl…	PF00931.22:NB-ARC domain	--	--	--
Smechr0902397	K13453	-0.532262	-0.932456	3.24466	4.75386	4.27509	0.497872	-1.38375	E09	86256739	86268384	-	Smechr0902397	--	K13453 disease resistance protein | (RefSeq) putative late blight resistance protein homolog R1A-3 (A)	ko04626: Plant-pathogen interaction	hypothetical protein T459_32341 [Capsicum annuum]	R1B16_SOLDE RecName: Full=Putative late blight resistance protein homolog R1B-16;	A0A2G2Y246_CAPAN SubName: Full=Uncharacterized protein {ECO:0000313|EMBL:PHT63812.1};	--	GO:0005737,cytoplasm; GO:0016020,membrane; GO:0043531,ADP binding; GO:0005524,ATP binding; GO:0009626,plant-type hypersensitive response; GO:0000166,nucleotide binding; GO:0003674,molecular_function; GO:0005488,binding; GO:0017076,purine nucleotide binding; GO:0030554,adenyl nucleotide binding; GO:0032553,ribonucleotide binding; GO:0032555,purine ribonucleotide binding; GO:0032559,adenyl ribonucl…	PF18358.1:Histone methyltransferase Tudor domain	--	--	--
Smechr0902395	K13453	-0.112964	-0.959367	2.35896	4.14358	3.86358	1.39063	-1.2046	E09	86216050	86216958	-	Smechr0902395	--	K13453 disease resistance protein | (RefSeq) late blight resistance protein R1-A-like isoform X1 (A)	ko04626: Plant-pathogen interaction	PREDICTED: LOW QUALITY PROTEIN: putative late blight resistance protein homolog R1A-3 [Capsicum annuum]	R1B17_SOLDE RecName: Full=Putative late blight resistance protein homolog R1B-17;	A0A1U8G7Q0_CAPAN SubName: Full=LOW QUALITY PROTEIN: putative late blight resistance protein homolog R1A-3 {ECO:0000313|RefSeq:XP_016567377.1};	--	GO:0005737,cytoplasm; GO:0016020,membrane; GO:0043531,ADP binding; GO:0005524,ATP binding; GO:0009626,plant-type hypersensitive response; GO:0000166,nucleotide binding; GO:0003674,molecular_function; GO:0005488,binding; GO:0017076,purine nucleotide binding; GO:0030554,adenyl nucleotide binding; GO:0032553,ribonucleotide binding; GO:0032555,purine ribonucleotide binding; GO:0032559,adenyl ribonucl…	PF13855.6:Leucine rich repeat	--	--	--
Smechr1000059	K13453	1.40771	1.31533	0.106915	4.53009	0.610333	3.38343	-1.1485	E10	953795	958936	-	Smechr1000059	--	K13453 disease resistance protein | (RefSeq) putative late blight resistance protein homolog R1A-4 isoform X1 (A)	ko04626: Plant-pathogen interaction	PREDICTED: putative late blight resistance protein homolog R1A-4 isoform X1 [Nicotiana sylvestris]	R1B16_SOLDE RecName: Full=Putative late blight resistance protein homolog R1B-16;	A0A1U7VMT9_NICSY SubName: Full=putative late blight resistance protein homolog R1A-4 isoform X1 {ECO:0000313|RefSeq:XP_009766276.1};	At1g58410	GO:0005737,cytoplasm; GO:0016020,membrane; GO:0043531,ADP binding; GO:0005524,ATP binding; GO:0009626,plant-type hypersensitive response; GO:0000166,nucleotide binding; GO:0003674,molecular_function; GO:0005488,binding; GO:0017076,purine nucleotide binding; GO:0030554,adenyl nucleotide binding; GO:0032553,ribonucleotide binding; GO:0032555,purine ribonucleotide binding; GO:0032559,adenyl ribonucl…	PF18052.1:Rx N-terminal domain	--	--	--
novel.3600	K13453	0.99281	0.2786	0	8.01963	6.68589	6.76065	-1.02544	E06	2515788	2548254	+	--	--	K13453 disease resistance protein | (RefSeq) late blight resistance protein R1-A-like isoform X1 (A)	ko04626: Plant-pathogen interaction	PREDICTED: putative late blight resistance protein homolog R1A-3 isoform X3 [Solanum tuberosum]	POLX_TOBAC RecName: Full=Retrovirus-related Pol polyprotein from transposon TNT 1-94; Includes: RecName: Full=Protease; EC=3.4.23.-; Includes: RecName: Full=Reverse transcriptase; EC=2.7.7.49; Includes: RecName: Full=Endonuclease;	A1Y9Q9_SOLLC SubName: Full=NBS-LRR resistance protein-like protein {ECO:0000313|EMBL:ABI96215.1, ECO:0000313|EnsemblPlants:Solyc06g008450.3.1};	At2g13930	GO:0004190,aspartic-type endopeptidase activity; GO:0004519,endonuclease activity; GO:0003676,nucleic acid binding; GO:0003964,RNA-directed DNA polymerase activity; GO:0008270,zinc ion binding; GO:0015074,DNA integration; GO:0003674,molecular_function; GO:0003824,catalytic activity; GO:0004175,endopeptidase activity; GO:0008233,peptidase activity; GO:0070011,peptidase activity, acting on L-amino …	PF00931.22:NB-ARC domain	--	--	--
novel.5556	K13453	-0.111019	-0.122118	0.701746	4.2315	3.29985	2.50036	-1.02237	E08	74782506	74793989	+	--	--	K13453 disease resistance protein | (RefSeq) putative late blight resistance protein homolog R1A-4 isoform X1 (A)	ko04626: Plant-pathogen interaction	disease resistance gene homolog Mi-copy1 [Solanum lycopersicum]	R1B16_SOLDE RecName: Full=Putative late blight resistance protein homolog R1B-16;	O81136_SOLLC SubName: Full=Plant resistance protein {ECO:0000313|EMBL:AAC67237.1};	At3g46530	GO:0005737,cytoplasm; GO:0016020,membrane; GO:0043531,ADP binding; GO:0005524,ATP binding; GO:0009626,plant-type hypersensitive response; GO:0000166,nucleotide binding; GO:0003674,molecular_function; GO:0005488,binding; GO:0017076,purine nucleotide binding; GO:0030554,adenyl nucleotide binding; GO:0032553,ribonucleotide binding; GO:0032555,purine ribonucleotide binding; GO:0032559,adenyl ribonucl…	PF00931.22:NB-ARC domain	--	--	--
novel.3705	K13453	0.696631	0.928212	0	8.63555	6.84092	6.61188	-0.833707	E06	17602846	17604584	+	--	--	K13453 disease resistance protein | (RefSeq) putative late blight resistance protein homolog R1A-4 (A)	ko04626: Plant-pathogen interaction	NBS-LRR resistance protein-like protein [Solanum lycopersicum]	R1B14_SOLDE RecName: Full=Putative late blight resistance protein homolog R1B-14;	M1BZL5_SOLTU SubName: Full=Late blight resistance protein Rpi-blb2 {ECO:0000313|EnsemblPlants:PGSC0003DMT400056552};	At3g46530	GO:0005737,cytoplasm; GO:0016020,membrane; GO:0043531,ADP binding; GO:0005524,ATP binding; GO:0009626,plant-type hypersensitive response; GO:0000166,nucleotide binding; GO:0003674,molecular_function; GO:0005488,binding; GO:0017076,purine nucleotide binding; GO:0030554,adenyl nucleotide binding; GO:0032553,ribonucleotide binding; GO:0032555,purine ribonucleotide binding; GO:0032559,adenyl ribonucl…	PF00931.22:NB-ARC domain	--	--	--
novel.7935	K13453	1.55377	0.259527	3.90689	6.05435	5.00181	2.6952	-0.798598	E11	99274074	99275396	-	--	--	K13453 disease resistance protein | (RefSeq) putative late blight resistance protein homolog R1A-3 (A)	ko04626: Plant-pathogen interaction	PREDICTED: putative late blight resistance protein homolog R1A-10 [Solanum lycopersicum]	R1A10_SOLDE RecName: Full=Putative late blight resistance protein homolog R1A-10;	A0A3Q7GR65_SOLLC RecName: Full=NB-ARC domain-containing protein {ECO:0000259|Pfam:PF00931};	--	GO:0005737,cytoplasm; GO:0016020,membrane; GO:0043531,ADP binding; GO:0005524,ATP binding; GO:0009626,plant-type hypersensitive response; GO:0000166,nucleotide binding; GO:0003674,molecular_function; GO:0005488,binding; GO:0017076,purine nucleotide binding; GO:0030554,adenyl nucleotide binding; GO:0032553,ribonucleotide binding; GO:0032555,purine ribonucleotide binding; GO:0032559,adenyl ribonucl…	PF12799.7:Leucine Rich repeats (2 copies)	--	--	--
novel.5559	K13453	-1.09819	0.403839	1.48543	6.09911	5.1409	2.54774	-0.539268	E08	74783831	74799856	-	--	--	K13453 disease resistance protein | (RefSeq) putative late blight resistance protein homolog R1A-4 (A)	ko04626: Plant-pathogen interaction	PREDICTED: putative late blight resistance protein homolog R1A-3 isoform X3 [Solanum tuberosum]	R1B17_SOLDE RecName: Full=Putative late blight resistance protein homolog R1B-17;	O81136_SOLLC SubName: Full=Plant resistance protein {ECO:0000313|EMBL:AAC67237.1};	At3g46730	GO:0005737,cytoplasm; GO:0016020,membrane; GO:0043531,ADP binding; GO:0005524,ATP binding; GO:0009626,plant-type hypersensitive response; GO:0000166,nucleotide binding; GO:0003674,molecular_function; GO:0005488,binding; GO:0017076,purine nucleotide binding; GO:0030554,adenyl nucleotide binding; GO:0032553,ribonucleotide binding; GO:0032555,purine ribonucleotide binding; GO:0032559,adenyl ribonucl…	PF00931.22:NB-ARC domain	--	--	--
novel.3492	K13453	-0.224413	-0.193741	-0.0517008	2.31977	2.22261	2.01229	-0.261736	E06	1212422	1266339	+	--	--	K13453 disease resistance protein | (RefSeq) putative late blight resistance protein homolog R1A-4 (A)	ko04626: Plant-pathogen interaction	PREDICTED: putative late blight resistance protein homolog R1A-3 isoform X3 [Solanum tuberosum]	R1A10_SOLDE RecName: Full=Putative late blight resistance protein homolog R1A-10;	M1CEA7_SOLTU SubName: Full=Late blight resistance protein Rpi-blb2 {ECO:0000313|EnsemblPlants:PGSC0003DMT400065581};	At3g46730	GO:0005737,cytoplasm; GO:0016020,membrane; GO:0043531,ADP binding; GO:0005524,ATP binding; GO:0009626,plant-type hypersensitive response; GO:0000166,nucleotide binding; GO:0003674,molecular_function; GO:0005488,binding; GO:0017076,purine nucleotide binding; GO:0030554,adenyl nucleotide binding; GO:0032553,ribonucleotide binding; GO:0032555,purine ribonucleotide binding; GO:0032559,adenyl ribonucl…	PF00931.22:NB-ARC domain	Jumonji	TR	Jumonji
novel.3496	K13453	1.25179	1.12277	0	7.48052	2.5955	6.84606	0.184725	E06	1244114	1246649	+	--	--	K13453 disease resistance protein | (RefSeq) putative late blight resistance protein homolog R1A-3 (A)	ko04626: Plant-pathogen interaction	PREDICTED: putative late blight resistance protein homolog R1A-3 isoform X1 [Solanum tuberosum]	R1B16_SOLDE RecName: Full=Putative late blight resistance protein homolog R1B-16;	A0A0V0ITJ7_SOLCH SubName: Full=Putative ovule protein {ECO:0000313|EMBL:JAP35275.1};	At1g59780	GO:0005737,cytoplasm; GO:0016020,membrane; GO:0043531,ADP binding; GO:0005524,ATP binding; GO:0009626,plant-type hypersensitive response; GO:0000166,nucleotide binding; GO:0003674,molecular_function; GO:0005488,binding; GO:0017076,purine nucleotide binding; GO:0030554,adenyl nucleotide binding; GO:0032553,ribonucleotide binding; GO:0032555,purine ribonucleotide binding; GO:0032559,adenyl ribonucl…	PF12799.7:Leucine Rich repeats (2 copies)	--	--	--
novel.3498	K13453	-0.226377	0.703907	-0.142804	1.85473	1.48666	1.34763	0.364175	E06	1544694	1599138	+	--	--	K13453 disease resistance protein | (RefSeq) late blight resistance protein R1-A-like isoform X1 (A)	ko04626: Plant-pathogen interaction	PREDICTED: putative late blight resistance protein homolog R1A-3 isoform X3 [Solanum tuberosum]	R1B16_SOLDE RecName: Full=Putative late blight resistance protein homolog R1B-16;	M1CEA7_SOLTU SubName: Full=Late blight resistance protein Rpi-blb2 {ECO:0000313|EnsemblPlants:PGSC0003DMT400065581};	At2g10780	GO:0005737,cytoplasm; GO:0016020,membrane; GO:0043531,ADP binding; GO:0005524,ATP binding; GO:0009626,plant-type hypersensitive response; GO:0000166,nucleotide binding; GO:0003674,molecular_function; GO:0005488,binding; GO:0017076,purine nucleotide binding; GO:0030554,adenyl nucleotide binding; GO:0032553,ribonucleotide binding; GO:0032555,purine ribonucleotide binding; GO:0032559,adenyl ribonucl…	PF00931.22:NB-ARC domain	Jumonji	TR	Jumonji
Smechr0800845	K13453	0.154137	0.288706	0	9.99126	10.2018	9.43555	0.528734	E08	30052316	30053014	-	Smechr0800845	--	K13453 disease resistance protein | (RefSeq) putative late blight resistance protein homolog R1B-23 (A)	ko04626: Plant-pathogen interaction	PREDICTED: putative late blight resistance protein homolog R1B-23 [Solanum tuberosum]	--	M1CCM0_SOLTU SubName: Full=PRF {ECO:0000313|EnsemblPlants:PGSC0003DMT400064589};	--	GO:0005737,cytoplasm; GO:0016020,membrane; GO:0043531,ADP binding; GO:0009626,plant-type hypersensitive response; GO:0000166,nucleotide binding; GO:0003674,molecular_function; GO:0005488,binding; GO:0017076,purine nucleotide binding; GO:0030554,adenyl nucleotide binding; GO:0032553,ribonucleotide binding; GO:0032555,purine ribonucleotide binding; GO:0032559,adenyl ribonucleotide binding; GO:00360…	PF12061.8:Late blight resistance protein R1	--	--	--
Smechr0601540	K13453	1.54787	0.470081	0	6.41351	2.08517	7.17506	0.618303	E06	71208751	71209542	-	Smechr0601540	--	K13453 disease resistance protein | (RefSeq) putative late blight resistance protein homolog R1A-3 (A)	ko04626: Plant-pathogen interaction	PREDICTED: putative late blight resistance protein homolog R1A-10 [Solanum tuberosum]	--	A0A2G2XSJ1_CAPBA RecName: Full=NB-ARC domain-containing protein {ECO:0000259|Pfam:PF00931}; Flags: Fragment;	--	GO:0043531,ADP binding; GO:0006952,defense response; GO:0000166,nucleotide binding; GO:0003674,molecular_function; GO:0005488,binding; GO:0017076,purine nucleotide binding; GO:0030554,adenyl nucleotide binding; GO:0032553,ribonucleotide binding; GO:0032555,purine ribonucleotide binding; GO:0032559,adenyl ribonucleotide binding; GO:0036094,small molecule binding; GO:0043167,ion binding; GO:0043168…	--	--	--	--
Smechr0303031	K13453	-0.783501	-0.827548	3.54432	7.52166	9.57999	3.28635	1.26188	E03	90463161	90468124	+	Smechr0303031	--	K13453 disease resistance protein | (RefSeq) putative late blight resistance protein homolog R1B-23 (A)	ko04626: Plant-pathogen interaction	hypothetical protein CQW23_19135 [Capsicum baccatum]	R1B16_SOLDE RecName: Full=Putative late blight resistance protein homolog R1B-16;	A0A2G2W4X3_CAPBA RecName: Full=NB-ARC domain-containing protein {ECO:0000259|Pfam:PF00931};	At3g46530	GO:0005737,cytoplasm; GO:0016020,membrane; GO:0043531,ADP binding; GO:0005524,ATP binding; GO:0009626,plant-type hypersensitive response; GO:0000166,nucleotide binding; GO:0003674,molecular_function; GO:0005488,binding; GO:0017076,purine nucleotide binding; GO:0030554,adenyl nucleotide binding; GO:0032553,ribonucleotide binding; GO:0032555,purine ribonucleotide binding; GO:0032559,adenyl ribonucl…	PF00931.22:NB-ARC domain	--	--	--
novel.289	K13453	0	0	0	6.40256	0	0	-6.24197	E01	23551006	23552111	+	--	--	K13453 disease resistance protein | (RefSeq) putative late blight resistance protein homolog R1A-3 (A)	ko04626: Plant-pathogen interaction	PREDICTED: putative late blight resistance protein homolog R1B-23 [Solanum lycopersicum]	R1B23_SOLDE RecName: Full=Putative late blight resistance protein homolog R1B-23;	A0A3Q7GE92_SOLLC RecName: Full=NB-ARC domain-containing protein {ECO:0000259|Pfam:PF00931};	--	GO:0005737,cytoplasm; GO:0016020,membrane; GO:0043531,ADP binding; GO:0005524,ATP binding; GO:0009626,plant-type hypersensitive response; GO:0000166,nucleotide binding; GO:0003674,molecular_function; GO:0005488,binding; GO:0017076,purine nucleotide binding; GO:0030554,adenyl nucleotide binding; GO:0032553,ribonucleotide binding; GO:0032555,purine ribonucleotide binding; GO:0032559,adenyl ribonucl…	--	--	--	--
novel.6563	K13453	-5.67243	-0.314873	0	6.58185	1.70757	0	-2.37719	E10	11258469	11258931	+	--	--	K13453 disease resistance protein | (RefSeq) putative late blight resistance protein homolog R1A-3 (A)	ko04626: Plant-pathogen interaction	resistance protein PSH-RGH7 [Solanum tuberosum]	R1B13_SOLDE RecName: Full=Putative late blight resistance protein homolog R1B-13;	B0FWN8_SOLTU SubName: Full=Resistance protein PSH-RGH7 {ECO:0000313|EMBL:ABY61746.1};	--	GO:0005737,cytoplasm; GO:0016020,membrane; GO:0043531,ADP binding; GO:0005524,ATP binding; GO:0009626,plant-type hypersensitive response; GO:0000166,nucleotide binding; GO:0003674,molecular_function; GO:0005488,binding; GO:0017076,purine nucleotide binding; GO:0030554,adenyl nucleotide binding; GO:0032553,ribonucleotide binding; GO:0032555,purine ribonucleotide binding; GO:0032559,adenyl ribonucl…	PF12799.7:Leucine Rich repeats (2 copies)	--	--	--
Smechr1102053	K13453	-0.576789	0.652235	2.58496	6.14756	1.09938	0.681469	-1.71852	E11	90120910	90127764	+	Smechr1102053	--	K13453 disease resistance protein | (RefSeq) putative late blight resistance protein homolog R1A-4 (A)	ko04626: Plant-pathogen interaction	hypothetical protein T459_34759 [Capsicum annuum]	R1B23_SOLDE RecName: Full=Putative late blight resistance protein homolog R1B-23;	M1ABW0_SOLTU SubName: Full=NRC1 {ECO:0000313|EnsemblPlants:PGSC0003DMT400019302};	At3g46730	GO:0005737,cytoplasm; GO:0016020,membrane; GO:0043531,ADP binding; GO:0005524,ATP binding; GO:0009626,plant-type hypersensitive response; GO:0000166,nucleotide binding; GO:0003674,molecular_function; GO:0005488,binding; GO:0017076,purine nucleotide binding; GO:0030554,adenyl nucleotide binding; GO:0032553,ribonucleotide binding; GO:0032555,purine ribonucleotide binding; GO:0032559,adenyl ribonucl…	PF00931.22:NB-ARC domain	--	--	--
Smechr1002052	K13453	-4.68182	0.176157	4.79442	5.91785	1.28443	-1.5682	-1.21694	E10	71483895	71487369	+	Smechr1002052	--	K13453 disease resistance protein | (RefSeq) putative late blight resistance protein homolog R1B-23 (A)	ko04626: Plant-pathogen interaction	hypothetical protein CQW23_25522 [Capsicum baccatum]	R1A_SOLDE RecName: Full=Late blight resistance protein R1-A; Short=Protein R1;	A0A2G2VL77_CAPBA RecName: Full=NB-ARC domain-containing protein {ECO:0000259|Pfam:PF00931};	--	GO:0005737,cytoplasm; GO:0016020,membrane; GO:0043531,ADP binding; GO:0005524,ATP binding; GO:0009626,plant-type hypersensitive response; GO:0000166,nucleotide binding; GO:0003674,molecular_function; GO:0005488,binding; GO:0017076,purine nucleotide binding; GO:0030554,adenyl nucleotide binding; GO:0032553,ribonucleotide binding; GO:0032555,purine ribonucleotide binding; GO:0032559,adenyl ribonucl…	PF12061.8:Late blight resistance protein R1	--	--	--
Smechr0902394	K13453	-8.29462	0.215818	0	7.49095	2.49693	0	-0.763472	E09	86215669	86215962	-	Smechr0902394	--	K13453 disease resistance protein | (RefSeq) putative late blight resistance protein homolog R1A-3 (A)	ko04626: Plant-pathogen interaction	hypothetical protein CQW23_23018 [Capsicum baccatum]	R1B16_SOLDE RecName: Full=Putative late blight resistance protein homolog R1B-16;	A0A2G2W2J5_CAPBA RecName: Full=NB-ARC domain-containing protein {ECO:0000259|Pfam:PF00931};	--	GO:0005737,cytoplasm; GO:0016020,membrane; GO:0043531,ADP binding; GO:0005524,ATP binding; GO:0009626,plant-type hypersensitive response; GO:0000166,nucleotide binding; GO:0003674,molecular_function; GO:0005488,binding; GO:0017076,purine nucleotide binding; GO:0030554,adenyl nucleotide binding; GO:0032553,ribonucleotide binding; GO:0032555,purine ribonucleotide binding; GO:0032559,adenyl ribonucl…	--	--	--	--
novel.7937	K13453	1.48104	0.442296	-0.971929	-4.83196	-3.80825	-1.3949	1.5019	E11	99362944	99382289	+	--	--	K13453 disease resistance protein | (RefSeq) putative late blight resistance protein homolog R1A-3 (A)	ko04626: Plant-pathogen interaction	PREDICTED: putative late blight resistance protein homolog R1A-10 [Solanum lycopersicum]	R1A10_SOLDE RecName: Full=Putative late blight resistance protein homolog R1A-10;	A0A3Q7GR60_SOLLC RecName: Full=NB-ARC domain-containing protein {ECO:0000259|Pfam:PF00931};	At5g35820	GO:0005737,cytoplasm; GO:0016020,membrane; GO:0043531,ADP binding; GO:0005524,ATP binding; GO:0009626,plant-type hypersensitive response; GO:0000166,nucleotide binding; GO:0003674,molecular_function; GO:0005488,binding; GO:0017076,purine nucleotide binding; GO:0030554,adenyl nucleotide binding; GO:0032553,ribonucleotide binding; GO:0032555,purine ribonucleotide binding; GO:0032559,adenyl ribonucl…	PF00931.22:NB-ARC domain	--	--	--
Smechr0602048	K13453	-0.620993	-0.947155	5.46005	7.67665	6.74442	0.64848	-1.84567	E06	79600016	79603455	-	Smechr0602048	--	K13453 disease resistance protein | (RefSeq) putative late blight resistance protein homolog R1B-16 (A)	ko04626: Plant-pathogen interaction	PREDICTED: putative late blight resistance protein homolog R1A-10 [Solanum tuberosum]	R1A10_SOLDE RecName: Full=Putative late blight resistance protein homolog R1A-10;	M1A2J6_SOLTU SubName: Full=Tospovirus resistance protein A {ECO:0000313|EnsemblPlants:PGSC0003DMT400013241};	At3g46530	GO:0005737,cytoplasm; GO:0016020,membrane; GO:0043531,ADP binding; GO:0005524,ATP binding; GO:0009626,plant-type hypersensitive response; GO:0000166,nucleotide binding; GO:0003674,molecular_function; GO:0005488,binding; GO:0017076,purine nucleotide binding; GO:0030554,adenyl nucleotide binding; GO:0032553,ribonucleotide binding; GO:0032555,purine ribonucleotide binding; GO:0032559,adenyl ribonucl…	PF00931.22:NB-ARC domain	--	--	--
novel.2958	K13453	-0.272982	-0.00142664	5.46815	7.1269	6.8544	1.08203	-0.237768	E05	5132464	5189291	-	--	--	K13453 disease resistance protein | (RefSeq) putative late blight resistance protein homolog R1B-23 (A)	ko04626: Plant-pathogen interaction	PREDICTED: LOW QUALITY PROTEIN: putative late blight resistance protein homolog R1A-3 [Solanum lycopersicum]	R1A_SOLDE RecName: Full=Late blight resistance protein R1-A; Short=Protein R1;	A0A2G3CI31_CAPCH RecName: Full=NB-ARC domain-containing protein {ECO:0000259|Pfam:PF00931};	At3g29510	GO:0005737,cytoplasm; GO:0016020,membrane; GO:0043531,ADP binding; GO:0005524,ATP binding; GO:0009626,plant-type hypersensitive response; GO:0000166,nucleotide binding; GO:0003674,molecular_function; GO:0005488,binding; GO:0017076,purine nucleotide binding; GO:0030554,adenyl nucleotide binding; GO:0032553,ribonucleotide binding; GO:0032555,purine ribonucleotide binding; GO:0032559,adenyl ribonucl…	PF00931.22:NB-ARC domain	--	--	--
novel.7985	K13453	-1.68835	-1.11966	0.369234	4.51179	4.41954	0.642177	-1.17242	E12	2822822	2847447	+	--	--	K13453 disease resistance protein | (RefSeq) putative late blight resistance protein homolog R1B-16 (A)	ko04626: Plant-pathogen interaction	hypothetical protein CQW23_06464 [Capsicum baccatum]	R1A10_SOLDE RecName: Full=Putative late blight resistance protein homolog R1A-10;	A0A2G2X3C8_CAPBA RecName: Full=NB-ARC domain-containing protein {ECO:0000259|Pfam:PF00931};	At5g35450	GO:0005737,cytoplasm; GO:0016020,membrane; GO:0043531,ADP binding; GO:0005524,ATP binding; GO:0009626,plant-type hypersensitive response; GO:0000166,nucleotide binding; GO:0003674,molecular_function; GO:0005488,binding; GO:0017076,purine nucleotide binding; GO:0030554,adenyl nucleotide binding; GO:0032553,ribonucleotide binding; GO:0032555,purine ribonucleotide binding; GO:0032559,adenyl ribonucl…	PF00931.22:NB-ARC domain	--	--	--
Smechr1000055	K13453	-0.481277	0.619921	1.35837	-0.563685	-2.20013	-4.05932	-0.989961	E10	908836	913284	-	Smechr1000055	--	K13453 disease resistance protein | (RefSeq) putative late blight resistance protein homolog R1A-4 (A)	ko04626: Plant-pathogen interaction	PREDICTED: putative late blight resistance protein homolog R1A-4 isoform X1 [Nicotiana sylvestris]	R1B12_SOLDE RecName: Full=Putative late blight resistance protein homolog R1B-12;	A0A1U7VMT9_NICSY SubName: Full=putative late blight resistance protein homolog R1A-4 isoform X1 {ECO:0000313|RefSeq:XP_009766276.1};	At3g46730	GO:0005737,cytoplasm; GO:0016020,membrane; GO:0043531,ADP binding; GO:0005524,ATP binding; GO:0009626,plant-type hypersensitive response; GO:0000166,nucleotide binding; GO:0003674,molecular_function; GO:0005488,binding; GO:0017076,purine nucleotide binding; GO:0030554,adenyl nucleotide binding; GO:0032553,ribonucleotide binding; GO:0032555,purine ribonucleotide binding; GO:0032559,adenyl ribonucl…	PF00931.22:NB-ARC domain	--	--	--
Smechr0501899	K13453	0.186109	0.47252	-0.487845	2.25857	1.03186	1.68473	-0.723456	E05	68550550	68578545	-	Smechr0501899	--	K13453 disease resistance protein | (RefSeq) late blight resistance protein R1-A-like isoform X1 (A)	ko04626: Plant-pathogen interaction	PREDICTED: putative late blight resistance protein homolog R1B-23 [Capsicum annuum]	R1A_SOLDE RecName: Full=Late blight resistance protein R1-A; Short=Protein R1;	A0A1U8ET60_CAPAN SubName: Full=putative late blight resistance protein homolog R1B-23 {ECO:0000313|RefSeq:XP_016550409.1, ECO:0000313|RefSeq:XP_016550410.1};	At3g46730	GO:0005737,cytoplasm; GO:0016020,membrane; GO:0043531,ADP binding; GO:0005524,ATP binding; GO:0009626,plant-type hypersensitive response; GO:0000166,nucleotide binding; GO:0003674,molecular_function; GO:0005488,binding; GO:0017076,purine nucleotide binding; GO:0030554,adenyl nucleotide binding; GO:0032553,ribonucleotide binding; GO:0032555,purine ribonucleotide binding; GO:0032559,adenyl ribonucl…	PF12061.8:Late blight resistance protein R1	--	--	--
novel.4201	K13453	0.169046	0.0552391	-0.465733	1.01338	0.628784	1.25038	-0.297558	E06	80548865	80554315	+	--	--	K13453 disease resistance protein | (RefSeq) putative late blight resistance protein homolog R1A-4 (A)	ko04626: Plant-pathogen interaction	PREDICTED: putative late blight resistance protein homolog R1A-3 isoform X3 [Solanum tuberosum]	R1A10_SOLDE RecName: Full=Putative late blight resistance protein homolog R1A-10;	Q38QB6_SOLBU SubName: Full=Late blight resistance protein Rpi-blb2 {ECO:0000313|EMBL:AAZ95005.1};	At3g46530	GO:0005737,cytoplasm; GO:0016020,membrane; GO:0043531,ADP binding; GO:0005524,ATP binding; GO:0009626,plant-type hypersensitive response; GO:0000166,nucleotide binding; GO:0003674,molecular_function; GO:0005488,binding; GO:0017076,purine nucleotide binding; GO:0030554,adenyl nucleotide binding; GO:0032553,ribonucleotide binding; GO:0032555,purine ribonucleotide binding; GO:0032559,adenyl ribonucl…	PF00931.22:NB-ARC domain	--	--	--
Smechr0800189	K13453	-2.21239	-0.699346	1.96446	-0.0858582	1.41205	-2.78116	0.823275	E08	2213950	2217351	-	Smechr0800189	--	K13453 disease resistance protein | (RefSeq) putative late blight resistance protein homolog R1A-4 (A)	ko04626: Plant-pathogen interaction	PREDICTED: putative late blight resistance protein homolog R1A-3 [Nicotiana sylvestris]	R1A10_SOLDE RecName: Full=Putative late blight resistance protein homolog R1A-10;	A0A1U7X3M2_NICSY SubName: Full=putative late blight resistance protein homolog R1A-3 {ECO:0000313|RefSeq:XP_009786702.1};	At5g48620	GO:0005737,cytoplasm; GO:0016020,membrane; GO:0043531,ADP binding; GO:0005524,ATP binding; GO:0009626,plant-type hypersensitive response; GO:0000166,nucleotide binding; GO:0003674,molecular_function; GO:0005488,binding; GO:0017076,purine nucleotide binding; GO:0030554,adenyl nucleotide binding; GO:0032553,ribonucleotide binding; GO:0032555,purine ribonucleotide binding; GO:0032559,adenyl ribonucl…	PF00931.22:NB-ARC domain	--	--	--
Smechr0602932	K13453	0.233594	0.165725	-1.2386	-0.895851	-0.241671	1.18759	0.845829	E06	87465068	87467521	-	Smechr0602932	--	K13453 disease resistance protein | (RefSeq) putative late blight resistance protein homolog R1B-23 (A)	ko04626: Plant-pathogen interaction	PREDICTED: thylakoid lumenal 15 kDa protein 1, chloroplastic [Solanum tuberosum]	TL15A_ARATH RecName: Full=Thylakoid lumenal 15 kDa protein 1, chloroplastic; AltName: Full=p15; Flags: Precursor;	M1D9C7_SOLTU SubName: Full=Thylakoid lumenal 15 kDa protein, chloroplast {ECO:0000313|EnsemblPlants:PGSC0003DMT400085368};	At2g44920	GO:0009507,chloroplast; GO:0009534,chloroplast thylakoid; GO:0009543,chloroplast thylakoid lumen; GO:0009535,chloroplast thylakoid membrane; GO:0005829,cytosol; GO:0009579,thylakoid; GO:0031977,thylakoid lumen; GO:0005622,intracellular; GO:0005575,cellular_component; GO:0005623,cell; GO:0005737,cytoplasm; GO:0043231,intracellular membrane-bounded organelle; GO:0009536,plastid; GO:0043226,organell…	PF00805.22:Pentapeptide repeats (8 copies)	--	--	--
novel.7199	K13453	0.486891	0.277399	1.36829	2.10609	2.69939	1.81883	0.899181	E11	7031217	7037800	+	--	--	K13453 disease resistance protein | (RefSeq) putative late blight resistance protein homolog R1A-4 (A)	ko04626: Plant-pathogen interaction	PREDICTED: putative late blight resistance protein homolog R1A-3 [Solanum tuberosum]	R1A10_SOLDE RecName: Full=Putative late blight resistance protein homolog R1A-10;	M0ZPC4_SOLTU SubName: Full=Disease resistance protein BS2 {ECO:0000313|EnsemblPlants:PGSC0003DMT400005013};	At3g46530	GO:0005737,cytoplasm; GO:0016020,membrane; GO:0043531,ADP binding; GO:0005524,ATP binding; GO:0009626,plant-type hypersensitive response; GO:0000166,nucleotide binding; GO:0003674,molecular_function; GO:0005488,binding; GO:0017076,purine nucleotide binding; GO:0030554,adenyl nucleotide binding; GO:0032553,ribonucleotide binding; GO:0032555,purine ribonucleotide binding; GO:0032559,adenyl ribonucl…	PF00931.22:NB-ARC domain	--	--	--
Smechr1002067	K13453	-5.69116	0.938195	2.06953	-0.0375155	-2.02807	-8.88672	-1.03343	E10	71764470	71765340	+	Smechr1002067	--	K13453 disease resistance protein | (RefSeq) late blight resistance protein R1-A-like isoform X1 (A)	ko04626: Plant-pathogen interaction	R1, partial [Solanum nigrum]	R1B8_SOLDE RecName: Full=Putative late blight resistance protein homolog R1B-8;	Q3BDT6_SOLNI SubName: Full=R1 {ECO:0000313|EMBL:AAV31725.1}; Flags: Fragment;	--	GO:0005737,cytoplasm; GO:0016020,membrane; GO:0043531,ADP binding; GO:0005524,ATP binding; GO:0009626,plant-type hypersensitive response; GO:0000166,nucleotide binding; GO:0003674,molecular_function; GO:0005488,binding; GO:0017076,purine nucleotide binding; GO:0030554,adenyl nucleotide binding; GO:0032553,ribonucleotide binding; GO:0032555,purine ribonucleotide binding; GO:0032559,adenyl ribonucl…	--	--	--	--
Smechr1102264	K13453	-4.73697	-0.418361	2.33191	-0.0828268	0.103697	-8.45064	-0.208298	E11	94103894	94110280	+	Smechr1102264	--	K13453 disease resistance protein | (RefSeq) putative late blight resistance protein homolog R1A-4 isoform X1 (A)	ko04626: Plant-pathogen interaction	PREDICTED: putative late blight resistance protein homolog R1B-17 [Solanum lycopersicum]	R1A10_SOLDE RecName: Full=Putative late blight resistance protein homolog R1A-10;	A0A3Q7FVY0_SOLLC SubName: Full=Uncharacterized protein {ECO:0000313|EnsemblPlants:Solyc04g008150.2.1};	At1g59218	GO:0005737,cytoplasm; GO:0016020,membrane; GO:0043531,ADP binding; GO:0005524,ATP binding; GO:0009626,plant-type hypersensitive response; GO:0000166,nucleotide binding; GO:0003674,molecular_function; GO:0005488,binding; GO:0017076,purine nucleotide binding; GO:0030554,adenyl nucleotide binding; GO:0032553,ribonucleotide binding; GO:0032555,purine ribonucleotide binding; GO:0032559,adenyl ribonucl…	PF00931.22:NB-ARC domain	--	--	--
Smechr1102263	K13453	-4.27302	0.271302	2.34994	-1.72192	-0.944407	-8.39244	0.313619	E11	94074832	94077277	+	Smechr1102263	--	K13453 disease resistance protein | (RefSeq) putative late blight resistance protein homolog R1B-16 (A)	ko04626: Plant-pathogen interaction	PREDICTED: putative late blight resistance protein homolog R1B-17 [Solanum tuberosum]	R1B16_SOLDE RecName: Full=Putative late blight resistance protein homolog R1B-16;	M1CVW1_SOLTU SubName: Full=NRC1 {ECO:0000313|EnsemblPlants:PGSC0003DMT400075885};	At1g53350	GO:0005737,cytoplasm; GO:0016020,membrane; GO:0043531,ADP binding; GO:0005524,ATP binding; GO:0009626,plant-type hypersensitive response; GO:0000166,nucleotide binding; GO:0003674,molecular_function; GO:0005488,binding; GO:0017076,purine nucleotide binding; GO:0030554,adenyl nucleotide binding; GO:0032553,ribonucleotide binding; GO:0032555,purine ribonucleotide binding; GO:0032559,adenyl ribonucl…	PF00931.22:NB-ARC domain	--	--	--
novel.7788	K13453	-6.74595	-0.913064	4.04145	0.55055	0.627042	-7.30859	-0.198368	E11	90309173	90309680	.	--	--	K13453 disease resistance protein | (RefSeq) putative late blight resistance protein homolog R1A-4 (A)	ko04626: Plant-pathogen interaction	PREDICTED: putative late blight resistance protein homolog R1A-3 [Capsicum annuum]	RPP13_ARATH RecName: Full=Disease resistance protein RPP13; AltName: Full=Resistance to Peronospora parasitica protein 13;	M1ABW0_SOLTU SubName: Full=NRC1 {ECO:0000313|EnsemblPlants:PGSC0003DMT400019302};	At3g46530	GO:0005737,cytoplasm; GO:0005886,plasma membrane; GO:0043531,ADP binding; GO:0005524,ATP binding; GO:0098542,defense response to other organism; GO:0009626,plant-type hypersensitive response; GO:0000166,nucleotide binding; GO:0003674,molecular_function; GO:0005488,binding; GO:0017076,purine nucleotide binding; GO:0030554,adenyl nucleotide binding; GO:0032553,ribonucleotide binding; GO:0032555,pur…	PF00931.22:NB-ARC domain	--	--	--
novel.3645	K13453	-7.49439	-1.22557	-2.32193	4.95293	4.88803	0	-1.25744	E06	7949808	7951463	.	--	--	K13453 disease resistance protein | (RefSeq) putative late blight resistance protein homolog R1A-4 (A)	ko04626: Plant-pathogen interaction	PREDICTED: putative late blight resistance protein homolog R1A-3 [Solanum pennellii]	R1B14_SOLDE RecName: Full=Putative late blight resistance protein homolog R1B-14;	A1Y9Q8_SOLLC SubName: Full=NBS-LRR resistance protein-like protein {ECO:0000313|EMBL:ABI96214.1, ECO:0000313|EnsemblPlants:Solyc06g008400.2.1};	At3g46530	GO:0005737,cytoplasm; GO:0016020,membrane; GO:0043531,ADP binding; GO:0005524,ATP binding; GO:0009626,plant-type hypersensitive response; GO:0000166,nucleotide binding; GO:0003674,molecular_function; GO:0005488,binding; GO:0017076,purine nucleotide binding; GO:0030554,adenyl nucleotide binding; GO:0032553,ribonucleotide binding; GO:0032555,purine ribonucleotide binding; GO:0032559,adenyl ribonucl…	--	--	--	--
novel.6452	K13453	-4.78553	-1.50793	0	7.17218	7.45237	1.39794	-1.191	E09	89005907	89006134	.	--	--	K13453 disease resistance protein | (RefSeq) putative late blight resistance protein homolog R1A-4 (A)	ko04626: Plant-pathogen interaction	tospovirus resistance protein A [Solanum lycopersicum]	R1A10_SOLDE RecName: Full=Putative late blight resistance protein homolog R1A-10;	A0A221IWV6_SOLPN SubName: Full=NB-LRR tospovirus immune receptor {ECO:0000313|EMBL:ASM58531.1};	At1g53350	GO:0005737,cytoplasm; GO:0016020,membrane; GO:0043531,ADP binding; GO:0005524,ATP binding; GO:0009626,plant-type hypersensitive response; GO:0000166,nucleotide binding; GO:0003674,molecular_function; GO:0005488,binding; GO:0017076,purine nucleotide binding; GO:0030554,adenyl nucleotide binding; GO:0032553,ribonucleotide binding; GO:0032555,purine ribonucleotide binding; GO:0032559,adenyl ribonucl…	--	--	--	--
novel.212	K13453	-3.51976	-1.04654	0.712678	1.88104	0.635647	-3.62507	-2.26265	E01	16955753	16957519	+	--	--	K13453 disease resistance protein | (RefSeq) late blight resistance protein R1-A-like isoform X1 (A)	ko04626: Plant-pathogen interaction	PREDICTED: putative late blight resistance protein homolog R1B-14 [Solanum pennellii]	R1B14_SOLDE RecName: Full=Putative late blight resistance protein homolog R1B-14;	M1CGH8_SOLTU SubName: Full=NRC1 {ECO:0000313|EnsemblPlants:PGSC0003DMT400066993};	At3g46530	GO:0005737,cytoplasm; GO:0016020,membrane; GO:0043531,ADP binding; GO:0005524,ATP binding; GO:0009626,plant-type hypersensitive response; GO:0000166,nucleotide binding; GO:0003674,molecular_function; GO:0005488,binding; GO:0017076,purine nucleotide binding; GO:0030554,adenyl nucleotide binding; GO:0032553,ribonucleotide binding; GO:0032555,purine ribonucleotide binding; GO:0032559,adenyl ribonucl…	PF00931.22:NB-ARC domain	--	--	--
novel.7228	K13453	-7.55199	-1.47559	1.64786	-1.15602	-0.507478	-9.71368	-0.793995	E11	6491474	6517446	-	--	--	K13453 disease resistance protein | (RefSeq) putative late blight resistance protein homolog R1A-4 (A)	ko04626: Plant-pathogen interaction	PREDICTED: putative late blight resistance protein homolog R1A-3 [Solanum tuberosum]	R1A10_SOLDE RecName: Full=Putative late blight resistance protein homolog R1A-10;	M0ZPC4_SOLTU SubName: Full=Disease resistance protein BS2 {ECO:0000313|EnsemblPlants:PGSC0003DMT400005013};	At2g10780	GO:0005737,cytoplasm; GO:0016020,membrane; GO:0043531,ADP binding; GO:0005524,ATP binding; GO:0009626,plant-type hypersensitive response; GO:0000166,nucleotide binding; GO:0003674,molecular_function; GO:0005488,binding; GO:0017076,purine nucleotide binding; GO:0030554,adenyl nucleotide binding; GO:0032553,ribonucleotide binding; GO:0032555,purine ribonucleotide binding; GO:0032559,adenyl ribonucl…	PF00931.22:NB-ARC domain	--	--	--
Smechr0400361	K13453	-2.4057	-3.5015	0	0.823909	10.4783	7.15878	2.68856	E04	4169977	4173702	+	Smechr0400361	--	K13453 disease resistance protein | (RefSeq) putative late blight resistance protein homolog R1B-23 (A)	ko04626: Plant-pathogen interaction	PREDICTED: putative late blight resistance protein homolog R1B-14 [Solanum pennellii]	R1B12_SOLDE RecName: Full=Putative late blight resistance protein homolog R1B-12;	A0A6N2BR68_SOLCI RecName: Full=NB-ARC domain-containing protein {ECO:0000259|Pfam:PF00931};	At3g46730	GO:0005737,cytoplasm; GO:0016020,membrane; GO:0043531,ADP binding; GO:0005524,ATP binding; GO:0009626,plant-type hypersensitive response; GO:0000166,nucleotide binding; GO:0003674,molecular_function; GO:0005488,binding; GO:0017076,purine nucleotide binding; GO:0030554,adenyl nucleotide binding; GO:0032553,ribonucleotide binding; GO:0032555,purine ribonucleotide binding; GO:0032559,adenyl ribonucl…	PF00931.22:NB-ARC domain	--	--	--
novel.3706	K13453	2.97289	2.35485	4.70044	8.77552	5.85941	4.74244	-0.533616	E06	17604808	17606757	+	--	--	K13453 disease resistance protein | (RefSeq) putative late blight resistance protein homolog R1A-3 (A)	ko04626: Plant-pathogen interaction	PREDICTED: putative late blight resistance protein homolog R1A-3 isoform X1 [Solanum tuberosum]	R1C3_SOLDE RecName: Full=Putative late blight resistance protein homolog R1C-3;	M1CEA7_SOLTU SubName: Full=Late blight resistance protein Rpi-blb2 {ECO:0000313|EnsemblPlants:PGSC0003DMT400065581};	At1g59780	GO:0005737,cytoplasm; GO:0016020,membrane; GO:0043531,ADP binding; GO:0005524,ATP binding; GO:0009626,plant-type hypersensitive response; GO:0000166,nucleotide binding; GO:0003674,molecular_function; GO:0005488,binding; GO:0017076,purine nucleotide binding; GO:0030554,adenyl nucleotide binding; GO:0032553,ribonucleotide binding; GO:0032555,purine ribonucleotide binding; GO:0032559,adenyl ribonucl…	PF00931.22:NB-ARC domain	--	--	--
Smechr1001845	K13453	1.73614	1.10397	0	9.80853	8.46559	9.28	-0.209788	E10	68459020	68465972	-	Smechr1001845	--	K13453 disease resistance protein | (RefSeq) putative late blight resistance protein homolog R1B-23 (A)	ko04626: Plant-pathogen interaction	PREDICTED: putative late blight resistance protein homolog R1B-23 [Solanum tuberosum]	R1B16_SOLDE RecName: Full=Putative late blight resistance protein homolog R1B-16;	M1CCM0_SOLTU SubName: Full=PRF {ECO:0000313|EnsemblPlants:PGSC0003DMT400064589};	At3g46730	GO:0005737,cytoplasm; GO:0016020,membrane; GO:0043531,ADP binding; GO:0005524,ATP binding; GO:0009626,plant-type hypersensitive response; GO:0000166,nucleotide binding; GO:0003674,molecular_function; GO:0005488,binding; GO:0017076,purine nucleotide binding; GO:0030554,adenyl nucleotide binding; GO:0032553,ribonucleotide binding; GO:0032555,purine ribonucleotide binding; GO:0032559,adenyl ribonucl…	PF00931.22:NB-ARC domain	--	--	--
novel.3495	K13453	-3.34073	-3.38608	2.5025	7.24509	6.96499	0.568892	-3.63361	E06	1240558	1247153	-	--	--	K13453 disease resistance protein | (RefSeq) putative late blight resistance protein homolog R1B-23 (A)	ko04626: Plant-pathogen interaction	PREDICTED: putative late blight resistance protein homolog R1B-14 [Solanum tuberosum]	R1B16_SOLDE RecName: Full=Putative late blight resistance protein homolog R1B-16;	A0A0V0ITJ7_SOLCH SubName: Full=Putative ovule protein {ECO:0000313|EMBL:JAP35275.1};	At1g50180	GO:0005737,cytoplasm; GO:0016020,membrane; GO:0043531,ADP binding; GO:0005524,ATP binding; GO:0009626,plant-type hypersensitive response; GO:0000166,nucleotide binding; GO:0003674,molecular_function; GO:0005488,binding; GO:0017076,purine nucleotide binding; GO:0030554,adenyl nucleotide binding; GO:0032553,ribonucleotide binding; GO:0032555,purine ribonucleotide binding; GO:0032559,adenyl ribonucl…	PF00931.22:NB-ARC domain	--	--	--
novel.380	K13453	-0.827296	-1.17249	0	10.6189	9.8631	8.12418	-1.89531	E01	29821444	29828338	-	--	--	K13453 disease resistance protein | (RefSeq) putative late blight resistance protein homolog R1A-4 isoform X1 (A)	ko04626: Plant-pathogen interaction	NBS-LRR resistance protein-like protein [Solanum lycopersicum]	R1B17_SOLDE RecName: Full=Putative late blight resistance protein homolog R1B-17;	M1BZL5_SOLTU SubName: Full=Late blight resistance protein Rpi-blb2 {ECO:0000313|EnsemblPlants:PGSC0003DMT400056552};	At3g46530	GO:0005737,cytoplasm; GO:0016020,membrane; GO:0043531,ADP binding; GO:0005524,ATP binding; GO:0009626,plant-type hypersensitive response; GO:0000166,nucleotide binding; GO:0003674,molecular_function; GO:0005488,binding; GO:0017076,purine nucleotide binding; GO:0030554,adenyl nucleotide binding; GO:0032553,ribonucleotide binding; GO:0032555,purine ribonucleotide binding; GO:0032559,adenyl ribonucl…	PF00931.22:NB-ARC domain	--	--	--
Smechr0902396	K13453	-0.966276	-1.14015	2.71011	6.43646	5.98755	2.32173	-1.56771	E09	86239020	86242953	-	Smechr0902396	--	K13453 disease resistance protein | (RefSeq) putative late blight resistance protein homolog R1A-4 (A)	ko04626: Plant-pathogen interaction	PREDICTED: putative late blight resistance protein homolog R1A-3 [Solanum tuberosum]	R1B16_SOLDE RecName: Full=Putative late blight resistance protein homolog R1B-16;	M1BDM1_SOLTU SubName: Full=Tospovirus resistance protein A {ECO:0000313|EnsemblPlants:PGSC0003DMT400042758};	At3g46530	GO:0005737,cytoplasm; GO:0016020,membrane; GO:0043531,ADP binding; GO:0005524,ATP binding; GO:0009626,plant-type hypersensitive response; GO:0000166,nucleotide binding; GO:0003674,molecular_function; GO:0005488,binding; GO:0017076,purine nucleotide binding; GO:0030554,adenyl nucleotide binding; GO:0032553,ribonucleotide binding; GO:0032555,purine ribonucleotide binding; GO:0032559,adenyl ribonucl…	PF00931.22:NB-ARC domain	--	--	--
novel.6480	K13453	-0.727295	-1.78204	2.87663	5.07545	5.42249	1.83351	-1.40234	E10	2006299	2012672	-	--	--	K13453 disease resistance protein | (RefSeq) putative late blight resistance protein homolog R1A-3 (A)	ko04626: Plant-pathogen interaction	PREDICTED: putative late blight resistance protein homolog R1B-12 isoform X2 [Solanum tuberosum]	R1A10_SOLDE RecName: Full=Putative late blight resistance protein homolog R1A-10;	A0A1U8EXB6_CAPAN SubName: Full=putative late blight resistance protein homolog R1A-10 {ECO:0000313|RefSeq:XP_016548055.1, ECO:0000313|RefSeq:XP_016548056.1};	At3g46530	GO:0005737,cytoplasm; GO:0016020,membrane; GO:0043531,ADP binding; GO:0005524,ATP binding; GO:0009626,plant-type hypersensitive response; GO:0000166,nucleotide binding; GO:0003674,molecular_function; GO:0005488,binding; GO:0017076,purine nucleotide binding; GO:0030554,adenyl nucleotide binding; GO:0032553,ribonucleotide binding; GO:0032555,purine ribonucleotide binding; GO:0032559,adenyl ribonucl…	PF00931.22:NB-ARC domain	--	--	--
Smechr0201253	K13453	-1.90039	-1.49711	0	8.08696	8.46243	1.62668	-1.09517	E02	57022905	57026671	-	Smechr0201253	--	K13453 disease resistance protein | (RefSeq) putative late blight resistance protein homolog R1B-16 (A)	ko04626: Plant-pathogen interaction	Late blight resistance protein R1-A [Capsicum baccatum]	R1A_SOLDE RecName: Full=Late blight resistance protein R1-A; Short=Protein R1;	A0A2G2XED4_CAPBA SubName: Full=Late blight resistance protein R1-A {ECO:0000313|EMBL:PHT55856.1};	--	GO:0005737,cytoplasm; GO:0016020,membrane; GO:0043531,ADP binding; GO:0005524,ATP binding; GO:0009626,plant-type hypersensitive response; GO:0000166,nucleotide binding; GO:0003674,molecular_function; GO:0005488,binding; GO:0017076,purine nucleotide binding; GO:0030554,adenyl nucleotide binding; GO:0032553,ribonucleotide binding; GO:0032555,purine ribonucleotide binding; GO:0032559,adenyl ribonucl…	PF12061.8:Late blight resistance protein R1	--	--	--
novel.6477	K13453	-0.517207	-2.4337	-0.72497	-0.633353	-1.8369	-1.68859	-3.60746	E10	1981324	1998572	-	--	--	K13453 disease resistance protein | (RefSeq) putative late blight resistance protein homolog R1A-4 isoform X1 (A)	ko04626: Plant-pathogen interaction	PREDICTED: putative late blight resistance protein homolog R1B-12 isoform X4 [Solanum tuberosum]	POLX_TOBAC RecName: Full=Retrovirus-related Pol polyprotein from transposon TNT 1-94; Includes: RecName: Full=Protease; EC=3.4.23.-; Includes: RecName: Full=Reverse transcriptase; EC=2.7.7.49; Includes: RecName: Full=Endonuclease;	M0ZJP2_SOLTU SubName: Full=Tospovirus resistance protein A {ECO:0000313|EnsemblPlants:PGSC0003DMT400002133};	At5g35820	GO:0004190,aspartic-type endopeptidase activity; GO:0004519,endonuclease activity; GO:0003676,nucleic acid binding; GO:0003964,RNA-directed DNA polymerase activity; GO:0008270,zinc ion binding; GO:0015074,DNA integration; GO:0003674,molecular_function; GO:0003824,catalytic activity; GO:0004175,endopeptidase activity; GO:0008233,peptidase activity; GO:0070011,peptidase activity, acting on L-amino …	PF00931.22:NB-ARC domain	--	--	--
novel.6481	K13453	-1.68173	-2.43479	-4.77259	3.67595	3.77549	1.9927	-2.30194	E10	2039308	2104869	-	--	--	K13453 disease resistance protein | (RefSeq) putative late blight resistance protein homolog R1B-23 (A)	ko04626: Plant-pathogen interaction	PREDICTED: putative late blight resistance protein homolog R1B-12 isoform X1 [Solanum tuberosum]	POLX_TOBAC RecName: Full=Retrovirus-related Pol polyprotein from transposon TNT 1-94; Includes: RecName: Full=Protease; EC=3.4.23.-; Includes: RecName: Full=Reverse transcriptase; EC=2.7.7.49; Includes: RecName: Full=Endonuclease;	A0A2G2YN83_CAPAN RecName: Full=NB-ARC domain-containing protein {ECO:0000259|Pfam:PF00931};	At5g49760	GO:0004190,aspartic-type endopeptidase activity; GO:0004519,endonuclease activity; GO:0003676,nucleic acid binding; GO:0003964,RNA-directed DNA polymerase activity; GO:0008270,zinc ion binding; GO:0015074,DNA integration; GO:0003674,molecular_function; GO:0003824,catalytic activity; GO:0004175,endopeptidase activity; GO:0008233,peptidase activity; GO:0070011,peptidase activity, acting on L-amino …	PF00931.22:NB-ARC domain	--	--	--
Smechr1000152	K13453	0.08881	-1.02364	-0.058454	0.0985598	0.26526	0.386888	-0.827287	E10	1861183	1867065	-	Smechr1000152	--	K13453 disease resistance protein | (RefSeq) putative late blight resistance protein homolog R1A-4 (A)	ko04626: Plant-pathogen interaction	PREDICTED: putative late blight resistance protein homolog R1B-16 [Solanum pennellii]	R1A10_SOLDE RecName: Full=Putative late blight resistance protein homolog R1A-10;	A0A2G2YCD4_CAPAN SubName: Full=Uncharacterized protein {ECO:0000313|EMBL:PHT67369.1};	At3g46530	GO:0005737,cytoplasm; GO:0016020,membrane; GO:0043531,ADP binding; GO:0005524,ATP binding; GO:0009626,plant-type hypersensitive response; GO:0000166,nucleotide binding; GO:0003674,molecular_function; GO:0005488,binding; GO:0017076,purine nucleotide binding; GO:0030554,adenyl nucleotide binding; GO:0032553,ribonucleotide binding; GO:0032555,purine ribonucleotide binding; GO:0032559,adenyl ribonucl…	PF00931.22:NB-ARC domain	--	--	--
Smechr0901650	K13453	0.560787	-1.20647	-0.388278	0.0492792	0.469983	1.41871	-0.758778	E09	73067866	73077122	-	Smechr0901650	--	K13453 disease resistance protein | (RefSeq) putative late blight resistance protein homolog R1A-4 (A)	ko04626: Plant-pathogen interaction	PREDICTED: putative late blight resistance protein homolog R1A-3 [Solanum tuberosum]	R1B16_SOLDE RecName: Full=Putative late blight resistance protein homolog R1B-16;	A0A6N2B5R0_SOLCI RecName: Full=NB-ARC domain-containing protein {ECO:0000259|Pfam:PF00931};	At2g13940	GO:0005737,cytoplasm; GO:0016020,membrane; GO:0043531,ADP binding; GO:0005524,ATP binding; GO:0009626,plant-type hypersensitive response; GO:0000166,nucleotide binding; GO:0003674,molecular_function; GO:0005488,binding; GO:0017076,purine nucleotide binding; GO:0030554,adenyl nucleotide binding; GO:0032553,ribonucleotide binding; GO:0032555,purine ribonucleotide binding; GO:0032559,adenyl ribonucl…	PF00931.22:NB-ARC domain	--	--	--
Smechr1002294	K13453	-0.934906	-1.13813	-0.692329	0.017996	0.599067	0.321426	-0.526219	E10	77709125	77714180	-	Smechr1002294	--	K13453 disease resistance protein | (RefSeq) putative late blight resistance protein homolog R1A-4 (A)	ko04626: Plant-pathogen interaction	PREDICTED: putative late blight resistance protein homolog R1B-16 [Capsicum annuum]	R1B19_SOLDE RecName: Full=Putative late blight resistance protein homolog R1B-19;	A0A1U8E9S8_CAPAN SubName: Full=putative late blight resistance protein homolog R1B-16 {ECO:0000313|RefSeq:XP_016543175.1, ECO:0000313|RefSeq:XP_016543176.1};	--	GO:0005737,cytoplasm; GO:0016020,membrane; GO:0043531,ADP binding; GO:0005524,ATP binding; GO:0009626,plant-type hypersensitive response; GO:0000166,nucleotide binding; GO:0003674,molecular_function; GO:0005488,binding; GO:0017076,purine nucleotide binding; GO:0030554,adenyl nucleotide binding; GO:0032553,ribonucleotide binding; GO:0032555,purine ribonucleotide binding; GO:0032559,adenyl ribonucl…	PF12061.8:Late blight resistance protein R1	--	--	--
Smechr1000058	K13453	-3.66297	1.59605	2.13618	1.95893	-1.44816	-7.11113	-1.78567	E10	935150	936190	-	Smechr1000058	--	K13453 disease resistance protein | (RefSeq) putative late blight resistance protein homolog R1B-23 (A)	ko04626: Plant-pathogen interaction	PREDICTED: putative late blight resistance protein homolog R1B-16 [Nicotiana sylvestris]	R1B16_SOLDE RecName: Full=Putative late blight resistance protein homolog R1B-16;	A0A1U7X9R0_NICSY SubName: Full=putative late blight resistance protein homolog R1B-16 {ECO:0000313|RefSeq:XP_009788847.1};	At1g58410	GO:0005737,cytoplasm; GO:0016020,membrane; GO:0043531,ADP binding; GO:0005524,ATP binding; GO:0009626,plant-type hypersensitive response; GO:0000166,nucleotide binding; GO:0003674,molecular_function; GO:0005488,binding; GO:0017076,purine nucleotide binding; GO:0030554,adenyl nucleotide binding; GO:0032553,ribonucleotide binding; GO:0032555,purine ribonucleotide binding; GO:0032559,adenyl ribonucl…	PF13855.6:Leucine rich repeat	--	--	--
Smechr0800840	K13453	0.854408	1.64441	1.85626	3.12782	0.51441	0.212822	0.358478	E08	30044352	30048973	-	Smechr0800840	--	K13453 disease resistance protein | (RefSeq) putative late blight resistance protein homolog R1B-23 (A)	ko04626: Plant-pathogen interaction	PREDICTED: putative late blight resistance protein homolog R1B-23 [Solanum tuberosum]	--	M1CCM0_SOLTU SubName: Full=PRF {ECO:0000313|EnsemblPlants:PGSC0003DMT400064589};	--	GO:0005737,cytoplasm; GO:0016020,membrane; GO:0043531,ADP binding; GO:0009626,plant-type hypersensitive response; GO:0000166,nucleotide binding; GO:0003674,molecular_function; GO:0005488,binding; GO:0017076,purine nucleotide binding; GO:0030554,adenyl nucleotide binding; GO:0032553,ribonucleotide binding; GO:0032555,purine ribonucleotide binding; GO:0032559,adenyl ribonucleotide binding; GO:00360…	--	--	--	--
novel.3603	K13453	-4.97098	-0.297798	6.37504	7.8104	7.06412	-1.03447	-1.01155	E06	2539340	2546793	-	--	--	K13453 disease resistance protein | (RefSeq) late blight resistance protein R1-A-like isoform X1 (A)	ko04626: Plant-pathogen interaction	PREDICTED: putative late blight resistance protein homolog R1A-3 isoform X3 [Solanum tuberosum]	R1B16_SOLDE RecName: Full=Putative late blight resistance protein homolog R1B-16;	A1Y9Q9_SOLLC SubName: Full=NBS-LRR resistance protein-like protein {ECO:0000313|EMBL:ABI96215.1, ECO:0000313|EnsemblPlants:Solyc06g008450.3.1};	At3g46730	GO:0005737,cytoplasm; GO:0016020,membrane; GO:0043531,ADP binding; GO:0005524,ATP binding; GO:0009626,plant-type hypersensitive response; GO:0000166,nucleotide binding; GO:0003674,molecular_function; GO:0005488,binding; GO:0017076,purine nucleotide binding; GO:0030554,adenyl nucleotide binding; GO:0032553,ribonucleotide binding; GO:0032555,purine ribonucleotide binding; GO:0032559,adenyl ribonucl…	PF00931.22:NB-ARC domain	--	--	--
novel.5560	K13453	-7.48907	0.522576	0	8.64858	7.7967	0	-0.296076	E08	74792087	74798429	+	--	--	K13453 disease resistance protein | (RefSeq) putative late blight resistance protein homolog R1A-4 isoform X1 (A)	ko04626: Plant-pathogen interaction	PREDICTED: putative late blight resistance protein homolog R1A-3 isoform X3 [Solanum tuberosum]	R1B16_SOLDE RecName: Full=Putative late blight resistance protein homolog R1B-16;	M1BZL5_SOLTU SubName: Full=Late blight resistance protein Rpi-blb2 {ECO:0000313|EnsemblPlants:PGSC0003DMT400056552};	At3g46530	GO:0005737,cytoplasm; GO:0016020,membrane; GO:0043531,ADP binding; GO:0005524,ATP binding; GO:0009626,plant-type hypersensitive response; GO:0000166,nucleotide binding; GO:0003674,molecular_function; GO:0005488,binding; GO:0017076,purine nucleotide binding; GO:0030554,adenyl nucleotide binding; GO:0032553,ribonucleotide binding; GO:0032555,purine ribonucleotide binding; GO:0032559,adenyl ribonucl…	PF00931.22:NB-ARC domain	--	--	--
novel.7787	K13453	-3.41124	0.236566	4.29707	4.99788	4.90659	-2.82298	0.180865	E11	90307525	90308377	.	--	--	K13453 disease resistance protein | (RefSeq) putative late blight resistance protein homolog R1A-3 (A)	ko04626: Plant-pathogen interaction	PREDICTED: putative late blight resistance protein homolog R1A-3 [Solanum pennellii]	R1A10_SOLDE RecName: Full=Putative late blight resistance protein homolog R1A-10;	A0A0V0IVX0_SOLCH SubName: Full=Putative ovule protein {ECO:0000313|EMBL:JAP36102.1};	At5g35450	GO:0005737,cytoplasm; GO:0016020,membrane; GO:0043531,ADP binding; GO:0005524,ATP binding; GO:0009626,plant-type hypersensitive response; GO:0000166,nucleotide binding; GO:0003674,molecular_function; GO:0005488,binding; GO:0017076,purine nucleotide binding; GO:0030554,adenyl nucleotide binding; GO:0032553,ribonucleotide binding; GO:0032555,purine ribonucleotide binding; GO:0032559,adenyl ribonucl…	--	--	--	--
Smechr1001415	K13453	-1.21727	-0.195035	0	9.67896	10.232	8.09727	0.392798	E10	58952692	58958304	-	Smechr1001415	--	K13453 disease resistance protein | (RefSeq) putative late blight resistance protein homolog R1A-4 (A)	ko04626: Plant-pathogen interaction	PREDICTED: putative late blight resistance protein homolog R1B-16 [Solanum tuberosum]	R1B19_SOLDE RecName: Full=Putative late blight resistance protein homolog R1B-19;	M1B1V4_SOLTU SubName: Full=Late blight resistance protein homolog R1B-16 {ECO:0000313|EnsemblPlants:PGSC0003DMT400035134};	At3g32110	GO:0005737,cytoplasm; GO:0016020,membrane; GO:0043531,ADP binding; GO:0005524,ATP binding; GO:0009626,plant-type hypersensitive response; GO:0000166,nucleotide binding; GO:0003674,molecular_function; GO:0005488,binding; GO:0017076,purine nucleotide binding; GO:0030554,adenyl nucleotide binding; GO:0032553,ribonucleotide binding; GO:0032555,purine ribonucleotide binding; GO:0032559,adenyl ribonucl…	PF12061.8:Late blight resistance protein R1	--	--	--
Smechr0104052	K13453	-3.57347	0.625286	0	7.48579	8.06039	1.22185	1.23003	E01	103994816	103996066	+	Smechr0104052	--	K13453 disease resistance protein | (RefSeq) putative late blight resistance protein homolog R1B-23 (A)	ko04626: Plant-pathogen interaction	PREDICTED: putative late blight resistance protein homolog R1A-10 [Solanum tuberosum]	R1B16_SOLDE RecName: Full=Putative late blight resistance protein homolog R1B-16;	M1BRP9_SOLTU SubName: Full=RGC1 {ECO:0000313|EnsemblPlants:PGSC0003DMT400051415};	At3g46730	GO:0005737,cytoplasm; GO:0016020,membrane; GO:0043531,ADP binding; GO:0005524,ATP binding; GO:0009626,plant-type hypersensitive response; GO:0000166,nucleotide binding; GO:0003674,molecular_function; GO:0005488,binding; GO:0017076,purine nucleotide binding; GO:0030554,adenyl nucleotide binding; GO:0032553,ribonucleotide binding; GO:0032555,purine ribonucleotide binding; GO:0032559,adenyl ribonucl…	PF00931.22:NB-ARC domain	--	--	--
Smechr1102160	K13453	-4.30271	-0.478026	-1.44364	-2.33712	-1.43909	-4.41576	0.449601	E11	92476633	92480315	-	Smechr1102160	--	K13453 disease resistance protein | (RefSeq) putative late blight resistance protein homolog R1A-3 (A)	ko04626: Plant-pathogen interaction	PREDICTED: putative late blight resistance protein homolog R1A-3 [Solanum lycopersicum]	R1A3_SOLDE RecName: Full=Putative late blight resistance protein homolog R1A-3;	A0A3Q7FXJ4_SOLLC SubName: Full=Uncharacterized protein {ECO:0000313|EnsemblPlants:Solyc04g007490.3.1};	--	GO:0005737,cytoplasm; GO:0016020,membrane; GO:0043531,ADP binding; GO:0005524,ATP binding; GO:0009626,plant-type hypersensitive response; GO:0000166,nucleotide binding; GO:0003674,molecular_function; GO:0005488,binding; GO:0017076,purine nucleotide binding; GO:0030554,adenyl nucleotide binding; GO:0032553,ribonucleotide binding; GO:0032555,purine ribonucleotide binding; GO:0032559,adenyl ribonucl…	PF12061.8:Late blight resistance protein R1	--	--	--
Smechr0500241	K13432	-0.355917	0.819837	2.17578	1.96461	0.0607148	-2.48978	-1.05481	E05	2847065	2848107	+	Smechr0500241	--	K13432 pathogenesis-related genes transcriptional activator PTI4 | (RefSeq) ethylene-responsive transcription factor 1-like (A)	ko04626: Plant-pathogen interaction	PREDICTED: ethylene-responsive transcription factor 1-like [Solanum pennellii]	ERF1_TOBAC RecName: Full=Ethylene-responsive transcription factor 1; Short=NtERF1; AltName: Full=Ethylene-responsive element-binding factor 1; Short=EREBP-1;	A0A6N2AI43_SOLCI RecName: Full=AP2/ERF domain-containing protein {ECO:0000259|PROSITE:PS51032};	At4g17500	GO:0005634,nucleus; GO:0003677,DNA binding; GO:0003700,DNA-binding transcription factor activity; GO:0006952,defense response; GO:0009873,ethylene-activated signaling pathway; GO:0003674,molecular_function; GO:0003676,nucleic acid binding; GO:0005488,binding; GO:0097159,organic cyclic compound binding; GO:1901363,heterocyclic compound binding; GO:0140110,transcription regulator activity; GO:00069…	PF00847.20:AP2 domain	AP2/ERF-ERF	TF	AP2/ERF->AP2/ERF-ERF
Smechr0201643	K13433	1.84119	1.39141	4.45135	3.33296	1.21822	-1.40312	-0.693078	E02	61433281	61434025	-	Smechr0201643	--	K13433 pathogenesis-related genes transcriptional activator PTI5 | (RefSeq) pathogenesis-related genes transcriptional activator PTI5 (A)	ko04626: Plant-pathogen interaction	hypothetical protein CQW23_04355 [Capsicum baccatum]	PTI5_SOLLC RecName: Full=Pathogenesis-related genes transcriptional activator PTI5; AltName: Full=PTO-interacting protein 5;	A0A4Y5SQ45_SOLTO SubName: Full=Transcriptional activator PTI5 {ECO:0000313|EMBL:QDA34242.1};	At3g23240	GO:0005634,nucleus; GO:0003677,DNA binding; GO:0003700,DNA-binding transcription factor activity; GO:0006952,defense response; GO:0003674,molecular_function; GO:0003676,nucleic acid binding; GO:0005488,binding; GO:0097159,organic cyclic compound binding; GO:1901363,heterocyclic compound binding; GO:0140110,transcription regulator activity; GO:0006950,response to stress; GO:0008150,biological_proc…	PF00847.20:AP2 domain	AP2/ERF-ERF	TF	AP2/ERF->AP2/ERF-ERF
Smechr0603020	K13434	-0.850223	-0.262632	0.337943	1.24652	0.450506	-0.763358	-1.02882	E06	88241395	88242918	-	Smechr0603020	--	K13434 pathogenesis-related genes transcriptional activator PTI6 | (RefSeq) pathogenesis-related genes transcriptional activator PTI6 (A)	ko04626: Plant-pathogen interaction	PREDICTED: pathogenesis-related genes transcriptional activator PTI6 [Solanum tuberosum]	PTI6_SOLLC RecName: Full=Pathogenesis-related genes transcriptional activator PTI6; AltName: Full=PTO-interacting protein 6;	M1CZU0_SOLTU SubName: Full=TSI1 {ECO:0000313|EnsemblPlants:PGSC0003DMT400078294};	At4g27950	GO:0005634,nucleus; GO:0003677,DNA binding; GO:0003700,DNA-binding transcription factor activity; GO:0006952,defense response; GO:0003674,molecular_function; GO:0003676,nucleic acid binding; GO:0005488,binding; GO:0097159,organic cyclic compound binding; GO:1901363,heterocyclic compound binding; GO:0140110,transcription regulator activity; GO:0006950,response to stress; GO:0008150,biological_proc…	PF00847.20:AP2 domain	AP2/ERF-ERF	TF	AP2/ERF->AP2/ERF-ERF
Smechr0101386	K13434	1.36146	0.169925	3.5025	8.83492	1.38021	0.735693	-3.82349	E01	13441082	13442287	-	Smechr0101386	--	K13434 pathogenesis-related genes transcriptional activator PTI6 | (RefSeq) pathogenesis-related genes transcriptional activator PTI6-like (A)	ko04626: Plant-pathogen interaction	PREDICTED: ethylene-responsive transcription factor CRF3-like [Nicotiana sylvestris]	CRF4_ARATH RecName: Full=Ethylene-responsive transcription factor CRF4; AltName: Full=Protein CYTOKININ RESPONSE FACTOR 4;	A0A1U7USC6_NICSY SubName: Full=ethylene-responsive transcription factor CRF3-like {ECO:0000313|RefSeq:XP_009758972.1};	At4g27950	GO:0005737,cytoplasm; GO:0005634,nucleus; GO:0003677,DNA binding; GO:0003700,DNA-binding transcription factor activity; GO:0009736,cytokinin-activated signaling pathway; GO:0009873,ethylene-activated signaling pathway; GO:0048366,leaf development; GO:0003674,molecular_function; GO:0003676,nucleic acid binding; GO:0005488,binding; GO:0097159,organic cyclic compound binding; GO:1901363,heterocyclic…	PF00847.20:AP2 domain	AP2/ERF-ERF	TF	AP2/ERF->AP2/ERF-ERF
Smechr0802451	K13434	-3.37669	-1.36582	-0.902713	-2.52742	0.0913553	-2.40378	1.28318	E08	85621416	85623270	+	Smechr0802451	--	K13434 pathogenesis-related genes transcriptional activator PTI6 | (RefSeq) pathogenesis-related genes transcriptional activator PTI6-like (A)	ko04626: Plant-pathogen interaction	PREDICTED: ethylene-responsive transcription factor CRF2 [Solanum tuberosum]	CRF3_ARATH RecName: Full=Ethylene-responsive transcription factor CRF3; AltName: Full=Protein CYTOKININ RESPONSE FACTOR 3;	M1AWS3_SOLTU SubName: Full=DNA binding protein {ECO:0000313|EnsemblPlants:PGSC0003DMT400032058};	At5g53290	GO:0005737,cytoplasm; GO:0005634,nucleus; GO:0003677,DNA binding; GO:0003700,DNA-binding transcription factor activity; GO:0048825,cotyledon development; GO:0009736,cytokinin-activated signaling pathway; GO:0009873,ethylene-activated signaling pathway; GO:0048366,leaf development; GO:0003674,molecular_function; GO:0003676,nucleic acid binding; GO:0005488,binding; GO:0097159,organic cyclic compoun…	PF00847.20:AP2 domain	AP2/ERF-ERF	TF	AP2/ERF->AP2/ERF-ERF
Smechr0302155	K13434	-2.22253	-1.58302	0.90608	0.946844	3.44633	0.310905	0.94779	E03	81361642	81363579	+	Smechr0302155	--	K13434 pathogenesis-related genes transcriptional activator PTI6 | (RefSeq) pathogenesis-related genes transcriptional activator PTI6-like (A)	ko04626: Plant-pathogen interaction	PREDICTED: ethylene-responsive transcription factor CRF4 [Solanum tuberosum]	CRF4_ARATH RecName: Full=Ethylene-responsive transcription factor CRF4; AltName: Full=Protein CYTOKININ RESPONSE FACTOR 4;	M1DCS9_SOLTU SubName: Full=AP2/ERF domain-containing transcription factor {ECO:0000313|EnsemblPlants:PGSC0003DMT400086922};	At4g27950	GO:0005737,cytoplasm; GO:0005634,nucleus; GO:0003677,DNA binding; GO:0003700,DNA-binding transcription factor activity; GO:0009736,cytokinin-activated signaling pathway; GO:0009873,ethylene-activated signaling pathway; GO:0048366,leaf development; GO:0003674,molecular_function; GO:0003676,nucleic acid binding; GO:0005488,binding; GO:0097159,organic cyclic compound binding; GO:1901363,heterocyclic…	PF00847.20:AP2 domain	AP2/ERF-ERF	TF	AP2/ERF->AP2/ERF-ERF
Smechr1102075	K13434	-1.20677	-0.230658	1.53713	0.503937	1.30247	-1.47238	0.596389	E11	90928878	90929897	+	Smechr1102075	--	K13434 pathogenesis-related genes transcriptional activator PTI6 | (RefSeq) ethylene-responsive transcription factor ERF069-like (A)	ko04626: Plant-pathogen interaction	PREDICTED: ethylene-responsive transcription factor ERF119-like [Solanum pennellii]	EF118_ARATH RecName: Full=Ethylene-responsive transcription factor ERF118;	M1BAU3_SOLTU SubName: Full=DNA binding protein {ECO:0000313|EnsemblPlants:PGSC0003DMT400041053};	At1g68550	GO:0005634,nucleus; GO:0003700,DNA-binding transcription factor activity; GO:0000976,transcription regulatory region sequence-specific DNA binding; GO:0009873,ethylene-activated signaling pathway; GO:0140110,transcription regulator activity; GO:0003674,molecular_function; GO:0001067,regulatory region nucleic acid binding; GO:0003676,nucleic acid binding; GO:0003677,DNA binding; GO:0003690,double-…	PF00847.20:AP2 domain	AP2/ERF-ERF	TF	AP2/ERF->AP2/ERF-ERF
Smechr0600932	K13436	0.123576	0.464792	1.80119	0.943073	-0.142026	-1.83965	-0.590227	E06	51888749	51894865	-	Smechr0600932	--	K13436 pto-interacting protein 1 [EC:2.7.11.1] | (RefSeq) PTI1-like tyrosine-protein kinase 3 (A)	ko04626: Plant-pathogen interaction	PREDICTED: inactive receptor-like serine/threonine-protein kinase At2g40270 [Solanum tuberosum]	MDIS2_ARATH RecName: Full=Protein MALE DISCOVERER 2; Short=AtMDIS2; AltName: Full=Probable LRR receptor-like serine/threonine-protein kinase MRH1 {ECO:0000303|PubMed:16367956}; EC=2.7.11.1 {ECO:0000305}; AltName: Full=Protein MORPHOGENESIS OF ROOT HAIR 1 {ECO:0000303|PubMed:16367956}; Flags: Precursor;	M1CY26_SOLTU SubName: Full=Receptor protein kinase {ECO:0000313|EnsemblPlants:PGSC0003DMT400077223};	At4g18640	GO:0012505,endomembrane system; GO:0016021,integral component of membrane; GO:0090406,pollen tube; GO:0005524,ATP binding; GO:0106310,NA; GO:0106311,NA; GO:0048765,root hair cell differentiation; GO:0000166,nucleotide binding; GO:0003674,molecular_function; GO:0005488,binding; GO:0008144,drug binding; GO:0017076,purine nucleotide binding; GO:0030554,adenyl nucleotide binding; GO:0032553,ribonucle…	PF07714.17:Protein tyrosine kinase	--	--	--
Smechr0201969	K13436	-0.680974	-0.263484	0.0459281	-1.65517	-0.835963	-1.6029	0.584636	E02	64787064	64793869	+	Smechr0201969	--	K13436 pto-interacting protein 1 [EC:2.7.11.1] | (RefSeq) PTI1-like tyrosine-protein kinase 1 isoform X1 (A)	ko04626: Plant-pathogen interaction	PREDICTED: protein STRUBBELIG-RECEPTOR FAMILY 8 [Solanum tuberosum]	SRF8_ARATH RecName: Full=Protein STRUBBELIG-RECEPTOR FAMILY 8; AltName: Full=Leucine-rich repeat receptor kinase-like protein SRF8; Flags: Precursor;	M1BE10_SOLTU SubName: Full=Kinase {ECO:0000313|EnsemblPlants:PGSC0003DMT400043075};	At4g22130	GO:0016021,integral component of membrane; GO:0005886,plasma membrane; GO:0005524,ATP binding; GO:0004672,protein kinase activity; GO:0006468,protein phosphorylation; GO:0000166,nucleotide binding; GO:0003674,molecular_function; GO:0005488,binding; GO:0008144,drug binding; GO:0017076,purine nucleotide binding; GO:0030554,adenyl nucleotide binding; GO:0032553,ribonucleotide binding; GO:0032555,pur…	PF07714.17:Protein tyrosine kinase	--	--	--
Smechr0502649	K13436	-0.608251	-0.438484	1.06433	1.05513	1.48023	-0.213019	0.0160362	E05	80173865	80180053	+	Smechr0502649	--	K13436 pto-interacting protein 1 [EC:2.7.11.1] | (RefSeq) PTI1-like tyrosine-protein kinase 1 isoform X1 (A)	ko04626: Plant-pathogen interaction	PREDICTED: PTI1-like tyrosine-protein kinase 1 isoform X1 [Solanum lycopersicum]	PTI13_ARATH RecName: Full=PTI1-like tyrosine-protein kinase 3; Short=PTI1-3; EC=2.7.10.2;	M0ZZZ4_SOLTU SubName: Full=Serine/threonine-protein kinase PBS1 {ECO:0000313|EnsemblPlants:PGSC0003DMT400011695};	At2g43230	GO:0005829,cytosol; GO:0005886,plasma membrane; GO:0005524,ATP binding; GO:0004715,non-membrane spanning protein tyrosine kinase activity; GO:0019901,protein kinase binding; GO:0004714,transmembrane receptor protein tyrosine kinase activity; GO:0000166,nucleotide binding; GO:0003674,molecular_function; GO:0005488,binding; GO:0008144,drug binding; GO:0017076,purine nucleotide binding; GO:0030554,a…	PF07714.17:Protein tyrosine kinase	--	--	--
Smechr0602087	K13436	0.503192	1.01124	0.124969	-0.0801929	0.128964	0.508886	1.257	E06	79945533	79956687	+	Smechr0602087	--	K13436 pto-interacting protein 1 [EC:2.7.11.1] | (RefSeq) PTI1-like tyrosine-protein kinase 1 isoform X1 (A)	ko04626: Plant-pathogen interaction	PREDICTED: protein STRUBBELIG-RECEPTOR FAMILY 5 [Solanum tuberosum]	SRF5_ARATH RecName: Full=Protein STRUBBELIG-RECEPTOR FAMILY 5; AltName: Full=Leucine-rich repeat receptor kinase-like protein SRF5; Flags: Precursor;	A0A3Q7GV49_SOLLC RecName: Full=Protein kinase domain-containing protein {ECO:0000259|PROSITE:PS50011};	At1g78980	GO:0016021,integral component of membrane; GO:0005886,plasma membrane; GO:0005524,ATP binding; GO:0004672,protein kinase activity; GO:0006468,protein phosphorylation; GO:0000166,nucleotide binding; GO:0003674,molecular_function; GO:0005488,binding; GO:0008144,drug binding; GO:0017076,purine nucleotide binding; GO:0030554,adenyl nucleotide binding; GO:0032553,ribonucleotide binding; GO:0032555,pur…	PF07714.17:Protein tyrosine kinase	--	--	--
Smechr1002278	K13436	0.452791	1.23725	1.06838	-1.37411	-0.290592	-0.916807	2.36027	E10	77509620	77510108	-	Smechr1002278	--	K13436 pto-interacting protein 1 [EC:2.7.11.1] | (RefSeq) PTI1-like tyrosine-protein kinase 1 (A)	ko04626: Plant-pathogen interaction	PREDICTED: probable leucine-rich repeat receptor-like protein kinase At5g49770 [Solanum tuberosum]	HPCA1_ARATH RecName: Full=Leucine-rich repeat receptor protein kinase HPCA1 {ECO:0000305}; EC=2.7.11.1 {ECO:0000269|PubMed:32076270}; AltName: Full=Protein HYDROGEN-PEROXIDE-INDUCED CALCIUM INCREASES 1 {ECO:0000303|PubMed:32076270}; Flags: Precursor;	M1AFI0_SOLTU SubName: Full=ATP binding / kinase/ protein serine / threonine kinase {ECO:0000313|EnsemblPlants:PGSC0003DMT400021660};	At1g79620	GO:0016021,integral component of membrane; GO:0005886,plasma membrane; GO:0009536,plastid; GO:0005773,vacuole; GO:0005524,ATP binding; GO:0016301,kinase activity; GO:0106310,NA; GO:0106311,NA; GO:0004675,transmembrane receptor protein serine/threonine kinase activity; GO:0009593,detection of chemical stimulus; GO:1901528,hydrogen peroxide mediated signaling pathway involved in stomatal movement; …	PF07714.17:Protein tyrosine kinase	--	--	--
Smechr1002720	K13436	-7.50187	0.303858	-1.20179	1.60869	0.695016	-1.61979	-0.576226	E10	82112192	82115023	-	Smechr1002720	--	K13436 pto-interacting protein 1 [EC:2.7.11.1] | (RefSeq) PTI1-like tyrosine-protein kinase 1 isoform X1 (A)	ko04626: Plant-pathogen interaction	PREDICTED: probable protein kinase At2g41970 [Solanum lycopersicum]	Y2197_ARATH RecName: Full=Probable protein kinase At2g41970; EC=2.7.11.-;	K4D2U8_SOLLC RecName: Full=Protein kinase domain-containing protein {ECO:0000259|PROSITE:PS50011};	At2g41970	GO:0005886,plasma membrane; GO:0005524,ATP binding; GO:0004674,protein serine/threonine kinase activity; GO:0004713,protein tyrosine kinase activity; GO:0009860,pollen tube growth; GO:0048768,root hair cell tip growth; GO:0000166,nucleotide binding; GO:0003674,molecular_function; GO:0005488,binding; GO:0008144,drug binding; GO:0017076,purine nucleotide binding; GO:0030554,adenyl nucleotide bindin…	PF07714.17:Protein tyrosine kinase	--	--	--
Smechr1200697	K13436	2.49739	0.844523	4.37276	3.68321	3.33859	1.45177	0.530792	E12	17371699	17374425	-	Smechr1200697	--	K13436 pto-interacting protein 1 [EC:2.7.11.1] | (RefSeq) pto-interacting protein 1-like (A)	ko04626: Plant-pathogen interaction	Serine/threonine-protein kinase-like protein CCR4 [Capsicum baccatum]	ACCR4_ARATH RecName: Full=Serine/threonine-protein kinase-like protein CCR4; EC=2.7.11.1; AltName: Full=CRINKLY 4-related kinase 1; Short=AtCRK1; AltName: Full=Protein CRINKLY 4 RELATED 4; Short=AtCCR4; Flags: Precursor;	A0A2G2WXQ5_CAPBA SubName: Full=Serine/threonine-protein kinase-like protein CCR4 {ECO:0000313|EMBL:PHT50024.1};	At5g47850	GO:0016021,integral component of membrane; GO:0005524,ATP binding; GO:0042803,protein homodimerization activity; GO:0004672,protein kinase activity; GO:0106310,NA; GO:0106311,NA; GO:0000166,nucleotide binding; GO:0003674,molecular_function; GO:0005488,binding; GO:0008144,drug binding; GO:0017076,purine nucleotide binding; GO:0030554,adenyl nucleotide binding; GO:0032553,ribonucleotide binding; GO…	PF00069.25:Protein kinase domain	--	--	--
Smechr1100345	K01373	0.338983	-0.777161	-3.324	1.18871	0.993316	4.65331	-0.944659	E11	3997041	4000486	-	Smechr1100345	--	K01373 cathepsin F [EC:3.4.22.41] | (RefSeq) cysteine proteinase 15A (A)	ko04626: Plant-pathogen interaction	PREDICTED: cysteine proteinase 15A [Solanum tuberosum]	RD19D_ARATH RecName: Full=Probable cysteine protease RD19D {ECO:0000305}; EC=3.4.22.- {ECO:0000305}; Flags: Precursor;	A0A0V0I4Q5_SOLCH SubName: Full=Putative cysteine proteinase 15A-like {ECO:0000313|EMBL:JAP26811.1};	At3g54940	GO:0005615,extracellular space; GO:0005764,lysosome; GO:0004197,cysteine-type endopeptidase activity; GO:0051603,proteolysis involved in cellular protein catabolic process; GO:0003674,molecular_function; GO:0003824,catalytic activity; GO:0004175,endopeptidase activity; GO:0008234,cysteine-type peptidase activity; GO:0008233,peptidase activity; GO:0070011,peptidase activity, acting on L-amino acid…	PF00112.23:Papain family cysteine protease	--	--	--
Smechr0402432	K01373	-1.96563	-2.43646	-0.721315	-1.75173	0.234774	-1.03898	-0.420062	E04	78660134	78662714	+	Smechr0402432	--	K01373 cathepsin F [EC:3.4.22.41] | (RefSeq) cysteine proteinase 15A-like (A)	ko04626: Plant-pathogen interaction	cysteine proteinase precursor [Solanum melongena]	CYSP_PEA RecName: Full=Cysteine proteinase 15A; EC=3.4.22.-; AltName: Full=Turgor-responsive protein 15A; Flags: Precursor;	Q9XED9_SOLME SubName: Full=Cysteine proteinase {ECO:0000313|EMBL:AAD29084.1};	At4g16190	GO:0008234,cysteine-type peptidase activity; GO:0003674,molecular_function; GO:0003824,catalytic activity; GO:0008233,peptidase activity; GO:0070011,peptidase activity, acting on L-amino acid peptides; GO:0016787,hydrolase activity; GO:0140096,catalytic activity, acting on a protein	PF00112.23:Papain family cysteine protease	--	--	--
Smechr0100199	K01373	1.70322	1.6057	-0.346773	0.296975	-1.49842	0.523019	-0.161142	E01	1758702	1761524	-	Smechr0100199	--	K01373 cathepsin F [EC:3.4.22.41] | (RefSeq) cysteine proteinase RD19a (A)	ko04626: Plant-pathogen interaction	PREDICTED: cysteine proteinase RD19a [Solanum tuberosum]	RD19A_ARATH RecName: Full=Cysteine protease RD19A {ECO:0000305}; EC=3.4.22.- {ECO:0000305}; AltName: Full=Protein RESPONSIVE TO DEHYDRATION 19 {ECO:0000303|PubMed:8325504}; Short=RD19 {ECO:0000303|PubMed:8325504}; Flags: Precursor;	M1D1Y4_SOLTU SubName: Full=Cysteine proteinase {ECO:0000313|EnsemblPlants:PGSC0003DMT400079506};	At4g39090	GO:0005615,extracellular space; GO:0005764,lysosome; GO:0000323,lytic vacuole; GO:0005634,nucleus; GO:0005886,plasma membrane; GO:0005773,vacuole; GO:0004197,cysteine-type endopeptidase activity; GO:0042742,defense response to bacterium; GO:0051603,proteolysis involved in cellular protein catabolic process; GO:0006970,response to osmotic stress; GO:0009651,response to salt stress; GO:0003674,mole…	PF00112.23:Papain family cysteine protease	--	--	--
Smechr0400030	K16225	3.41642	2.37763	3.76216	1.05546	0.494233	0.147954	1.85586	E04	263719	266088	+	Smechr0400030	--	K16225 probable WRKY transcription factor 52 | (RefSeq) disease resistance protein RRS1-like (A)	ko04626: Plant-pathogen interaction	PREDICTED: probable WRKY transcription factor 30 [Solanum tuberosum]	WRK30_ARATH RecName: Full=Probable WRKY transcription factor 30 {ECO:0000303|PubMed:22268143}; AltName: Full=WRKY DNA-binding protein 30 {ECO:0000303|PubMed:22268143};	M1BRE7_SOLTU SubName: Full=WRKY transcription factor {ECO:0000313|EnsemblPlants:PGSC0003DMT400051194};	At5g24110	GO:0005737,cytoplasm; GO:0005634,nucleus; GO:0003700,DNA-binding transcription factor activity; GO:0000976,transcription regulatory region sequence-specific DNA binding; GO:0010150,leaf senescence; GO:0042542,response to hydrogen peroxide; GO:0010193,response to ozone; GO:0009751,response to salicylic acid; GO:0140110,transcription regulator activity; GO:0003674,molecular_function; GO:0001067,reg…	PF03106.15:WRKY DNA -binding domain	WRKY	TF	WRKY
Smechr0802466	K16225	1.59208	1.20039	1.98829	3.34607	1.73256	1.32905	-0.382088	E08	85750079	85752439	-	Smechr0802466	--	K16225 probable WRKY transcription factor 52 | (RefSeq) disease resistance protein RRS1 (A)	ko04626: Plant-pathogen interaction	PREDICTED: probable WRKY transcription factor 53 [Solanum tuberosum]	WRK53_ARATH RecName: Full=Probable WRKY transcription factor 53 {ECO:0000303|PubMed:17369373}; AltName: Full=WRKY DNA-binding protein 53 {ECO:0000303|PubMed:17369373};	M1AW24_SOLTU SubName: Full=WRKY transcription factor-30 {ECO:0000313|EnsemblPlants:PGSC0003DMT400031695};	At4g23810	GO:0009507,chloroplast; GO:0005634,nucleus; GO:0003677,DNA binding; GO:0003700,DNA-binding transcription factor activity; GO:0000976,transcription regulatory region sequence-specific DNA binding; GO:0042742,defense response to bacterium; GO:0010150,leaf senescence; GO:0045893,positive regulation of transcription, DNA-templated; GO:0031347,regulation of defense response; GO:2000022,regulation of j…	PF03106.15:WRKY DNA -binding domain	WRKY	TF	WRKY
Smechr0800128	K16225	2.35209	1.351	2.97853	4.2916	1.6967	1.03882	-1.21441	E08	1695158	1697240	-	Smechr0800128	--	K16225 probable WRKY transcription factor 52 | (RefSeq) disease resistance protein RRS1 (A)	ko04626: Plant-pathogen interaction	PREDICTED: probable WRKY transcription factor 53 [Solanum tuberosum]	WRK53_ARATH RecName: Full=Probable WRKY transcription factor 53 {ECO:0000303|PubMed:17369373}; AltName: Full=WRKY DNA-binding protein 53 {ECO:0000303|PubMed:17369373};	M1A558_SOLTU SubName: Full=WRKY transcription factor-30 {ECO:0000313|EnsemblPlants:PGSC0003DMT400014949};	At4g23810	GO:0009507,chloroplast; GO:0005634,nucleus; GO:0003677,DNA binding; GO:0003700,DNA-binding transcription factor activity; GO:0000976,transcription regulatory region sequence-specific DNA binding; GO:0042742,defense response to bacterium; GO:0010150,leaf senescence; GO:0045893,positive regulation of transcription, DNA-templated; GO:0031347,regulation of defense response; GO:2000022,regulation of j…	PF03106.15:WRKY DNA -binding domain	WRKY	TF	WRKY
Smechr0600423	K16225	-0.708435	-4.26885	0	2.37658	7.24995	2.45179	-0.956071	E06	9721640	9722603	-	Smechr0600423	--	K16225 probable WRKY transcription factor 52 | (RefSeq) RRS1; Disease resistance protein (TIR-NBS-LRR class) (A)	ko04626: Plant-pathogen interaction	N-like putative resistance gene 2 [Solanum tuberosum]	TMVRN_NICGU RecName: Full=TMV resistance protein N; EC=3.2.2.6 {ECO:0000255|PROSITE-ProRule:PRU00204};	A0A0X7YE88_SOLTU SubName: Full=N-like putative resistance gene 2 {ECO:0000313|EMBL:AFA41487.1};	At5g45260	GO:0005737,cytoplasm; GO:0043531,ADP binding; GO:0005524,ATP binding; GO:0050135,NAD(P)+ nucleosidase activity; GO:0061809,NAD+ nucleotidase, cyclic ADP-ribose generating; GO:0009626,plant-type hypersensitive response; GO:0007165,signal transduction; GO:0000166,nucleotide binding; GO:0003674,molecular_function; GO:0005488,binding; GO:0017076,purine nucleotide binding; GO:0030554,adenyl nucleotide…	--	--	--	--
Smechr1001431	K16225	2.58725	0.300085	4.43455	4.74681	2.33237	0.472278	-2.08771	E10	59216484	59218363	+	Smechr1001431	--	K16225 probable WRKY transcription factor 52 | (RefSeq) disease resistance protein RRS1-like (A)	ko04626: Plant-pathogen interaction	WRKY transcription factor [Solanum habrochaites]	WRK70_SOLLC RecName: Full=WRKY DNA-binding transcription factor 70 {ECO:0000303|PubMed:21898085}; Short=SlWRKY70 {ECO:0000303|PubMed:21898085};	A0A089Q848_SOLHA SubName: Full=WRKY transcription factor {ECO:0000313|EMBL:AIR08538.1};	At3g56400	GO:0005634,nucleus; GO:0003700,DNA-binding transcription factor activity; GO:0043565,sequence-specific DNA binding; GO:0002215,defense response to nematode; GO:2000068,regulation of defense response to insect; GO:0009625,response to insect; GO:0009753,response to jasmonic acid; GO:0009624,response to nematode; GO:0009751,response to salicylic acid; GO:0140110,transcription regulator activity; GO:…	PF03106.15:WRKY DNA -binding domain	WRKY	TF	WRKY
Smechr0101371	K16225	1.21082	0.461205	3.62848	2.46051	2.4327	-0.00802411	0.465519	E01	13291588	13293306	+	Smechr0101371	--	K16225 probable WRKY transcription factor 52 | (RefSeq) disease resistance protein RRS1-like (A)	ko04626: Plant-pathogen interaction	PREDICTED: probable WRKY transcription factor 41 [Solanum tuberosum]	WRK53_ARATH RecName: Full=Probable WRKY transcription factor 53 {ECO:0000303|PubMed:17369373}; AltName: Full=WRKY DNA-binding protein 53 {ECO:0000303|PubMed:17369373};	M0ZH04_SOLTU SubName: Full=WRKY transcription factor {ECO:0000313|EnsemblPlants:PGSC0003DMT400000599};	At4g23810	GO:0009507,chloroplast; GO:0005634,nucleus; GO:0003677,DNA binding; GO:0003700,DNA-binding transcription factor activity; GO:0000976,transcription regulatory region sequence-specific DNA binding; GO:0042742,defense response to bacterium; GO:0010150,leaf senescence; GO:0045893,positive regulation of transcription, DNA-templated; GO:0031347,regulation of defense response; GO:2000022,regulation of j…	PF03106.15:WRKY DNA -binding domain	WRKY	TF	WRKY
Smechr0302112	K13457	-1.41324	-2.79317	3.70961	1.479	2.93621	-2.2022	-1.30536	E03	80587737	80590027	+	Smechr0302112	--	K13457 disease resistance protein RPM1 | (RefSeq) LOW QUALITY PROTEIN: probable disease resistance protein RF45 (A)	ko04626: Plant-pathogen interaction	PREDICTED: jacalin-related lectin 3-like [Solanum tuberosum]	LECA_CASCR RecName: Full=Agglutinin; AltName: Full=CCA;	M1BFZ7_SOLTU SubName: Full=Agglutinin isoform {ECO:0000313|EnsemblPlants:PGSC0003DMT400044313};	At1g19720_2	GO:0050839,cell adhesion molecule binding; GO:0008061,chitin binding; GO:0005536,glucose binding; GO:0005537,mannose binding; GO:0070492,oligosaccharide binding; GO:0030247,polysaccharide binding; GO:0007157,heterophilic cell-cell adhesion via plasma membrane cell adhesion molecules; GO:0051781,positive regulation of cell division; GO:0045840,positive regulation of mitotic nuclear division; GO:00…	PF01419.17:Jacalin-like lectin domain	--	--	--
Smechr1100778	K13457	-0.459312	-0.268562	-1.59896	-0.307845	-0.557444	0.557495	-0.486994	E11	11572900	11589351	+	Smechr1100778	--	K13457 disease resistance protein RPM1 | (RefSeq) uncharacterized protein sll1770 (A)	ko04626: Plant-pathogen interaction	PREDICTED: uncharacterized protein sll1770 [Solanum tuberosum]	AB1K8_ARATH RecName: Full=Protein ACTIVITY OF BC1 COMPLEX KINASE 8, chloroplastic {ECO:0000303|PubMed:22694836}; Short=ABC1-LIKE KINASE 8 {ECO:0000303|PubMed:22694836}; EC=2.7.11.1 {ECO:0000250|UniProtKB:Q9MA15}; AltName: Full=ABC2 homolog protein 13 {ECO:0000303|PubMed:11346655}; Short=AtATH13 {ECO:0000303|PubMed:11346655}; AltName: Full=Oxidative stress-related ABC1-like protein 1, chloroplasti…	A0A0V0IUC6_SOLCH SubName: Full=Putative ABC2-like {ECO:0000313|EMBL:JAP36104.1};	At5g64940	GO:0009507,chloroplast; GO:0009941,chloroplast envelope; GO:0031969,chloroplast membrane; GO:0016021,integral component of membrane; GO:0009536,plastid; GO:0005524,ATP binding; GO:0004672,protein kinase activity; GO:0106310,NA; GO:0106311,NA; GO:0034599,cellular response to oxidative stress; GO:0007623,circadian rhythm; GO:0055072,iron ion homeostasis; GO:0010150,leaf senescence; GO:0046467,membr…	PF03109.16:ABC1 family	--	--	--
Smechr0402283	K13457	-0.877771	-0.440726	0.671953	1.08725	-0.291995	-1.8731	-1.79046	E04	77198034	77201625	+	Smechr0402283	--	K13457 disease resistance protein RPM1 | (RefSeq) LOW QUALITY PROTEIN: disease resistance protein RPM1-like (A)	ko04626: Plant-pathogen interaction	PREDICTED: probable disease resistance protein At4g33300 [Solanum lycopersicum]	DRL29_ARATH RecName: Full=Probable disease resistance protein At4g33300;	A0A3Q7GAM9_SOLLC RecName: Full=RPW8 domain-containing protein {ECO:0000259|PROSITE:PS51153};	At4g33300	GO:0048046,apoplast; GO:0043531,ADP binding; GO:0005524,ATP binding; GO:0042742,defense response to bacterium; GO:0000166,nucleotide binding; GO:0003674,molecular_function; GO:0005488,binding; GO:0017076,purine nucleotide binding; GO:0030554,adenyl nucleotide binding; GO:0032553,ribonucleotide binding; GO:0032555,purine ribonucleotide binding; GO:0032559,adenyl ribonucleotide binding; GO:0036094,…	PF00931.22:NB-ARC domain	--	--	--
Smechr1200332	K13457	0.161385	-0.309099	0.623435	1.54036	0.75616	0.251835	-1.0642	E12	4769971	4771623	-	Smechr1200332	--	K13457 disease resistance protein RPM1 | (RefSeq) disease resistance protein RPM1 (A)	ko04626: Plant-pathogen interaction	PREDICTED: putative late blight resistance protein homolog R1A-3 [Capsicum annuum]	DRL4_ARATH RecName: Full=Putative disease resistance protein At1g50180;	A0A1U8EVG4_CAPAN SubName: Full=putative late blight resistance protein homolog R1A-3 {ECO:0000313|RefSeq:XP_016547365.1};	At1g50180	GO:0009506,plasmodesma; GO:0043531,ADP binding; GO:0005524,ATP binding; GO:0006952,defense response; GO:0000166,nucleotide binding; GO:0003674,molecular_function; GO:0005488,binding; GO:0017076,purine nucleotide binding; GO:0030554,adenyl nucleotide binding; GO:0032553,ribonucleotide binding; GO:0032555,purine ribonucleotide binding; GO:0032559,adenyl ribonucleotide binding; GO:0036094,small mole…	PF00931.22:NB-ARC domain	--	--	--
Smechr0301270	K13457	-0.925992	-0.0995551	0	10.3219	9.8002	7.95128	-0.592766	E03	57443298	57443853	+	Smechr0301270	--	K13457 disease resistance protein RPM1 | (RefSeq) disease resistance protein RPM1-like (A)	ko04626: Plant-pathogen interaction	PREDICTED: LOW QUALITY PROTEIN: late blight resistance protein R1-A-like [Nicotiana sylvestris]	R1B14_SOLDE RecName: Full=Putative late blight resistance protein homolog R1B-14;	A0A1U7XXC3_NICSY SubName: Full=late blight resistance protein R1-A-like {ECO:0000313|RefSeq:XP_009794266.1, ECO:0000313|RefSeq:XP_009794270.1};	--	GO:0005737,cytoplasm; GO:0016020,membrane; GO:0043531,ADP binding; GO:0005524,ATP binding; GO:0009626,plant-type hypersensitive response; GO:0000166,nucleotide binding; GO:0003674,molecular_function; GO:0005488,binding; GO:0017076,purine nucleotide binding; GO:0030554,adenyl nucleotide binding; GO:0032553,ribonucleotide binding; GO:0032555,purine ribonucleotide binding; GO:0032559,adenyl ribonucl…	--	--	--	--
Smechr0800410	K13457	-0.160689	-0.488448	0	8.16018	8.34528	7.27146	-0.273211	E08	5660142	5662712	+	Smechr0800410	--	K13457 disease resistance protein RPM1 | (RefSeq) disease resistance protein RPM1 (A)	ko04626: Plant-pathogen interaction	PREDICTED: putative late blight resistance protein homolog R1B-16 isoform X1 [Nicotiana sylvestris]	R1A10_SOLDE RecName: Full=Putative late blight resistance protein homolog R1A-10;	A0A1U7V385_NICSY SubName: Full=putative late blight resistance protein homolog R1B-16 isoform X1 {ECO:0000313|RefSeq:XP_009762697.1, ECO:0000313|RefSeq:XP_009762698.1}; SubName: Full=putative late blight resistance protein homolog R1B-16 isoform X2 {ECO:0000313|RefSeq:XP_009762699.1};	At3g46730	GO:0005737,cytoplasm; GO:0016020,membrane; GO:0043531,ADP binding; GO:0005524,ATP binding; GO:0009626,plant-type hypersensitive response; GO:0000166,nucleotide binding; GO:0003674,molecular_function; GO:0005488,binding; GO:0017076,purine nucleotide binding; GO:0030554,adenyl nucleotide binding; GO:0032553,ribonucleotide binding; GO:0032555,purine ribonucleotide binding; GO:0032559,adenyl ribonucl…	PF00931.22:NB-ARC domain	--	--	--
Smechr0801729	K13457	0.351949	-0.63881	0	7.4048	7.97487	7.40016	-0.0398678	E08	75451630	75452819	+	Smechr0801729	--	K13457 disease resistance protein RPM1 | (RefSeq) disease resistance protein RPM1-like (A)	ko04626: Plant-pathogen interaction	Disease resistance protein RPP13 [Capsicum chinense]	RP8L3_ARATH RecName: Full=Disease resistance RPP8-like protein 3;	M1ATP0_SOLTU SubName: Full=R2 late blight resistance protein {ECO:0000313|EnsemblPlants:PGSC0003DMT400030012};	At5g35450	GO:0005886,plasma membrane; GO:0043531,ADP binding; GO:0005524,ATP binding; GO:0006952,defense response; GO:0000166,nucleotide binding; GO:0003674,molecular_function; GO:0005488,binding; GO:0017076,purine nucleotide binding; GO:0030554,adenyl nucleotide binding; GO:0032553,ribonucleotide binding; GO:0032555,purine ribonucleotide binding; GO:0032559,adenyl ribonucleotide binding; GO:0036094,small …	--	--	--	--
Smechr1102393	K13457	1.0638	0.933322	0	6.60433	1.79704	2.11727	0.146584	E11	96405111	96406147	-	Smechr1102393	--	K13457 disease resistance protein RPM1 | (RefSeq) disease resistance protein RPM1-like isoform X1 (A)	ko04626: Plant-pathogen interaction	PREDICTED: disease resistance protein RPH8A-like [Solanum tuberosum]	R13L2_ARATH RecName: Full=Putative disease resistance RPP13-like protein 2;	A0A6N2BMV9_SOLCI SubName: Full=Uncharacterized protein {ECO:0000313|EMBL:TMW96005.1};	At3g46710	GO:0043531,ADP binding; GO:0005524,ATP binding; GO:0006952,defense response; GO:0000166,nucleotide binding; GO:0003674,molecular_function; GO:0005488,binding; GO:0017076,purine nucleotide binding; GO:0030554,adenyl nucleotide binding; GO:0032553,ribonucleotide binding; GO:0032555,purine ribonucleotide binding; GO:0032559,adenyl ribonucleotide binding; GO:0036094,small molecule binding; GO:0043167…	PF12799.7:Leucine Rich repeats (2 copies)	--	--	--
Smechr0101922	K13457	0.265347	-1.00418	0.304433	-1.89643	-3.23137	-3.31397	-2.30989	E01	19662692	19667605	+	Smechr0101922	--	K13457 disease resistance protein RPM1 | (RefSeq) disease resistance protein RPM1-like (A)	ko04626: Plant-pathogen interaction	PREDICTED: disease resistance protein RPM1-like isoform X1 [Solanum pennellii]	RPM1_ARATH RecName: Full=Disease resistance protein RPM1; AltName: Full=Resistance to Pseudomonas syringae protein 3;	A0A3Q7EIA9_SOLLC SubName: Full=Uncharacterized protein {ECO:0000313|EnsemblPlants:Solyc01g086810.2.1.1};	At3g07040	GO:0012505,endomembrane system; GO:0019897,extrinsic component of plasma membrane; GO:0005886,plasma membrane; GO:0043531,ADP binding; GO:0005524,ATP binding; GO:0000166,nucleotide binding; GO:0009626,plant-type hypersensitive response; GO:0003674,molecular_function; GO:0005488,binding; GO:0017076,purine nucleotide binding; GO:0030554,adenyl nucleotide binding; GO:0032553,ribonucleotide binding; …	PF00931.22:NB-ARC domain	--	--	--
Smechr0701954	K13457	0.818365	-0.784142	2.25416	-1.06807	-1.37031	-2.82477	-1.05554	E07	97491476	97494103	+	Smechr0701954	--	K13457 disease resistance protein RPM1 | (GenBank) NB-ARC domain disease resistance protein (A)	ko04626: Plant-pathogen interaction	PREDICTED: disease resistance RPP13-like protein 4 [Solanum tuberosum]	R13L4_ARATH RecName: Full=Disease resistance RPP13-like protein 4; AltName: Full=Disease resistance protein ZAR1 {ECO:0000305}; AltName: Full=Protein HOPZ-ACTIVATED RESISTANCE 1 {ECO:0000303|PubMed:20368970}; Short=AtZAR1 {ECO:0000303|PubMed:28652264};	M1CH50_SOLTU SubName: Full=Nbs-lrr resistance protein {ECO:0000313|EnsemblPlants:PGSC0003DMT400067354};	At3g50950	GO:0005634,nucleus; GO:0005886,plasma membrane; GO:0043531,ADP binding; GO:0043621,protein self-association; GO:0042742,defense response to bacterium; GO:0050829,defense response to Gram-negative bacterium; GO:0050776,regulation of immune response; GO:0000166,nucleotide binding; GO:0003674,molecular_function; GO:0005488,binding; GO:0017076,purine nucleotide binding; GO:0030554,adenyl nucleotide b…	PF00931.22:NB-ARC domain	--	--	--
novel.7875	K13457	-0.374486	0.0479841	-1.72388	-0.0543338	-3.4166	-2.11654	-3.28244	E11	96166331	96240593	+	--	--	K13457 disease resistance protein RPM1 | (RefSeq) disease resistance protein RPM1 (A)	ko04626: Plant-pathogen interaction	hypothetical protein T459_14250 [Capsicum annuum]	POLX_TOBAC RecName: Full=Retrovirus-related Pol polyprotein from transposon TNT 1-94; Includes: RecName: Full=Protease; EC=3.4.23.-; Includes: RecName: Full=Reverse transcriptase; EC=2.7.7.49; Includes: RecName: Full=Endonuclease;	A0A2G2ZH33_CAPAN SubName: Full=Uncharacterized protein {ECO:0000313|EMBL:PHT81235.1};	At2g10780	GO:0004190,aspartic-type endopeptidase activity; GO:0004519,endonuclease activity; GO:0003676,nucleic acid binding; GO:0003964,RNA-directed DNA polymerase activity; GO:0008270,zinc ion binding; GO:0015074,DNA integration; GO:0003674,molecular_function; GO:0003824,catalytic activity; GO:0004175,endopeptidase activity; GO:0008233,peptidase activity; GO:0070011,peptidase activity, acting on L-amino …	PF00931.22:NB-ARC domain	--	--	--
Smechr1000295	K13457	0.521899	0.237621	1.04925	1.54095	-0.143522	-0.683047	-1.41598	E10	3558397	3561846	+	Smechr1000295	--	K13457 disease resistance protein RPM1 | (RefSeq) disease resistance protein RPM1-like (A)	ko04626: Plant-pathogen interaction	resistance protein PSH-RGH6 [Solanum tuberosum]	R1A_SOLDE RecName: Full=Late blight resistance protein R1-A; Short=Protein R1;	B0FWN7_SOLTU SubName: Full=Resistance protein PSH-RGH6 {ECO:0000313|EMBL:ABY61745.1};	At1g50180	GO:0005737,cytoplasm; GO:0016020,membrane; GO:0043531,ADP binding; GO:0005524,ATP binding; GO:0009626,plant-type hypersensitive response; GO:0000166,nucleotide binding; GO:0003674,molecular_function; GO:0005488,binding; GO:0017076,purine nucleotide binding; GO:0030554,adenyl nucleotide binding; GO:0032553,ribonucleotide binding; GO:0032555,purine ribonucleotide binding; GO:0032559,adenyl ribonucl…	PF00931.22:NB-ARC domain	--	--	--
novel.6135	K13457	-0.640946	0.173929	1.49612	-0.887829	-1.05807	-3.19837	0.0354026	E09	64762920	64788852	-	--	--	K13457 disease resistance protein RPM1 | (RefSeq) disease resistance protein RPM1-like (A)	ko04626: Plant-pathogen interaction	PREDICTED: uncharacterized protein LOC107006399 [Solanum pennellii]	RRPO_OENBE RecName: Full=RNA-directed DNA polymerase homolog; EC=2.7.7.48; AltName: Full=Reverse transcriptase homolog;	A0A1U7XNA5_NICSY RecName: Full=Ribonuclease H {ECO:0000256|ARBA:ARBA00017721};	At1g20390	GO:0005739,mitochondrion; GO:0003968,RNA-directed 5'-3' RNA polymerase activity; GO:0003964,RNA-directed DNA polymerase activity; GO:0003674,molecular_function; GO:0003824,catalytic activity; GO:0016740,transferase activity; GO:0016772,transferase activity, transferring phosphorus-containing groups; GO:0016779,nucleotidyltransferase activity; GO:0034062,5'-3' RNA polymerase activity; GO:0097747,R…	PF00078.27:Reverse transcriptase (RNA-dependent DNA polymerase)	--	--	--
Smechr0902610	K13457	-0.364083	0.0594284	0.746997	-1.36603	-0.572882	-1.69798	0.87997	E09	88541169	88544151	+	Smechr0902610	--	K13457 disease resistance protein RPM1 | (RefSeq) probable disease resistance protein RF9 (A)	ko04626: Plant-pathogen interaction	late blight resistance protein [Solanum venturii]	TM2R_SOLLC RecName: Full=ToMV resistance protein Tm-2(GCR236) {ECO:0000303|PubMed:14558663}; AltName: Full=Disease resistance protein Tm-2 {ECO:0000303|Ref.3};	B7U1D7_9SOLN SubName: Full=Late blight resistance protein {ECO:0000313|EMBL:ACJ66594.1};	At3g46730	GO:0005886,plasma membrane; GO:0043531,ADP binding; GO:0005524,ATP binding; GO:0051607,defense response to virus; GO:0009626,plant-type hypersensitive response; GO:0016032,viral process; GO:0000166,nucleotide binding; GO:0003674,molecular_function; GO:0005488,binding; GO:0017076,purine nucleotide binding; GO:0030554,adenyl nucleotide binding; GO:0032553,ribonucleotide binding; GO:0032555,purine r…	PF00931.22:NB-ARC domain	--	--	--
Smechr0500292	K13457	0.729193	0.764168	0.789961	1.22358	1.60875	1.53555	1.184	E05	3373515	3376828	+	Smechr0500292	--	K13457 disease resistance protein RPM1 | (RefSeq) LOW QUALITY PROTEIN: probable disease resistance protein RF45 (A)	ko04626: Plant-pathogen interaction	PREDICTED: putative disease resistance protein At1g50180 [Solanum tuberosum]	DRL4_ARATH RecName: Full=Putative disease resistance protein At1g50180;	A0A1S3XEL6_TOBAC SubName: Full=putative disease resistance protein At1g50180 {ECO:0000313|RefSeq:XP_016438209.1};	At1g50180	GO:0009506,plasmodesma; GO:0043531,ADP binding; GO:0005524,ATP binding; GO:0006952,defense response; GO:0000166,nucleotide binding; GO:0003674,molecular_function; GO:0005488,binding; GO:0017076,purine nucleotide binding; GO:0030554,adenyl nucleotide binding; GO:0032553,ribonucleotide binding; GO:0032555,purine ribonucleotide binding; GO:0032559,adenyl ribonucleotide binding; GO:0036094,small mole…	PF00931.22:NB-ARC domain	--	--	--
Smechr0103707	K13457	-3.48542	-1.26832	3.71003	3.21488	1.62708	-5.56702	-2.82487	E01	98330680	98334351	-	Smechr0103707	--	K13457 disease resistance protein RPM1 | (RefSeq) disease resistance protein RPM1 isoform X3 (A)	ko04626: Plant-pathogen interaction	PREDICTED: uncharacterized protein LOC101261849 [Solanum lycopersicum]	--	A0A0V0HU33_SOLCH SubName: Full=Putative ovule protein {ECO:0000313|EMBL:JAP23839.1}; Flags: Fragment;	At3g28630	--	PF04601.13:Domain of unknown function (DUF569)	--	--	--
novel.195	K13457	-3.58822	-2.50756	0.0486524	-1.74341	-1.15093	-4.84534	-1.88909	E01	14580752	14583704	+	--	--	K13457 disease resistance protein RPM1 | (RefSeq) disease resistance protein RPM1 (A)	ko04626: Plant-pathogen interaction	HJTR2GH1 protein [Solanum hjertingii]	RPP13_ARATH RecName: Full=Disease resistance protein RPP13; AltName: Full=Resistance to Peronospora parasitica protein 13;	E0Y3W0_9SOLN SubName: Full=HJTR2GH1 protein {ECO:0000313|EMBL:ADL59399.1};	At3g46530	GO:0005737,cytoplasm; GO:0005886,plasma membrane; GO:0043531,ADP binding; GO:0005524,ATP binding; GO:0098542,defense response to other organism; GO:0009626,plant-type hypersensitive response; GO:0000166,nucleotide binding; GO:0003674,molecular_function; GO:0005488,binding; GO:0017076,purine nucleotide binding; GO:0030554,adenyl nucleotide binding; GO:0032553,ribonucleotide binding; GO:0032555,pur…	PF00931.22:NB-ARC domain	--	--	--
Smechr0701670	K13457	-0.524206	-1.32535	-0.448241	1.62243	0.823782	0.72632	-2.09494	E07	90977302	90987218	-	Smechr0701670	--	K13457 disease resistance protein RPM1 | (RefSeq) uncharacterized protein sll1770 (A)	ko04626: Plant-pathogen interaction	hypothetical protein T459_19390 [Capsicum annuum]	AB1K7_ARATH RecName: Full=Protein ACTIVITY OF BC1 COMPLEX KINASE 7, chloroplastic {ECO:0000303|PubMed:22694836}; Short=ABC1-LIKE KINASE 7 {ECO:0000303|PubMed:22694836}; EC=2.7.11.1 {ECO:0000250|UniProtKB:Q9MA15}; AltName: Full=Salt-induced ABC1 kinase 1, chloroplastic {ECO:0000303|PubMed:24117441}; Short=AtSIA1 {ECO:0000303|PubMed:24117441}; Flags: Precursor;	A0A2G2Z1K2_CAPAN RecName: Full=ABC1 domain-containing protein {ECO:0000259|Pfam:PF03109};	At3g07700	GO:0009535,chloroplast thylakoid membrane; GO:0016021,integral component of membrane; GO:0010287,plastoglobule; GO:0005524,ATP binding; GO:0004672,protein kinase activity; GO:0106310,NA; GO:0106311,NA; GO:0034599,cellular response to oxidative stress; GO:0055072,iron ion homeostasis; GO:0046467,membrane lipid biosynthetic process; GO:0080177,plastoglobule organization; GO:1901031,regulation of re…	PF03109.16:ABC1 family	--	--	--
Smechr0101947	K13457	0.999023	-1.84477	1.0932	-0.471489	-2.0644	-2.16791	-3.40635	E01	20032716	20036426	-	Smechr0101947	--	K13457 disease resistance protein RPM1 | (RefSeq) disease resistance protein RPM1-like (A)	ko04626: Plant-pathogen interaction	PREDICTED: disease resistance protein RPM1-like isoform X1 [Solanum pennellii]	RPM1_ARATH RecName: Full=Disease resistance protein RPM1; AltName: Full=Resistance to Pseudomonas syringae protein 3;	A0A3Q7EIA9_SOLLC SubName: Full=Uncharacterized protein {ECO:0000313|EnsemblPlants:Solyc01g086810.2.1.1};	At3g07040	GO:0012505,endomembrane system; GO:0019897,extrinsic component of plasma membrane; GO:0005886,plasma membrane; GO:0043531,ADP binding; GO:0005524,ATP binding; GO:0000166,nucleotide binding; GO:0009626,plant-type hypersensitive response; GO:0003674,molecular_function; GO:0005488,binding; GO:0017076,purine nucleotide binding; GO:0030554,adenyl nucleotide binding; GO:0032553,ribonucleotide binding; …	PF00931.22:NB-ARC domain	--	--	--
Smechr0701957	K13457	0.475385	-1.83426	2.76236	0.74046	1.06001	-1.23493	-1.48398	E07	97570957	97579756	+	Smechr0701957	--	K13457 disease resistance protein RPM1 | (RefSeq) disease resistance protein RPM1-like (A)	ko04626: Plant-pathogen interaction	hypothetical protein BC332_18957 [Capsicum chinense]	R13L4_ARATH RecName: Full=Disease resistance RPP13-like protein 4; AltName: Full=Disease resistance protein ZAR1 {ECO:0000305}; AltName: Full=Protein HOPZ-ACTIVATED RESISTANCE 1 {ECO:0000303|PubMed:20368970}; Short=AtZAR1 {ECO:0000303|PubMed:28652264};	A0A2G3BZW7_CAPCH SubName: Full=Uncharacterized protein {ECO:0000313|EMBL:PHU12027.1};	At3g50950	GO:0005634,nucleus; GO:0005886,plasma membrane; GO:0043531,ADP binding; GO:0043621,protein self-association; GO:0042742,defense response to bacterium; GO:0050829,defense response to Gram-negative bacterium; GO:0050776,regulation of immune response; GO:0000166,nucleotide binding; GO:0003674,molecular_function; GO:0005488,binding; GO:0017076,purine nucleotide binding; GO:0030554,adenyl nucleotide b…	PF00931.22:NB-ARC domain	--	--	--
Smechr0500287	K13457	0.55397	1.15294	0.876539	1.58032	2.31826	1.97889	1.91941	E05	3354082	3357339	+	Smechr0500287	--	K13457 disease resistance protein RPM1 | (RefSeq) disease resistance protein RPM1 (A)	ko04626: Plant-pathogen interaction	PREDICTED: putative disease resistance protein At1g50180 [Nicotiana tomentosiformis]	R13L3_ARATH RecName: Full=Putative disease resistance RPP13-like protein 3;	A0A1S3XEL6_TOBAC SubName: Full=putative disease resistance protein At1g50180 {ECO:0000313|RefSeq:XP_016438209.1};	At3g46730	GO:0043531,ADP binding; GO:0005524,ATP binding; GO:0006952,defense response; GO:0000166,nucleotide binding; GO:0003674,molecular_function; GO:0005488,binding; GO:0017076,purine nucleotide binding; GO:0030554,adenyl nucleotide binding; GO:0032553,ribonucleotide binding; GO:0032555,purine ribonucleotide binding; GO:0032559,adenyl ribonucleotide binding; GO:0036094,small molecule binding; GO:0043167…	PF00931.22:NB-ARC domain	--	--	--
Smechr0102091	K13457	0.811078	1.43246	-0.232037	0.231811	-1.07078	0.0947052	0.167735	E01	22566290	22566793	-	Smechr0102091	--	K13457 disease resistance protein RPM1 | (RefSeq) disease resistance protein RPM1-like (A)	ko04626: Plant-pathogen interaction	hypothetical protein A4A49_16419 [Nicotiana attenuata]	--	M1DMC6_SOLTU SubName: Full=Uncharacterized protein {ECO:0000313|EnsemblPlants:PGSC0003DMT400091327};	--	--	--	--	--	--
novel.7630	K13457	-3.25888	0.0912692	0	7.83115	8.67988	2.03342	0.972837	E11	68543686	68561764	+	--	--	K13457 disease resistance protein RPM1 | (RefSeq) disease resistance protein RPM1-like (A)	ko04626: Plant-pathogen interaction	PREDICTED: uncharacterized protein LOC107016976 [Solanum pennellii]	RRPO_OENBE RecName: Full=RNA-directed DNA polymerase homolog; EC=2.7.7.48; AltName: Full=Reverse transcriptase homolog;	A0A6P6VFD4_COFAR RecName: Full=Ribonuclease H {ECO:0000256|ARBA:ARBA00017721};	At1g20390	GO:0005739,mitochondrion; GO:0003968,RNA-directed 5'-3' RNA polymerase activity; GO:0003964,RNA-directed DNA polymerase activity; GO:0003674,molecular_function; GO:0003824,catalytic activity; GO:0016740,transferase activity; GO:0016772,transferase activity, transferring phosphorus-containing groups; GO:0016779,nucleotidyltransferase activity; GO:0034062,5'-3' RNA polymerase activity; GO:0097747,R…	PF00078.27:Reverse transcriptase (RNA-dependent DNA polymerase)	--	--	--
Smechr0602060	K13457	-1.49098	-0.719284	-0.616387	-1.09596	0.769912	-0.0967545	1.17403	E06	79691526	79694560	+	Smechr0602060	--	K13457 disease resistance protein RPM1 | (RefSeq) disease resistance protein RPM1-like (A)	ko04626: Plant-pathogen interaction	PREDICTED: uncharacterized protein LOC102592371 isoform X1 [Solanum tuberosum]	PTD_ARATH RecName: Full=Protein PARTING DANCERS {ECO:0000303|PubMed:16394097}; Short=AtPTD {ECO:0000303|PubMed:16394097}; EC=3.1.-.- {ECO:0000305};	M1D6S3_SOLTU SubName: Full=DNA ligase {ECO:0000313|EnsemblPlants:PGSC0003DMT400083248};	At1g12790	GO:0005694,chromosome; GO:0005634,nucleus; GO:0004519,endonuclease activity; GO:0007059,chromosome segregation; GO:0007140,male meiotic nuclear division; GO:0048236,plant-type sporogenesis; GO:0009555,pollen development; GO:0010845,positive regulation of reciprocal meiotic recombination; GO:0007131,reciprocal meiotic recombination; GO:0000712,resolution of meiotic recombination intermediates; GO:…	PF12826.7:Helix-hairpin-helix motif	--	--	--
Smechr0701952	K13457	1.24823	0.48866	0.750657	-1.10161	-2.06279	-1.58412	-0.442281	E07	97348389	97354198	-	Smechr0701952	--	K13457 disease resistance protein RPM1 | (RefSeq) disease resistance protein RPM1-like (A)	ko04626: Plant-pathogen interaction	PREDICTED: disease resistance RPP13-like protein 4 [Solanum tuberosum]	R13L4_ARATH RecName: Full=Disease resistance RPP13-like protein 4; AltName: Full=Disease resistance protein ZAR1 {ECO:0000305}; AltName: Full=Protein HOPZ-ACTIVATED RESISTANCE 1 {ECO:0000303|PubMed:20368970}; Short=AtZAR1 {ECO:0000303|PubMed:28652264};	M1CH05_SOLTU SubName: Full=NBS-LRR type disease resistance protein {ECO:0000313|EnsemblPlants:PGSC0003DMT400067280};	At3g50950	GO:0005634,nucleus; GO:0005886,plasma membrane; GO:0043531,ADP binding; GO:0043621,protein self-association; GO:0042742,defense response to bacterium; GO:0050829,defense response to Gram-negative bacterium; GO:0050776,regulation of immune response; GO:0000166,nucleotide binding; GO:0003674,molecular_function; GO:0005488,binding; GO:0017076,purine nucleotide binding; GO:0030554,adenyl nucleotide b…	PF00931.22:NB-ARC domain	--	--	--
Smechr1001530	K13457	1.32208	0.171745	2.22076	2.94445	1.67262	0.735096	-1.07126	E10	61841624	61864161	+	Smechr1001530	--	K13457 disease resistance protein RPM1 | (RefSeq) disease resistance protein RPM1 isoform X3 (A)	ko04626: Plant-pathogen interaction	PREDICTED: uncharacterized protein LOC107019186 [Solanum pennellii]	--	M1C2D0_SOLTU SubName: Full=Uncharacterized protein {ECO:0000313|EnsemblPlants:PGSC0003DMT400058256};	At1g27100	--	PF04601.13:Domain of unknown function (DUF569)	--	--	--
Smechr0701953	K13457	1.50532	-0.148203	1.52575	-1.43329	-1.89064	-1.92684	-0.575802	E07	97405158	97409211	+	Smechr0701953	--	K13457 disease resistance protein RPM1 | (RefSeq) disease resistance protein RPM1-like (A)	ko04626: Plant-pathogen interaction	hypothetical protein BC332_18957 [Capsicum chinense]	R13L4_ARATH RecName: Full=Disease resistance RPP13-like protein 4; AltName: Full=Disease resistance protein ZAR1 {ECO:0000305}; AltName: Full=Protein HOPZ-ACTIVATED RESISTANCE 1 {ECO:0000303|PubMed:20368970}; Short=AtZAR1 {ECO:0000303|PubMed:28652264};	A0A2G3BZW7_CAPCH SubName: Full=Uncharacterized protein {ECO:0000313|EMBL:PHU12027.1};	At3g50950	GO:0005634,nucleus; GO:0005886,plasma membrane; GO:0043531,ADP binding; GO:0043621,protein self-association; GO:0042742,defense response to bacterium; GO:0050829,defense response to Gram-negative bacterium; GO:0050776,regulation of immune response; GO:0000166,nucleotide binding; GO:0003674,molecular_function; GO:0005488,binding; GO:0017076,purine nucleotide binding; GO:0030554,adenyl nucleotide b…	PF00931.22:NB-ARC domain	--	--	--
Smechr0501702	K13457	1.01329	0.378953	2.431	0.931946	0.259409	-1.17012	-0.26211	E05	59921677	59923521	+	Smechr0501702	--	K13457 disease resistance protein RPM1 | (RefSeq) probable disease resistance protein RF9 (A)	ko04626: Plant-pathogen interaction	late blight resistance protein [Solanum venturii]	TM22_SOLLC RecName: Full=ToMV resistance protein Tm-2(2) {ECO:0000303|PubMed:14558663, ECO:0000303|Ref.2}; AltName: Full=Disease resistance protein Tm-2(2) {ECO:0000303|Ref.3}; AltName: Full=ToMV resistance protein Tm-2a {ECO:0000303|PubMed:24173917};	B7U1D7_9SOLN SubName: Full=Late blight resistance protein {ECO:0000313|EMBL:ACJ66594.1};	At3g46530	GO:0005886,plasma membrane; GO:0043531,ADP binding; GO:0005524,ATP binding; GO:0051607,defense response to virus; GO:0009626,plant-type hypersensitive response; GO:0016032,viral process; GO:0000166,nucleotide binding; GO:0003674,molecular_function; GO:0005488,binding; GO:0017076,purine nucleotide binding; GO:0030554,adenyl nucleotide binding; GO:0032553,ribonucleotide binding; GO:0032555,purine r…	PF00931.22:NB-ARC domain	--	--	--
Smechr0502529	K13457	2.43903	0.576192	0.400294	-1.24884	-1.58841	0.458693	0.262329	E05	79014681	79022132	-	Smechr0502529	--	K13457 disease resistance protein RPM1 | (RefSeq) LOW QUALITY PROTEIN: probable disease resistance protein RF45 (A)	ko04626: Plant-pathogen interaction	PREDICTED: probable disease resistance RPP8-like protein 2 isoform X1 [Solanum lycopersicum]	DRL4_ARATH RecName: Full=Putative disease resistance protein At1g50180;	K4DHG5_SOLLC SubName: Full=Uncharacterized protein {ECO:0000313|EnsemblPlants:Solyc12g096920.1.1};	At1g50180	GO:0009506,plasmodesma; GO:0043531,ADP binding; GO:0005524,ATP binding; GO:0006952,defense response; GO:0000166,nucleotide binding; GO:0003674,molecular_function; GO:0005488,binding; GO:0017076,purine nucleotide binding; GO:0030554,adenyl nucleotide binding; GO:0032553,ribonucleotide binding; GO:0032555,purine ribonucleotide binding; GO:0032559,adenyl ribonucleotide binding; GO:0036094,small mole…	PF00931.22:NB-ARC domain	--	--	--
Smechr0102179	K13457	9.28358	1.22239	0	1.79472	0	8.2359	-1.42674	E01	24380654	24381490	+	Smechr0102179	--	K13457 disease resistance protein RPM1 | (RefSeq) disease resistance protein RPM1-like (A)	ko04626: Plant-pathogen interaction	hypothetical protein T459_02417 [Capsicum annuum]	--	A0A0V0HQ59_SOLCH SubName: Full=Putative ovule protein {ECO:0000313|EMBL:JAP22561.1};	At3g12470	GO:0003676,nucleic acid binding; GO:0003674,molecular_function; GO:0005488,binding; GO:0097159,organic cyclic compound binding; GO:1901363,heterocyclic compound binding	--	--	--	--
Smechr0603080	K13456	-0.673825	0.279975	2.03956	1.90223	0.429587	-2.30708	-1.16365	E06	88650203	88661033	-	Smechr0603080	--	K13456 RPM1-interacting protein 4 | (RefSeq) RPM1-interacting protein 4-like (A)	ko04626: Plant-pathogen interaction	PREDICTED: RPM1-interacting protein 4-like [Solanum tuberosum]	XTH1_ARATH RecName: Full=Putative xyloglucan endotransglucosylase/hydrolase protein 1; Short=At-XTH1; Short=XTH-1; EC=2.4.1.207; Flags: Precursor;	A0A0V0HYG6_SOLCH SubName: Full=Putative RPM1-interacting protein 4-like {ECO:0000313|EMBL:JAP25098.1};	At4g13080	GO:0048046,apoplast; GO:0005618,cell wall; GO:0004553,hydrolase activity, hydrolyzing O-glycosyl compounds; GO:0016762,xyloglucan:xyloglucosyl transferase activity; GO:0042546,cell wall biogenesis; GO:0071555,cell wall organization; GO:0010411,xyloglucan metabolic process; GO:0003674,molecular_function; GO:0003824,catalytic activity; GO:0016787,hydrolase activity; GO:0016798,hydrolase activity, a…	PF05627.11:Cleavage site for pathogenic type III effector avirulence factor Avr	--	--	--
Smechr0901416	K13456	0.230518	0.523705	2.12996	2.39782	0.366742	-1.54698	-1.4796	E09	65161247	65163872	+	Smechr0901416	--	K13456 RPM1-interacting protein 4 | (RefSeq) RPM1-interacting protein 4 (A)	ko04626: Plant-pathogen interaction	PREDICTED: RPM1-interacting protein 4 isoform X1 [Solanum tuberosum]	RIN4_ARATH RecName: Full=RPM1-interacting protein 4;	M1CPC8_SOLTU SubName: Full=RIN4c protein {ECO:0000313|EnsemblPlants:PGSC0003DMT400071826};	At3g25070	GO:0005829,cytosol; GO:0012505,endomembrane system; GO:0019897,extrinsic component of plasma membrane; GO:0016020,membrane; GO:0005886,plasma membrane; GO:0042742,defense response to bacterium; GO:0002758,innate immune response-activating signal transduction; GO:0034051,negative regulation of plant-type hypersensitive response; GO:0009626,plant-type hypersensitive response; GO:0006468,protein pho…	PF05627.11:Cleavage site for pathogenic type III effector avirulence factor Avr	--	--	--
Smechr0500762	K13456	0.618457	0.238863	-0.218514	-0.751478	-1.89569	-1.09029	-0.876819	E05	8789643	8800607	-	Smechr0500762	--	K13456 RPM1-interacting protein 4 | (RefSeq) RPM1-interacting protein 4-like isoform X1 (A)	ko04626: Plant-pathogen interaction	PREDICTED: RPM1-interacting protein 4-like [Solanum tuberosum]	NOI4_ARATH RecName: Full=Protein NOI4 {ECO:0000303|PubMed:15845764}; AltName: Full=Protein DiDi 18T-1d {ECO:0000303|PubMed:11277426};	A0A1S3YCG7_TOBAC SubName: Full=RPM1-interacting protein 4-like {ECO:0000313|RefSeq:XP_016449692.1};	At5g55850	GO:0005886,plasma membrane; GO:0009624,response to nematode; GO:0008150,biological_process; GO:0009605,response to external stimulus; GO:0009607,response to biotic stimulus; GO:0051707,response to other organism; GO:0043207,response to external biotic stimulus; GO:0050896,response to stimulus; GO:0051704,multi-organism process; GO:0005575,cellular_component; GO:0016020,membrane; GO:0005623,cell; …	PF05627.11:Cleavage site for pathogenic type III effector avirulence factor Avr	--	--	--
Smechr0800467	K13459	-0.519083	-0.103183	0.258627	1.0012	0.341038	-0.46284	-0.733387	E08	7336492	7355813	-	Smechr0800467	--	K13459 disease resistance protein RPS2 | (RefSeq) disease resistance protein At4g27190 isoform X1 (A)	ko04626: Plant-pathogen interaction	PREDICTED: C2 and GRAM domain-containing protein At1g03370-like [Solanum pennellii]	BAGP1_ARATH RecName: Full=BAG-associated GRAM protein 1 {ECO:0000303|PubMed:26739014};	A0A3Q7IFR6_SOLLC SubName: Full=Uncharacterized protein {ECO:0000313|EnsemblPlants:Solyc08g014150.3.1};	At3g59660	GO:0016021,integral component of membrane; GO:0050832,defense response to fungus; GO:0006952,defense response; GO:0006950,response to stress; GO:0008150,biological_process; GO:0009605,response to external stimulus; GO:0009607,response to biotic stimulus; GO:0051707,response to other organism; GO:0009620,response to fungus; GO:0043207,response to external biotic stimulus; GO:0050896,response to st…	PF16016.5:VAD1 Analog of StAR-related lipid transfer domain	--	--	--
novel.7086	K13459	-2.57591	0.328877	0	7.16238	7.68511	1.53572	0.880657	E10	83751359	83765444	-	--	--	K13459 disease resistance protein RPS2 | (RefSeq) disease resistance protein At4g27190-like (A)	ko04626: Plant-pathogen interaction	PREDICTED: uncharacterized protein LOC101267108 [Solanum lycopersicum]	DRL16_ARATH RecName: Full=Probable disease resistance protein At1g61190;	A0A6N2CDP3_SOLCI RecName: Full=NB-ARC domain-containing protein {ECO:0000259|Pfam:PF00931};	At1g61190	GO:0043531,ADP binding; GO:0005524,ATP binding; GO:0006952,defense response; GO:0000166,nucleotide binding; GO:0003674,molecular_function; GO:0005488,binding; GO:0017076,purine nucleotide binding; GO:0030554,adenyl nucleotide binding; GO:0032553,ribonucleotide binding; GO:0032555,purine ribonucleotide binding; GO:0032559,adenyl ribonucleotide binding; GO:0036094,small molecule binding; GO:0043167…	PF00931.22:NB-ARC domain	--	--	--
Smechr1002895	K13459	-6.27922	-1.93345	0	6.70051	1.89023	0	-2.49626	E10	83532373	83549613	+	Smechr1002895	--	K13459 disease resistance protein RPS2 | (RefSeq) disease resistance protein At4g27190-like (A)	ko04626: Plant-pathogen interaction	PREDICTED: uncharacterized protein LOC101267108 [Solanum lycopersicum]	SUMM2_ARATH RecName: Full=Disease resistance protein SUMM2 {ECO:0000305}; AltName: Full=Disease resistance protein At1g12280 {ECO:0000305}; AltName: Full=Protein SUPPRESSOR OF MKK1 MKK2 2 {ECO:0000303|PubMed:22423965};	M0ZST8_SOLTU RecName: Full=NB-ARC domain-containing protein {ECO:0000259|Pfam:PF00931};	At1g12280	GO:0043531,ADP binding; GO:0005524,ATP binding; GO:0006952,defense response; GO:0000166,nucleotide binding; GO:0003674,molecular_function; GO:0005488,binding; GO:0017076,purine nucleotide binding; GO:0030554,adenyl nucleotide binding; GO:0032553,ribonucleotide binding; GO:0032555,purine ribonucleotide binding; GO:0032559,adenyl ribonucleotide binding; GO:0036094,small molecule binding; GO:0043167…	PF00931.22:NB-ARC domain	--	--	--
novel.7085	K13459	0.727235	0.0446665	-2.23468	-4.61233	-0.518718	2.41317	4.15618	E10	83747195	83771691	+	--	--	K13459 disease resistance protein RPS2 | (RefSeq) probable disease resistance protein At4g27220 (A)	ko04626: Plant-pathogen interaction	PREDICTED: LOW QUALITY PROTEIN: disease resistance protein At4g27190-like [Solanum pennellii]	SUMM2_ARATH RecName: Full=Disease resistance protein SUMM2 {ECO:0000305}; AltName: Full=Disease resistance protein At1g12280 {ECO:0000305}; AltName: Full=Protein SUPPRESSOR OF MKK1 MKK2 2 {ECO:0000303|PubMed:22423965};	A0A6N2CDP3_SOLCI RecName: Full=NB-ARC domain-containing protein {ECO:0000259|Pfam:PF00931};	At1g12280	GO:0043531,ADP binding; GO:0005524,ATP binding; GO:0006952,defense response; GO:0000166,nucleotide binding; GO:0003674,molecular_function; GO:0005488,binding; GO:0017076,purine nucleotide binding; GO:0030554,adenyl nucleotide binding; GO:0032553,ribonucleotide binding; GO:0032555,purine ribonucleotide binding; GO:0032559,adenyl ribonucleotide binding; GO:0036094,small molecule binding; GO:0043167…	PF00931.22:NB-ARC domain	--	--	--
Smechr0800042	K13459	1.44074	-0.978626	-1.70034	-5.7934	-2.72098	0.416127	0.577236	E08	673734	682795	-	Smechr0800042	--	K13459 disease resistance protein RPS2 | (RefSeq) disease resistance protein At4g27190-like (A)	ko04626: Plant-pathogen interaction	PREDICTED: disease resistance protein At4g27190-like [Solanum tuberosum]	DRL27_ARATH RecName: Full=Disease resistance protein At4g27190;	M1AXG0_SOLTU RecName: Full=NB-ARC domain-containing protein {ECO:0000259|Pfam:PF00931};	At4g27190	GO:0043531,ADP binding; GO:0005524,ATP binding; GO:0006952,defense response; GO:0000166,nucleotide binding; GO:0003674,molecular_function; GO:0005488,binding; GO:0017076,purine nucleotide binding; GO:0030554,adenyl nucleotide binding; GO:0032553,ribonucleotide binding; GO:0032555,purine ribonucleotide binding; GO:0032559,adenyl ribonucleotide binding; GO:0036094,small molecule binding; GO:0043167…	PF00931.22:NB-ARC domain	--	--	--
novel.5095	K13459	0	0	-0.581855	-7.29983	-9.73962	-8.74372	-1.01424	E08	684289	684959	-	--	--	K13459 disease resistance protein RPS2 | (RefSeq) disease resistance protein At4g27190-like (A)	ko04626: Plant-pathogen interaction	hypothetical protein CQW23_18627 [Capsicum baccatum]	--	A0A2G2W3J1_CAPBA RecName: Full=NB-ARC domain-containing protein {ECO:0000259|Pfam:PF00931};	--	GO:0016021,integral component of membrane; GO:0043531,ADP binding; GO:0000166,nucleotide binding; GO:0003674,molecular_function; GO:0005488,binding; GO:0017076,purine nucleotide binding; GO:0030554,adenyl nucleotide binding; GO:0032553,ribonucleotide binding; GO:0032555,purine ribonucleotide binding; GO:0032559,adenyl ribonucleotide binding; GO:0036094,small molecule binding; GO:0043167,ion bindi…	--	--	--	--
Smechr1000283	K13459	0.175087	-0.146841	2.53545	2.41344	-0.472426	-3.72987	-4.00903	E10	3386190	3392693	-	Smechr1000283	--	K13459 disease resistance protein RPS2 | (RefSeq) disease resistance protein RPS2-like (A)	ko04626: Plant-pathogen interaction	PREDICTED: disease resistance protein At4g27190-like isoform X1 [Solanum tuberosum]	DRL27_ARATH RecName: Full=Disease resistance protein At4g27190;	M1B2Q1_SOLTU SubName: Full=BED finger-nbs-lrr resistance protein {ECO:0000313|EnsemblPlants:PGSC0003DMT400035714};	At4g27190	GO:0043531,ADP binding; GO:0005524,ATP binding; GO:0006952,defense response; GO:0000166,nucleotide binding; GO:0003674,molecular_function; GO:0005488,binding; GO:0017076,purine nucleotide binding; GO:0030554,adenyl nucleotide binding; GO:0032553,ribonucleotide binding; GO:0032555,purine ribonucleotide binding; GO:0032559,adenyl ribonucleotide binding; GO:0036094,small molecule binding; GO:0043167…	PF00931.22:NB-ARC domain	--	--	--
Smechr1100095	K13459	-3.87152	-2.58186	-1.35039	-3.30719	-0.94104	-3.48152	-0.18598	E11	966464	971047	+	Smechr1100095	--	K13459 disease resistance protein RPS2 | (RefSeq) disease resistance protein SUMM2 isoform X1 (A)	ko04626: Plant-pathogen interaction	PREDICTED: putative receptor-like protein kinase At4g00960 [Solanum pennellii]	CRK2_ARATH RecName: Full=Cysteine-rich receptor-like protein kinase 2; Short=Cysteine-rich RLK2; EC=2.7.11.-; Flags: Precursor;	A0A6N2ASG7_SOLCI SubName: Full=Uncharacterized protein {ECO:0000313|EMBL:TMW85245.1};	At1g70520	GO:0016021,integral component of membrane; GO:0005886,plasma membrane; GO:0009506,plasmodesma; GO:0005524,ATP binding; GO:0016301,kinase activity; GO:0106310,NA; GO:0004674,protein serine/threonine kinase activity; GO:0106311,NA; GO:0046777,protein autophosphorylation; GO:0072593,reactive oxygen species metabolic process; GO:0010193,response to ozone; GO:0000166,nucleotide binding; GO:0003674,mol…	PF07714.17:Protein tyrosine kinase	--	--	--
Smechr0900997	K13459	-7.6467	-1.59769	0	1.95745	7.95442	0	0.752009	E09	27466795	27467720	+	Smechr0900997	--	K13459 disease resistance protein RPS2 | (RefSeq) disease resistance protein At4g27190-like (A)	ko04626: Plant-pathogen interaction	PREDICTED: disease resistance protein At4g27190-like [Solanum tuberosum]	DRL27_ARATH RecName: Full=Disease resistance protein At4g27190;	M0ZQH5_SOLTU RecName: Full=NB-ARC domain-containing protein {ECO:0000259|Pfam:PF00931};	At4g27190	GO:0043531,ADP binding; GO:0005524,ATP binding; GO:0006952,defense response; GO:0000166,nucleotide binding; GO:0003674,molecular_function; GO:0005488,binding; GO:0017076,purine nucleotide binding; GO:0030554,adenyl nucleotide binding; GO:0032553,ribonucleotide binding; GO:0032555,purine ribonucleotide binding; GO:0032559,adenyl ribonucleotide binding; GO:0036094,small molecule binding; GO:0043167…	PF00931.22:NB-ARC domain	--	--	--
Smechr1001729	K13459	-0.624491	1.64656	1.14889	-0.321294	-1.65981	-3.32967	0.344393	E10	66198756	66205627	+	Smechr1001729	--	K13459 disease resistance protein RPS2 | (RefSeq) putative disease resistance protein At4g10780 (A)	ko04626: Plant-pathogen interaction	PREDICTED: ethylene-overproduction protein 1-like [Solanum tuberosum]	ETO1_ARATH RecName: Full=Ethylene-overproduction protein 1; AltName: Full=Protein ETHYLENE OVERPRODUCER 1; Short=Protein ETO1;	M1BAW3_SOLTU SubName: Full=Ethylene-overproduction protein 1 {ECO:0000313|EnsemblPlants:PGSC0003DMT400041081};	At3g51770	GO:0009873,ethylene-activated signaling pathway; GO:0010105,negative regulation of ethylene-activated signaling pathway; GO:0016567,protein ubiquitination; GO:0000160,phosphorelay signal transduction system; GO:0007165,signal transduction; GO:0035556,intracellular signal transduction; GO:0007154,cell communication; GO:0008150,biological_process; GO:0009719,response to endogenous stimulus; GO:0009…	PF07719.17:Tetratricopeptide repeat	--	--	--
novel.7096	K13459	-0.0850206	1.41069	-4.14296	3.17305	0.796862	2.01842	0.952129	E11	90121	90752	.	--	--	K13459 disease resistance protein RPS2 | (RefSeq) probable disease resistance protein At1g52660 (A)	ko04626: Plant-pathogen interaction	PREDICTED: TMV resistance protein N-like, partial [Solanum tuberosum]	TMVRN_NICGU RecName: Full=TMV resistance protein N; EC=3.2.2.6 {ECO:0000255|PROSITE-ProRule:PRU00204};	M1D406_SOLTU SubName: Full=TMV resistance protein N {ECO:0000313|EnsemblPlants:PGSC0003DMT400080822};	At1g72860	GO:0005737,cytoplasm; GO:0043531,ADP binding; GO:0005524,ATP binding; GO:0050135,NAD(P)+ nucleosidase activity; GO:0061809,NAD+ nucleotidase, cyclic ADP-ribose generating; GO:0009626,plant-type hypersensitive response; GO:0007165,signal transduction; GO:0000166,nucleotide binding; GO:0003674,molecular_function; GO:0005488,binding; GO:0017076,purine nucleotide binding; GO:0030554,adenyl nucleotide…	PF01582.20:TIR domain	--	--	--
Smechr0901238	K13459	3.58873	0.387769	4.32186	3.5573	0.613116	-0.145412	-2.52712	E09	52310228	52311849	+	Smechr0901238	--	K13459 disease resistance protein RPS2 | (RefSeq) disease resistance protein At4g27190 (A)	ko04626: Plant-pathogen interaction	WRKY transcription factor 6 [Solanum tuberosum]	WRK70_SOLLC RecName: Full=WRKY DNA-binding transcription factor 70 {ECO:0000303|PubMed:21898085}; Short=SlWRKY70 {ECO:0000303|PubMed:21898085};	A0A6N2BWS3_SOLCI RecName: Full=WRKY domain-containing protein {ECO:0000259|PROSITE:PS50811};	At3g56400	GO:0005634,nucleus; GO:0003700,DNA-binding transcription factor activity; GO:0043565,sequence-specific DNA binding; GO:0002215,defense response to nematode; GO:2000068,regulation of defense response to insect; GO:0009625,response to insect; GO:0009753,response to jasmonic acid; GO:0009624,response to nematode; GO:0009751,response to salicylic acid; GO:0140110,transcription regulator activity; GO:…	PF03106.15:WRKY DNA -binding domain	WRKY	TF	WRKY
[truncated: 31 more rows]
