# Supplementary material for: Unraveling verticillium wilt resistance: insight from the integration of transcriptome and metabolome in wild eggplant
Source: Front Plant Sci. 2024 May 28;15:1378748. doi: 10.3389/fpls.2024.1378748 (PMC11165189; doi:10.3389/fpls.2024.1378748)
Supplement: Supplementary file 10 [file DataSheet_10.xlsx]

## Sheet: Sheet1
Supplementary Table S7 Information of hub genes in 5 key modules.
node	module	Degree in network	BetweennessCentrality in network	LC-2(20 vs. 0)	LC-2(40 vs. 0)	LC-7(20 vs. 0)	LC-7(40 vs. 0)	LC-2 vs. LC-7 (0d)	LC-2 vs. LC-7 (20d)	LC-2 vs. LC-7 (40d)	KEGG	KEGG pathway	NR	Swissprot	Tremble	KOG	GO	Pfam	TF-Family	TF-Category	TF-Classification
Smechr0100591	turquoise	1292	0.00167137	0.0628821	-0.188886	0.778298	3.62939	0.987425	0.253067	-2.7995	K23948 NADH:quinone reductase (non-electrogenic) [EC:1.6.5.9] | (RefSeq) uncharacterized protein LOC112000882 (A)	--	PREDICTED: nitronate monooxygenase [Solanum tuberosum]	--	A0A0V0I241_SOLCH SubName: Full=Putative nitronate monooxygenase-like {ECO:0000313|EMBL:JAP25867.1};	At5g64250	GO:0018580,nitronate monooxygenase activity; GO:0003674,molecular_function; GO:0003824,catalytic activity; GO:0004497,monooxygenase activity; GO:0016491,oxidoreductase activity; GO:0016701,oxidoreductase activity, acting on single donors with incorporation of molecular oxygen; GO:0016703,oxidoreductase activity, acting on single donors with incorporation of molecular oxygen, incorporation of one …	PF03060.15:Nitronate monooxygenase	--	--	--
novel.6404	turquoise	1289	0.00334716	-0.251581	0.165065	0	11.834	8.55911	7.38518	-3.08055	K13229 2,4-dihydroxy-1,4-benzoxazin-3-one-glucoside dioxygenase [EC:1.14.11.59] | (RefSeq) DIBOA-glucoside dioxygenase BX6 (A)	ko00402: Benzoxazinoid biosynthesis	1-aminocyclopropane-1-carboxylate oxidase -like protein [Capsicum baccatum]	ACCH3_SOLLC RecName: Full=1-aminocyclopropane-1-carboxylate oxidase homolog; AltName: Full=Protein E8;	A0A2G2W176_CAPBA SubName: Full=1-aminocyclopropane-1-carboxylate oxidase-like protein {ECO:0000313|EMBL:PHT38984.1};	At1g06620	GO:0031418,L-ascorbic acid binding; GO:0046872,metal ion binding; GO:0016491,oxidoreductase activity; GO:0009693,ethylene biosynthetic process; GO:0009835,fruit ripening; GO:0003674,molecular_function; GO:0030246,carbohydrate binding; GO:0005488,binding; GO:0019842,vitamin binding; GO:0031406,carboxylic acid binding; GO:0036094,small molecule binding; GO:0043167,ion binding; GO:0043168,anion bind…	PF14226.6:non-haem dioxygenase in morphine synthesis N-terminal	--	--	--
Smechr1102412	turquoise	1283	0.00148237	-0.811706	-0.323841	1.62566	4.88948	1.78476	-0.67464	-3.40293	K08869 aarF domain-containing kinase | (RefSeq) putative aarF domain-containing protein kinase 1 (A)	--	PREDICTED: putative methyltransferase DDB_G0268948 [Solanum tuberosum]	--	M1APW6_SOLTU SubName: Full=S-adenosylmethionine-dependent methyltransferase {ECO:0000313|EnsemblPlants:PGSC0003DMT400027594};	At2g41380	GO:0008168,methyltransferase activity; GO:0003674,molecular_function; GO:0003824,catalytic activity; GO:0016740,transferase activity; GO:0016741,transferase activity, transferring one-carbon groups	PF08241.12:Methyltransferase domain	--	--	--
Smechr0202804	turquoise	1283	0.00186659	1.01789	1.0491	1.41159	3.68547	0.725189	0.322202	-1.88146	K00318 proline dehydrogenase [EC:1.5.5.2] | (RefSeq) proline dehydrogenase 2, mitochondrial-like (A)	ko00330: Arginine and proline metabolism; ko01100: Metabolic pathways; ko01110: Biosynthesis of secondary metabolites	PREDICTED: proline dehydrogenase 2, mitochondrial-like [Solanum tuberosum]	PROD1_ARATH RecName: Full=Proline dehydrogenase 1, mitochondrial; EC=1.5.5.2; AltName: Full=Osmotic stress-induced proline dehydrogenase; AltName: Full=Proline oxidase; AltName: Full=Protein EARLY RESPONSIVE TO DEHYDRATION 5; Flags: Precursor;	M1AMK2_SOLTU RecName: Full=Proline dehydrogenase {ECO:0000256|ARBA:ARBA00012695, ECO:0000256|RuleBase:RU364054}; EC=1.5.5.2 {ECO:0000256|ARBA:ARBA00012695, ECO:0000256|RuleBase:RU364054};	At3g30775	GO:0005739,mitochondrion; GO:0071949,FAD binding; GO:0004657,proline dehydrogenase activity; GO:0071456,cellular response to hypoxia; GO:0042742,defense response to bacterium; GO:0010133,proline catabolic process to glutamate; GO:0006979,response to oxidative stress; GO:0009414,response to water deprivation; GO:0000166,nucleotide binding; GO:0003674,molecular_function; GO:0005488,binding; GO:0036…	PF01619.18:Proline dehydrogenase	--	--	--
Smechr0700262	turquoise	1282	0.00167474	-0.980618	-0.37237	0.637955	4.21191	1.59813	-0.0601557	-2.95752	K14515 EIN3-binding F-box protein | (RefSeq) EIN3-binding F-box protein 1-like (A)	ko04016: MAPK signaling pathway - plant; ko04075: Plant hormone signal transduction	PREDICTED: EIN3-binding F-box protein 1-like [Nicotiana attenuata]	EBF2_ARATH RecName: Full=EIN3-binding F-box protein 2;	A0A1J6HX19_NICAT SubName: Full=Ein3-binding f-box protein 1 {ECO:0000313|EMBL:OIS96867.1};	At5g25350	GO:0005634,nucleus; GO:0019005,SCF ubiquitin ligase complex; GO:0009873,ethylene-activated signaling pathway; GO:0010105,negative regulation of ethylene-activated signaling pathway; GO:0016567,protein ubiquitination; GO:0009723,response to ethylene; GO:0031146,SCF-dependent proteasomal ubiquitin-dependent protein catabolic process; GO:0006511,ubiquitin-dependent protein catabolic process; GO:0000…	PF13516.6:Leucine Rich repeat	--	--	--
Smechr0601654	turquoise	1281	0.00149703	1.27739	2.08912	3.26631	8.32009	2.49447	0.499379	-3.74	K18857 alcohol dehydrogenase class-P [EC:1.1.1.1] | (RefSeq) ADH1, ADH2, ADH3; Alcohol dehydrogenase 1 (A)	ko00010: Glycolysis / Gluconeogenesis; ko00071: Fatty acid degradation; ko00350: Tyrosine metabolism; ko00592: alpha-Linolenic acid metabolism; ko00620: Pyruvate metabolism; ko01100: Metabolic pathways; ko01110: Biosynthesis of secondary metabolites	alcohol dehydrogenase 1 [Solanum tuberosum]	ADH3_SOLTU RecName: Full=Alcohol dehydrogenase 3; EC=1.1.1.1 {ECO:0000250|UniProtKB:P06525};	M1D165_SOLTU SubName: Full=Alcohol dehydrogenase 3 {ECO:0000313|EnsemblPlants:PGSC0003DMT400079071};	At1g77120	GO:0005829,cytosol; GO:0004024,alcohol dehydrogenase activity, zinc-dependent; GO:0051903,S-(hydroxymethyl)glutathione dehydrogenase activity; GO:0008270,zinc ion binding; GO:0046294,formaldehyde catabolic process; GO:0003674,molecular_function; GO:0003824,catalytic activity; GO:0004022,alcohol dehydrogenase (NAD) activity; GO:0016491,oxidoreductase activity; GO:0016614,oxidoreductase activity, a…	PF00107.26:Zinc-binding dehydrogenase	--	--	--
Smechr0300884	turquoise	1280	0.00148947	-2.06501	-0.559423	3.72247	9.05465	6.01615	0.269569	-3.65761	K02575 MFS transporter, NNP family, nitrate/nitrite transporter | (RefSeq) high affinity nitrate transporter 2.5 (A)	ko00910: Nitrogen metabolism	PREDICTED: high affinity nitrate transporter 2.5 [Solanum tuberosum]	NRT25_ARATH RecName: Full=High affinity nitrate transporter 2.5; Short=AtNRT2:5;	M1BF74_SOLTU SubName: Full=Nitrate transporter {ECO:0000313|EnsemblPlants:PGSC0003DMT400043794};	At1g12940	GO:0016021,integral component of membrane; GO:0009705,plant-type vacuole membrane; GO:0005886,plasma membrane; GO:0015112,nitrate transmembrane transporter activity; GO:0071249,cellular response to nitrate; GO:0042128,nitrate assimilation; GO:0015706,nitrate transport; GO:0003674,molecular_function; GO:0005215,transporter activity; GO:0022857,transmembrane transporter activity; GO:0008509,anion t…	PF07690.16:Major Facilitator Superfamily	--	--	--
Smechr0902081	turquoise	1279	0.0017289	-0.40662	-0.211073	0.882534	3.59179	1.3834	0.0677362	-2.38981	K05666 ATP-binding cassette, subfamily C (CFTR/MRP), member 2 | (RefSeq) hypothetical protein (A)	ko02010: ABC transporters	PREDICTED: ABC transporter C family member 4 [Solanum tuberosum]	AB4C_ARATH RecName: Full=ABC transporter C family member 4; Short=ABC transporter ABCC.4; Short=AtABCC4; EC=7.6.2.2; AltName: Full=ATP-energized glutathione S-conjugate pump 4; AltName: Full=Glutathione S-conjugate-transporting ATPase 4; AltName: Full=Multidrug resistance-associated protein 4;	M1AT19_SOLTU SubName: Full=Multidrug resistance-associated protein 2, 6 (Mrp2, 6), abc-transoprter {ECO:0000313|EnsemblPlants:PGSC0003DMT400029582};	At2g47800	GO:0005829,cytosol; GO:0005794,Golgi apparatus; GO:0016021,integral component of membrane; GO:0016020,membrane; GO:0000325,plant-type vacuole; GO:0005886,plasma membrane; GO:0009506,plasmodesma; GO:0005774,vacuolar membrane; GO:0005773,vacuole; GO:0008559,xenobiotic transmembrane transporting ATPase activity; GO:0005524,ATP binding; GO:0042626,ATPase activity, coupled to transmembrane movement of…	PF00664.23:ABC transporter transmembrane region	--	--	--
Smechr0401916	turquoise	1278	0.00175623	-0.221949	0.234976	0.796639	2.14637	1.0674	0.0235187	-0.815171	K11253 histone H3 | (RefSeq) histone H3.3 isoform X1 (A)	--	hypothetical protein SORBI_3001G350501, partial [Sorghum bicolor]	H33_ARATH RecName: Full=Histone H3.3; AltName: Full=Histone H3.2;	A0A0V0H4H2_SOLCH SubName: Full=Putative ovule protein {ECO:0000313|EMBL:JAP14967.1};	At4g40030	GO:0005730,nucleolus; GO:0000786,nucleosome; GO:0005634,nucleus; GO:0005886,plasma membrane; GO:0030875,rDNA protrusion; GO:0003677,DNA binding; GO:0046982,protein heterodimerization activity; GO:0003674,molecular_function; GO:0003676,nucleic acid binding; GO:0005488,binding; GO:0097159,organic cyclic compound binding; GO:1901363,heterocyclic compound binding; GO:0005515,protein binding; GO:00469…	PF00125.24:Core histone H2A/H2B/H3/H4	--	--	--
Smechr0402199	turquoise	1277	0.00167417	3.3888	3.43712	2.56579	8.43397	1.24643	2.06714	-3.7267	K13051 L-asparaginase / beta-aspartyl-peptidase [EC:3.5.1.1 3.4.19.5] | (RefSeq) probable isoaspartyl peptidase/L-asparaginase 2 (A)	ko00250: Alanine, aspartate and glutamate metabolism; ko00460: Cyanoamino acid metabolism; ko01100: Metabolic pathways; ko01110: Biosynthesis of secondary metabolites	Isoaspartyl peptidase/L-asparaginase [Capsicum chinense]	ASPGB_ARATH RecName: Full=Probable isoaspartyl peptidase/L-asparaginase 2; EC=3.4.19.5; AltName: Full=L-asparagine amidohydrolase 2; Contains: RecName: Full=Isoaspartyl peptidase/L-asparaginase 2 subunit alpha; Contains: RecName: Full=Isoaspartyl peptidase/L-asparaginase 2 subunit beta; Flags: Precursor;	A0A2G3CPU2_CAPCH SubName: Full=Isoaspartyl peptidase/L-asparaginase {ECO:0000313|EMBL:PHU20753.1};	At3g16150	GO:0005737,cytoplasm; GO:0004067,asparaginase activity; GO:0008798,beta-aspartyl-peptidase activity; GO:0016540,protein autoprocessing; GO:0003674,molecular_function; GO:0003824,catalytic activity; GO:0016787,hydrolase activity; GO:0016810,hydrolase activity, acting on carbon-nitrogen (but not peptide) bonds; GO:0016811,hydrolase activity, acting on carbon-nitrogen (but not peptide) bonds, in lin…	PF01112.18:Asparaginase	--	--	--
Smechr1100224	turquoise	1276	0.00208872	-0.068154	-0.169174	0.870315	4.5894	2.78188	1.82497	-1.94646	K03327 multidrug resistance protein, MATE family | (RefSeq) protein DETOXIFICATION 27-like (A)	--	PREDICTED: protein DETOXIFICATION 27-like [Capsicum annuum]	DTX27_ARATH RecName: Full=Protein DETOXIFICATION 27 {ECO:0000303|PubMed:11739388}; Short=AtDTX27 {ECO:0000303|PubMed:11739388}; AltName: Full=Multidrug and toxic compound extrusion protein 27 {ECO:0000305}; Short=MATE protein 27 {ECO:0000305};	A0A1U8F1H6_CAPAN RecName: Full=Protein DETOXIFICATION {ECO:0000256|RuleBase:RU004914}; AltName: Full=Multidrug and toxic compound extrusion protein {ECO:0000256|RuleBase:RU004914};	At5g65380	GO:0016021,integral component of membrane; GO:0016020,membrane; GO:0015297,antiporter activity; GO:0022857,transmembrane transporter activity; GO:0042910,xenobiotic transmembrane transporter activity; GO:0003674,molecular_function; GO:0005215,transporter activity; GO:0015291,secondary active transmembrane transporter activity; GO:0022804,active transmembrane transporter activity; GO:0005575,cellu…	PF01554.18:MatE	--	--	--
Smechr1100104	turquoise	1275	0.00149361	-0.174588	-0.26004	1.12297	2.74367	0.85197	-0.475546	-2.12243	K01915 glutamine synthetase [EC:6.3.1.2] | (RefSeq) glutamine synthetase (A)	ko00220: Arginine biosynthesis; ko00250: Alanine, aspartate and glutamate metabolism; ko00630: Glyoxylate and dicarboxylate metabolism; ko00910: Nitrogen metabolism; ko01100: Metabolic pathways; ko01230: Biosynthesis of amino acids	PREDICTED: glutamine synthetase [Capsicum annuum]	GLNA_NICPL RecName: Full=Glutamine synthetase; EC=6.3.1.2; AltName: Full=Glutamate--ammonia ligase;	A0A2G2Y4T8_CAPAN RecName: Full=Glutamine synthetase {ECO:0000256|ARBA:ARBA00012937, ECO:0000256|RuleBase:RU004356}; EC=6.3.1.2 {ECO:0000256|ARBA:ARBA00012937, ECO:0000256|RuleBase:RU004356};	At5g37600	GO:0005737,cytoplasm; GO:0005524,ATP binding; GO:0004356,glutamate-ammonia ligase activity; GO:0006542,glutamine biosynthetic process; GO:0000166,nucleotide binding; GO:0003674,molecular_function; GO:0005488,binding; GO:0008144,drug binding; GO:0017076,purine nucleotide binding; GO:0030554,adenyl nucleotide binding; GO:0032553,ribonucleotide binding; GO:0032555,purine ribonucleotide binding; GO:0…	PF00120.24:Glutamine synthetase, catalytic domain	--	--	--
novel.2664	turquoise	1271	0.00146499	-0.539295	-0.437381	0.328076	8.25705	4.12186	3.24613	-4.54128	--	--	putative metallothionein-like protein type 2A, partial [Atropa belladonna]	MT2Z_SOLLC RecName: Full=Metallothionein-like protein type 2;	Q94I91_ATRBE SubName: Full=Putative metallothionein-like protein type 2A {ECO:0000313|EMBL:CAC40752.1}; Flags: Fragment;	--	GO:0046872,metal ion binding; GO:0003674,molecular_function; GO:0005488,binding; GO:0043167,ion binding; GO:0043169,cation binding	PF01439.18:Metallothionein	--	--	--
Smechr0902348	turquoise	1271	0.00233105	0.280362	-0.532536	1.9703	3.26532	1.6657	-0.050298	-2.10178	K08176 MFS transporter, PHS family, inorganic phosphate transporter | (RefSeq) inorganic phosphate transporter 1-4-like (A)	--	PT1 [Solanum melongena]	PHT11_PETHY RecName: Full=Low affinity inorganic phosphate transporter 1 {ECO:0000303|PubMed:18315538, ECO:0000303|PubMed:19380421}; Short=PhPT1 {ECO:0000303|PubMed:18315538, ECO:0000303|PubMed:19380421}; Short=PhPht1;1 {ECO:0000303|PubMed:18315538}; AltName: Full=Arbuscular mycorrhiza-induced phosphate transporter PT1 {ECO:0000305}; Short=AM-induced phosphate transporter PT1 {ECO:0000305}; AltNa…	A0T3D3_SOLME SubName: Full=PT1 {ECO:0000313|EMBL:ABK63959.1};	At2g38940	GO:0016021,integral component of membrane; GO:0005886,plasma membrane; GO:0005315,inorganic phosphate transmembrane transporter activity; GO:0015293,symporter activity; GO:0009873,ethylene-activated signaling pathway; GO:0080187,floral organ senescence; GO:0006817,phosphate ion transport; GO:0009723,response to ethylene; GO:0003674,molecular_function; GO:0005215,transporter activity; GO:0022857,t…	PF00083.24:Sugar (and other) transporter	--	--	--
Smechr0202476	turquoise	1268	0.00151515	-0.0726915	-0.366137	0.310363	3.11194	0.797307	0.385035	-2.65123	K12261 2-hydroxyacyl-CoA lyase 1 [EC:4.1.-.-] | (RefSeq) 2-hydroxyacyl-CoA lyase (A)	ko04146: Peroxisome	PREDICTED: 2-hydroxyacyl-CoA lyase [Solanum pennellii]	HACL_ARATH RecName: Full=2-hydroxyacyl-CoA lyase; EC=4.1.-.-; AltName: Full=2-hydroxyphytanoyl-CoA lyase; Short=2-HPCL; AltName: Full=Oxalyl-CoA decarboxylase;	A0A6N2BFZ1_SOLCI SubName: Full=Uncharacterized protein {ECO:0000313|EMBL:TMW94032.1};	At5g17380	GO:0005829,cytosol; GO:0005777,peroxisome; GO:0009536,plastid; GO:0016831,carboxy-lyase activity; GO:0000287,magnesium ion binding; GO:0030976,thiamine pyrophosphate binding; GO:0001561,fatty acid alpha-oxidation; GO:0003674,molecular_function; GO:0003824,catalytic activity; GO:0016829,lyase activity; GO:0016830,carbon-carbon lyase activity; GO:0005488,binding; GO:0046872,metal ion binding; GO:00…	PF02776.18:Thiamine pyrophosphate enzyme, N-terminal TPP binding domain	--	--	--
Smechr0300154	turquoise	1268	0.00103016	0.0647924	-0.0275311	0.362447	4.08682	1.63475	1.3234	-2.4468	K12486 stromal membrane-associated protein | (RefSeq) probable ADP-ribosylation factor GTPase-activating protein AGD5 (A)	ko04144: Endocytosis	PREDICTED: probable ADP-ribosylation factor GTPase-activating protein AGD5 isoform X5 [Solanum tuberosum]	AGD5_ARATH RecName: Full=ADP-ribosylation factor GTPase-activating protein AGD5 {ECO:0000303|PubMed:12644670}; Short=ARF GAP AGD5 {ECO:0000303|PubMed:12644670}; AltName: Full=Protein ARF-GAP DOMAIN 5 {ECO:0000303|PubMed:12644670}; Short=AtAGD5 {ECO:0000303|PubMed:12644670}; AltName: Full=Protein MODIFIED TRANSPORT TO THE VACUOLE 4 {ECO:0000303|PubMed:23771894}; AltName: Full=Protein NEVERSHED {EC…	M1A209_SOLTU SubName: Full=ARF GAP-like zinc finger-containing protein ZIGA3 {ECO:0000313|EnsemblPlants:PGSC0003DMT400012918};	At5g54310	GO:0030136,clathrin-coated vesicle; GO:0005829,cytosol; GO:0005768,endosome; GO:0005802,trans-Golgi network; GO:0030276,clathrin binding; GO:0005096,GTPase activator activity; GO:0046872,metal ion binding; GO:0090630,activation of GTPase activity; GO:0035652,cargo loading into clathrin-coated vesicle; GO:0050829,defense response to Gram-negative bacterium; GO:0010227,floral organ abscission; GO:0…	PF01412.18:Putative GTPase activating protein for Arf	--	--	--
Smechr1100393	turquoise	1266	0.00153294	1.09748	0.987711	0.81293	3.08111	0.0480077	0.301456	-2.01558	K19033 30S ribosomal protein S31 | (RefSeq) glycosyltransferase family 64 protein C4-like isoform X1 (A)	--	PREDICTED: glycosyltransferase family protein 64 protein C5 [Solanum tuberosum]	GINT1_ARATH RecName: Full=Glucosamine inositolphosphorylceramide transferase 1 {ECO:0000303|PubMed:29760197}; EC=2.7.1.227 {ECO:0000269|PubMed:29760197}; AltName: Full=Glycosyltransferase family protein 64 protein C5 {ECO:0000303|PubMed:24905498}; Short=GT64 C5 {ECO:0000303|PubMed:24905498};	M1CM21_SOLTU SubName: Full=Transferase, transferring glycosyl groups {ECO:0000313|EnsemblPlants:PGSC0003DMT400070362};	At5g04500	GO:0016021,integral component of membrane; GO:0045140,inositol phosphoceramide synthase activity; GO:0046872,metal ion binding; GO:0016757,transferase activity, transferring glycosyl groups; GO:0030259,lipid glycosylation; GO:0006486,protein glycosylation; GO:0009737,response to abscisic acid; GO:0009651,response to salt stress; GO:0009845,seed germination; GO:0003674,molecular_function; GO:00038…	PF09258.10:Glycosyl transferase family 64 domain	--	--	--
Smechr0902653	turquoise	1266	0.00144994	-1.32112	0.00645063	2.05913	4.57693	1.91959	-1.46637	-2.62176	K18878 BHLH transcription factor Upa20 | (RefSeq) Upa20; transcription factor bHLH137-like (A)	ko04626: Plant-pathogen interaction	PREDICTED: transcription factor bHLH128 isoform X1 [Solanum lycopersicum]	BH128_ARATH RecName: Full=Transcription factor bHLH128; AltName: Full=Basic helix-loop-helix protein 128; Short=AtbHLH128; Short=bHLH 128; AltName: Full=Transcription factor EN 74; AltName: Full=bHLH transcription factor bHLH128;	A0A3Q7IA68_SOLLC RecName: Full=BHLH domain-containing protein {ECO:0000259|PROSITE:PS50888};	At1g05800_2	GO:0005829,cytosol; GO:0005634,nucleus; GO:0003700,DNA-binding transcription factor activity; GO:0000981,DNA-binding transcription factor activity, RNA polymerase II-specific; GO:0046983,protein dimerization activity; GO:0000978,RNA polymerase II proximal promoter sequence-specific DNA binding; GO:0000976,transcription regulatory region sequence-specific DNA binding; GO:0010119,regulation of stom…	PF00010.26:Helix-loop-helix DNA-binding domain	bHLH	TF	bHLH
Smechr0700507	turquoise	1264	0.00139574	1.28381	0.92968	2.53294	13.6007	6.10346	4.85836	-6.48475	K20547 basic endochitinase B [EC:3.2.1.14] | (RefSeq) basic endochitinase-like (A)	ko00520: Amino sugar and nucleotide sugar metabolism; ko01100: Metabolic pathways; ko04016: MAPK signaling pathway - plant	endochitinase [Nicotiana attenuata]	CHIT_PERAE RecName: Full=Endochitinase {ECO:0000303|PubMed:10231327, ECO:0000303|PubMed:9774427, ECO:0000312|EMBL:CAB01591.1}; EC=3.2.1.14 {ECO:0000269|PubMed:9679856, ECO:0000269|PubMed:9774427, ECO:0000312|EMBL:CAB01591.1}; AltName: Full=Allergen Pers a 1 {ECO:0000303|PubMed:18205857, ECO:0000303|PubMed:21284746, ECO:0000303|PubMed:23019098}; AltName: Full=Allergen Prs a 1 {ECO:0000303|PubMed:1…	M1ANG5_SOLTU SubName: Full=Class I chitinase {ECO:0000313|EnsemblPlants:PGSC0003DMT400026625};	At3g12500	GO:0008061,chitin binding; GO:0004568,chitinase activity; GO:0008843,endochitinase activity; GO:0016998,cell wall macromolecule catabolic process; GO:0006032,chitin catabolic process; GO:0050832,defense response to fungus; GO:0000272,polysaccharide catabolic process; GO:0003674,molecular_function; GO:0005488,binding; GO:0008144,drug binding; GO:0097367,carbohydrate derivative binding; GO:0003824,…	PF00187.19:Chitin recognition protein	--	--	--
Smechr0300685	turquoise	1264	0.00141861	-1.71923	-0.0922335	1.01431	4.57974	1.51054	-1.27158	-3.12986	K05666 ATP-binding cassette, subfamily C (CFTR/MRP), member 2 | (RefSeq) ABC transporter C family member 3-like isoform X1 (A)	ko02010: ABC transporters	PREDICTED: putative ABC transporter C family member 15 [Solanum tuberosum]	AB3C_ARATH RecName: Full=ABC transporter C family member 3; Short=ABC transporter ABCC.3; Short=AtABCC3; EC=7.6.2.2; AltName: Full=ATP-energized glutathione S-conjugate pump 3; AltName: Full=Glutathione S-conjugate-transporting ATPase 3; AltName: Full=Multidrug resistance-associated protein 3;	A0A6N2BGQ9_SOLCI SubName: Full=Uncharacterized protein {ECO:0000313|EMBL:TMW91303.1};	At3g13080	GO:0048046,apoplast; GO:0016021,integral component of membrane; GO:0016020,membrane; GO:0000325,plant-type vacuole; GO:0009506,plasmodesma; GO:0005774,vacuolar membrane; GO:0005773,vacuole; GO:0015431,glutathione S-conjugate-exporting ATPase activity; GO:0008559,xenobiotic transmembrane transporting ATPase activity; GO:0005524,ATP binding; GO:0042626,ATPase activity, coupled to transmembrane move…	PF00005.27:ABC transporter	--	--	--
novel.1921	turquoise	1262	0.0015619	-1.62095	-0.190133	0	11.0129	8.25062	1.71321	-2.92371	K03006 DNA-directed RNA polymerase II subunit RPB1 [EC:2.7.7.6] | (RefSeq) LOW QUALITY PROTEIN: DNA-directed RNA polymerase II subunit 1-like (A)	ko03020: RNA polymerase	Polyprotein, putative [Solanum demissum]	POLR1_ARATH RecName: Full=Retrovirus-related Pol polyprotein from transposon RE1; AltName: Full=Retro element 1 {ECO:0000303|PubMed:10689195}; Short=AtRE1 {ECO:0000303|PubMed:10689195}; Includes: RecName: Full=Protease RE1; EC=3.4.23.-; Includes: RecName: Full=Reverse transcriptase RE1; EC=2.7.7.49; Includes: RecName: Full=Endonuclease RE1;	Q6L3X6_SOLDE SubName: Full=Polyprotein, putative {ECO:0000313|EMBL:AAT38797.2};	At3g29775	GO:0004190,aspartic-type endopeptidase activity; GO:0004519,endonuclease activity; GO:0046872,metal ion binding; GO:0003676,nucleic acid binding; GO:0003964,RNA-directed DNA polymerase activity; GO:0015074,DNA integration; GO:0006310,DNA recombination; GO:0003674,molecular_function; GO:0003824,catalytic activity; GO:0004175,endopeptidase activity; GO:0008233,peptidase activity; GO:0070011,peptida…	PF14223.6:gag-polypeptide of LTR copia-type	--	--	--
Smechr0301544	turquoise	1262	0.00150221	-1.48188	0.161001	4.22866	6.92349	4.44322	-1.26817	-2.32528	K03860 phosphatidylinositol N-acetylglucosaminyltransferase subunit Q | (RefSeq) N-acetylglucosaminyl-phosphatidylinositol biosynthetic protein gpi1-like (A)	ko00563: Glycosylphosphatidylinositol (GPI)-anchor biosynthesis; ko01100: Metabolic pathways	PREDICTED: snakin-2-like [Solanum pennellii]	GASA1_ARATH RecName: Full=Gibberellin-regulated protein 1; AltName: Full=GAST1 protein homolog 1; Flags: Precursor;	A0A0V0H0W0_SOLCH SubName: Full=Putative snakin-2-like {ECO:0000313|EMBL:JAP13789.1};	At5g14920	GO:0005618,cell wall; GO:0005576,extracellular region; GO:0005739,mitochondrion; GO:0009505,plant-type cell wall; GO:0009740,gibberellic acid mediated signaling pathway; GO:0009737,response to abscisic acid; GO:0009741,response to brassinosteroid; GO:0009739,response to gibberellin; GO:0009826,unidimensional cell growth; GO:0001101,response to acid chemical; GO:0007165,signal transduction; GO:000…	PF02704.14:Gibberellin regulated protein	--	--	--
Smechr0902116	turquoise	1260	0.00142084	-0.231326	0.18885	-0.210582	3.00156	0.171141	0.125148	-2.61145	K14509 ethylene receptor [EC:2.7.13.-] | (RefSeq) ETR3; ethylene receptor neverripe (A)	ko04016: MAPK signaling pathway - plant; ko04075: Plant hormone signal transduction	ethylene receptor neverripe [Solanum lycopersicum]	ERS1_ORYSI RecName: Full=Probable ethylene response sensor 1 {ECO:0000305}; Short=OS-ERS1 {ECO:0000303|PubMed:14754915}; EC=2.7.13.3 {ECO:0000305}; AltName: Full=Ethylene response factor 1 {ECO:0000303|PubMed:14754915};	A0A6N2BRS9_SOLCI RecName: Full=Histidine kinase domain-containing protein {ECO:0000259|PROSITE:PS50109};	At2g40940	GO:0005789,endoplasmic reticulum membrane; GO:0016021,integral component of membrane; GO:0005524,ATP binding; GO:0046872,metal ion binding; GO:0000155,phosphorelay sensor kinase activity; GO:0009873,ethylene-activated signaling pathway; GO:0000166,nucleotide binding; GO:0003674,molecular_function; GO:0005488,binding; GO:0008144,drug binding; GO:0017076,purine nucleotide binding; GO:0030554,adenyl…	PF02518.26:Histidine kinase-, DNA gyrase B-, and HSP90-like ATPase	--	--	--
Smechr0102579	turquoise	1260	0.00139533	0.318981	0.145122	0.679766	3.15338	0.843445	0.443607	-2.13652	--	--	PREDICTED: uncharacterized protein LOC102585010 [Solanum tuberosum]	--	A0A0V0H9A8_SOLCH SubName: Full=Putative hypoxia induced protein conserved region containing protein-like {ECO:0000313|EMBL:JAP16965.1};	At5g27760	GO:0016021,integral component of membrane; GO:0005575,cellular_component; GO:0016020,membrane; GO:0031224,intrinsic component of membrane; GO:0044425,membrane part	PF04588.13:Hypoxia induced protein conserved region	--	--	--
Smechr0402177	turquoise	1259	0.0013356	-0.9124	1.56282	4.13906	7.48345	3.41988	-1.64929	-2.54559	K19747 BAHD acyltransferase [EC:2.3.1.-] | (RefSeq) BAHD acyltransferase DCR (A)	--	PREDICTED: uncharacterized acetyltransferase At3g50280-like [Capsicum annuum]	Y3028_ARATH RecName: Full=Uncharacterized acetyltransferase At3g50280; EC=2.3.1.-;	A0A1U8GJ87_CAPAN SubName: Full=uncharacterized acetyltransferase At3g50280-like {ECO:0000313|RefSeq:XP_016568793.1};	At5g42830	GO:0016747,transferase activity, transferring acyl groups other than amino-acyl groups; GO:0003674,molecular_function; GO:0003824,catalytic activity; GO:0016740,transferase activity; GO:0016746,transferase activity, transferring acyl groups	PF02458.15:Transferase family	--	--	--
Smechr0701826	turquoise	1259	0.00134017	-0.254327	-0.0700915	1.17559	3.45018	0.471041	-0.980405	-3.01863	K05933 aminocyclopropanecarboxylate oxidase [EC:1.14.17.4] | (RefSeq) 1-aminocyclopropane-1-carboxylate oxidase 1 (A)	ko00270: Cysteine and methionine metabolism; ko01100: Metabolic pathways; ko01110: Biosynthesis of secondary metabolites	PREDICTED: 1-aminocyclopropane-1-carboxylate oxidase 1 [Capsicum annuum]	ACCO1_SOLLC RecName: Full=1-aminocyclopropane-1-carboxylate oxidase 1; Short=ACC oxidase 1; EC=1.14.17.4; AltName: Full=Ethylene-forming enzyme; Short=EFE; AltName: Full=Protein pTOM 13;	A0A2G2XQ10_CAPBA SubName: Full=1-aminocyclopropane-1-carboxylate oxidase 3 {ECO:0000313|EMBL:PHT59586.1};	At1g05010	GO:0009815,1-aminocyclopropane-1-carboxylate oxidase activity; GO:0051213,dioxygenase activity; GO:0031418,L-ascorbic acid binding; GO:0046872,metal ion binding; GO:0009693,ethylene biosynthetic process; GO:0009835,fruit ripening; GO:0003674,molecular_function; GO:0003824,catalytic activity; GO:0016491,oxidoreductase activity; GO:0016638,oxidoreductase activity, acting on the CH-NH2 group of dono…	PF03171.20:2OG-Fe(II) oxygenase superfamily	--	--	--
Smechr0800330	turquoise	1257	0.00137445	4.41931	2.21413	4.50228	8.60666	0.266268	0.894863	-5.36041	K14816 pre-60S factor REI1 | (RefSeq) zinc finger protein 622 (A)	--	PREDICTED: zinc finger protein 622 [Solanum tuberosum]	REIL1_ARATH RecName: Full=Cytoplasmic 60S subunit biogenesis factor REI1 homolog 1 {ECO:0000305}; AltName: Full=Protein REI1-LIKE 1 {ECO:0000303|PubMed:24038679}; AltName: Full=pre-60S factor REI1 homolog 1 {ECO:0000305};	M1CHN9_SOLTU SubName: Full=C2H2 zinc finger protein FZF {ECO:0000313|EnsemblPlants:PGSC0003DMT400067667};	At4g31420	GO:0005737,cytoplasm; GO:0030687,preribosome, large subunit precursor; GO:0003676,nucleic acid binding; GO:0008270,zinc ion binding; GO:0042273,ribosomal large subunit biogenesis; GO:0003674,molecular_function; GO:0005488,binding; GO:0097159,organic cyclic compound binding; GO:1901363,heterocyclic compound binding; GO:0046872,metal ion binding; GO:0043167,ion binding; GO:0043169,cation binding; G…	PF12756.7:C2H2 type zinc-finger (2 copies)	--	--	--
Smechr0900487	turquoise	1256	0.00130168	1.29308	1.13044	9.12378	12.5936	7.30827	-0.545337	-4.12639	K03283 heat shock 70kDa protein 1/2/6/8 | (RefSeq) heat shock 70 kDa protein-like (A)	ko03040: Spliceosome; ko04141: Protein processing in endoplasmic reticulum; ko04144: Endocytosis	hypothetical protein BC332_32753 [Capsicum chinense]	NRX11_ORYSJ RecName: Full=Probable nucleoredoxin 1-1; Short=OsNrx1-1; EC=1.8.1.8;	A0A2G3AVT4_CAPCH SubName: Full=Uncharacterized protein {ECO:0000313|EMBL:PHT98313.1};	At2g37820	GO:0047134,protein-disulfide reductase activity; GO:0015036,disulfide oxidoreductase activity; GO:0003674,molecular_function; GO:0003824,catalytic activity; GO:0016491,oxidoreductase activity; GO:0016651,oxidoreductase activity, acting on NAD(P)H; GO:0016667,oxidoreductase activity, acting on a sulfur group of donors; GO:0016668,oxidoreductase activity, acting on a sulfur group of donors, NAD(P) …	PF03107.16:C1 domain	--	--	--
Smechr0101139	turquoise	1256	0.00139244	0.661357	1.23173	3.37313	6.34474	2.68332	-0.0396599	-2.3972	K22097 3-O-acetylpapaveroxine carboxylesterase [EC:3.1.1.105] | (RefSeq) carboxylesterase 1-like (A)	ko00950: Isoquinoline alkaloid biosynthesis; ko01110: Biosynthesis of secondary metabolites	PREDICTED: carboxylesterase 1-like [Solanum tuberosum]	CXE1_ACTER RecName: Full=Carboxylesterase 1; Short=AeCXE1; EC=3.1.1.1;	M1C1W4_SOLTU SubName: Full=Gibberellin receptor GID1 {ECO:0000313|EnsemblPlants:PGSC0003DMT400057917};	At5g62180	GO:0080030,methyl indole-3-acetate esterase activity; GO:0003674,molecular_function; GO:0003824,catalytic activity; GO:0016787,hydrolase activity; GO:0016788,hydrolase activity, acting on ester bonds; GO:0052689,carboxylic ester hydrolase activity	PF07859.13:alpha/beta hydrolase fold	--	--	--
Smechr0201734	turquoise	1255	0.002175	4.33989	4.2394	-2.08572	4.77642	-2.8889	3.50925	-3.39717	K01466 allantoinase [EC:3.5.2.5] | (RefSeq) allantoinase (A)	ko00230: Purine metabolism; ko01100: Metabolic pathways	hypothetical protein CQW23_04426 [Capsicum baccatum]	ALN_ARATH RecName: Full=Allantoinase; Short=AtALN; EC=3.5.2.5;	A0A2G2XEP3_CAPBA RecName: Full=Allantoinase {ECO:0000256|ARBA:ARBA00012863}; EC=3.5.2.5 {ECO:0000256|ARBA:ARBA00012863};	YIR027c	GO:0005737,cytoplasm; GO:0005783,endoplasmic reticulum; GO:0004038,allantoinase activity; GO:0050897,cobalt ion binding; GO:0008270,zinc ion binding; GO:0000256,allantoin catabolic process; GO:0006995,cellular response to nitrogen starvation; GO:0006145,purine nucleobase catabolic process; GO:0010136,ureide catabolic process; GO:0003674,molecular_function; GO:0003824,catalytic activity; GO:001678…	PF01979.20:Amidohydrolase family	--	--	--
Smechr0702002	turquoise	1255	0.00129491	-0.143528	0.327556	2.39763	5.08763	1.54579	-1.00068	-3.18171	--	--	PREDICTED: uncharacterized protein LOC102588506 [Solanum tuberosum]	--	M1BKJ1_SOLTU SubName: Full=Wound induced protein {ECO:0000313|EnsemblPlants:PGSC0003DMT400047317};	At4g10270	--	PF12609.8:Wound-induced protein	--	--	--
Smechr0501962	turquoise	1253	0.0013444	-1.44215	0.746678	3.66412	6.53674	1.20794	-3.90431	-4.55041	K10256 omega-6 fatty acid desaturase / acyl-lipid omega-6 desaturase (Delta-12 desaturase) [EC:1.14.19.6 1.14.19.22] | (RefSeq) delta(12)-acyl-lipid-desaturase-like (A)	ko01040: Biosynthesis of unsaturated fatty acids; ko01100: Metabolic pathways; ko01212: Fatty acid metabolism	PREDICTED: delta(12)-fatty-acid desaturase FAD2-like [Solanum lycopersicum]	FAD12_PUNGR RecName: Full=Delta(12)-acyl-lipid-desaturase {ECO:0000303|PubMed:12354116}; EC=1.14.19.- {ECO:0000305}; AltName: Full=Delta(12)-oleate desaturase {ECO:0000303|PubMed:12464604}; Short=PgFAD2 {ECO:0000303|PubMed:12464604};	M1DP15_SOLTU SubName: Full=Microsomal oleic acid desaturase {ECO:0000313|EnsemblPlants:PGSC0003DMT400092081};	At3g12120	GO:0016021,integral component of membrane; GO:0016717,oxidoreductase activity, acting on paired donors, with oxidation of a pair of donors resulting in the reduction of molecular oxygen to two molecules of water; GO:0006636,unsaturated fatty acid biosynthetic process; GO:0003674,molecular_function; GO:0003824,catalytic activity; GO:0016491,oxidoreductase activity; GO:0016705,oxidoreductase activi…	PF00487.24:Fatty acid desaturase	--	--	--
Smechr0901997	turquoise	1253	0.00130627	-1.64185	-0.456518	2.07518	5.983	2.60669	-1.11273	-3.80071	K01534 Zn2+/Cd2+-exporting ATPase [EC:7.2.2.12 7.2.2.21] | (RefSeq) cadmium/zinc-transporting ATPase HMA3-like (A)	--	PREDICTED: receptor-like cytosolic serine/threonine-protein kinase RBK2 isoform X2 [Capsicum annuum]	RBK2_ARATH RecName: Full=Receptor-like cytosolic serine/threonine-protein kinase RBK2; EC=2.7.11.1; AltName: Full=Protein ROP BINDING PROTEIN KINASES 2;	A0A1U8GA87_CAPAN SubName: Full=receptor-like cytosolic serine/threonine-protein kinase RBK2 isoform X2 {ECO:0000313|RefSeq:XP_016565623.1};	At5g35960	GO:0005737,cytoplasm; GO:0005634,nucleus; GO:0005524,ATP binding; GO:0051020,GTPase binding; GO:0106310,NA; GO:0106311,NA; GO:0000166,nucleotide binding; GO:0003674,molecular_function; GO:0005488,binding; GO:0008144,drug binding; GO:0017076,purine nucleotide binding; GO:0030554,adenyl nucleotide binding; GO:0032553,ribonucleotide binding; GO:0032555,purine ribonucleotide binding; GO:0032559,adeny…	PF07714.17:Protein tyrosine kinase	--	--	--
Smechr0300210	turquoise	1250	0.0029941	-1.88827	0.12223	1.47422	4.59565	2.33535	-1.07537	-2.10811	K15363 fanconi-associated nuclease 1 [EC:3.1.21.- 3.1.4.1] | (RefSeq) fanconi-associated nuclease 1 homolog (A)	--	PREDICTED: probable metal-nicotianamine transporter YSL7 [Solanum tuberosum]	YSL7_ARATH RecName: Full=Probable metal-nicotianamine transporter YSL7; AltName: Full=Protein YELLOW STRIPE LIKE 7; Short=AtYSL7;	A0A2G2WWX6_CAPBA SubName: Full=Putative metal-nicotianamine transporter YSL5 {ECO:0000313|EMBL:PHT49744.1};	At1g65730	GO:0016021,integral component of membrane; GO:0016020,membrane; GO:0005886,plasma membrane; GO:0055085,transmembrane transport; GO:0006810,transport; GO:0008150,biological_process; GO:0051179,localization; GO:0051234,establishment of localization; GO:0005575,cellular_component; GO:0031224,intrinsic component of membrane; GO:0044425,membrane part; GO:0005623,cell; GO:0044464,cell part; GO:0071944,…	PF03169.15:OPT oligopeptide transporter protein	--	--	--
Smechr0701725	turquoise	1250	0.00143296	-0.719983	0.210601	1.07963	2.87636	1.0377	-0.787342	-1.59808	K13237 2,4-dienoyl-CoA reductase [(3E)-enoyl-CoA-producing], peroxisomal [EC:1.3.1.124] | (RefSeq) peroxisomal 2,4-dienoyl-CoA reductase (A)	ko04146: Peroxisome	PREDICTED: dehydrogenase/reductase SDR family member 4 [Solanum tuberosum]	SDR3C_ARATH RecName: Full=Short-chain dehydrogenase reductase 3c; Short=AtSDR3c; EC=1.1.1.-;	A0A0V0HZL5_SOLCH SubName: Full=Putative ovule protein {ECO:0000313|EMBL:JAP25684.1};	At3g01980	GO:0016491,oxidoreductase activity; GO:0003674,molecular_function; GO:0003824,catalytic activity	PF13561.6:Enoyl-(Acyl carrier protein) reductase	--	--	--
Smechr0302797	turquoise	1250	0.0010694	0.719096	0.471063	0.465369	3.5472	1.02394	1.26734	-2.02399	--	--	PREDICTED: hypersensitive-induced response protein 1 [Solanum pennellii]	HIR1_CAPAN RecName: Full=Hypersensitive-induced reaction 1 protein {ECO:0000303|PubMed:20507517}; Short=CaHIR1 {ECO:0000303|PubMed:20507517}; AltName: Full=LRR1-interacting protein 3 {ECO:0000303|PubMed:20507517}; Short=CaLRRIP3 {ECO:0000303|PubMed:20507517};	A0A0V0HYY5_SOLCH SubName: Full=Putative hypersensitive-induced response protein 1-like {ECO:0000313|EMBL:JAP25569.1};	At5g62740	--	PF01145.25:SPFH domain / Band 7 family	--	--	--
Smechr0202106	turquoise	1246	0.00128884	-2.18122	-0.422899	1.49029	5.52695	0.331368	-3.39121	-5.58736	K24139 auxin efflux carrier family protein | (RefSeq) uncharacterized transporter C5D6.04-like (A)	--	PREDICTED: uncharacterized transporter C5D6.04-like [Capsicum annuum]	PILS5_ARATH RecName: Full=Protein PIN-LIKES 5 {ECO:0000303|PubMed:22504182}; AltName: Full=Auxin efflux carrier-like protein 5 {ECO:0000303|PubMed:22504182};	A0A1U8FM95_CAPAN SubName: Full=uncharacterized transporter C5D6.04-like {ECO:0000313|RefSeq:XP_016560347.1, ECO:0000313|RefSeq:XP_016560348.1};	At2g17500	GO:0005789,endoplasmic reticulum membrane; GO:0016021,integral component of membrane; GO:0010329,auxin efflux transmembrane transporter activity; GO:0010252,auxin homeostasis; GO:0009734,auxin-activated signaling pathway; GO:0010311,lateral root formation; GO:0040009,regulation of growth rate; GO:0009733,response to auxin; GO:0003674,molecular_function; GO:0005215,transporter activity; GO:0022857…	PF03547.18:Membrane transport protein	--	--	--
Smechr0100189	turquoise	1246	0.00125442	-0.444935	-0.491642	0.367071	3.08172	1.42157	0.578864	-2.12142	--	--	PREDICTED: protein DETOXIFICATION 46, chloroplastic [Solanum tuberosum]	DTX46_ARATH RecName: Full=Protein DETOXIFICATION 46, chloroplastic {ECO:0000303|PubMed:11739388}; Short=AtDTX46 {ECO:0000303|PubMed:11739388}; AltName: Full=Multidrug and toxic compound extrusion protein 46 {ECO:0000305}; Short=MATE protein 46 {ECO:0000305}; AltName: Full=Protein EDS5 HOMOLOGUE {ECO:0000303|PubMed:26055508}; Flags: Precursor;	M0ZTZ6_SOLTU RecName: Full=Protein DETOXIFICATION {ECO:0000256|RuleBase:RU004914}; AltName: Full=Multidrug and toxic compound extrusion protein {ECO:0000256|RuleBase:RU004914};	At4g39030	GO:0009507,chloroplast; GO:0009941,chloroplast envelope; GO:0031969,chloroplast membrane; GO:0016021,integral component of membrane; GO:0015297,antiporter activity; GO:0042910,xenobiotic transmembrane transporter activity; GO:0003674,molecular_function; GO:0005215,transporter activity; GO:0022857,transmembrane transporter activity; GO:0015291,secondary active transmembrane transporter activity; G…	PF01554.18:MatE	--	--	--
Smechr0501939	turquoise	1245	0.00150202	-1.37877	0.448313	2.55578	4.21824	1.79607	-2.15385	-1.94438	K00059 3-oxoacyl-[acyl-carrier protein] reductase [EC:1.1.1.100] | (RefSeq) 3-oxoacyl-[acyl-carrier-protein] reductase (A)	ko00061: Fatty acid biosynthesis; ko00780: Biotin metabolism; ko01100: Metabolic pathways; ko01110: Biosynthesis of secondary metabolites; ko01212: Fatty acid metabolism; ko01240: Biosynthesis of cofactors	PREDICTED: 3-oxoacyl-[acyl-carrier-protein]	FABG_CUPLA RecName: Full=3-oxoacyl-[acyl-carrier-protein] reductase, chloroplastic; EC=1.1.1.100; AltName: Full=3-ketoacyl-acyl carrier protein reductase; Flags: Precursor;	A0A6N2BG36_SOLCI SubName: Full=Uncharacterized protein {ECO:0000313|EMBL:TMW92039.1};	At3g55310	GO:0009507,chloroplast; GO:0102131,3-oxo-glutaryl-[acp] methyl ester reductase activity; GO:0102132,3-oxo-pimeloyl-[acp] methyl ester reductase activity; GO:0004316,3-oxoacyl-[acyl-carrier-protein] reductase (NADPH) activity; GO:0051287,NAD binding; GO:0006633,fatty acid biosynthetic process; GO:0003674,molecular_function; GO:0003824,catalytic activity; GO:0016491,oxidoreductase activity; GO:0016…	PF00106.25:short chain dehydrogenase	--	--	--
Smechr0601503	turquoise	1244	0.00122595	-1.36681	0.434362	1.9665	4.7467	0.525077	-2.82001	-3.75745	K14509 ethylene receptor [EC:2.7.13.-] | (RefSeq) etr-p; ethylene receptor 2-like (A)	ko04016: MAPK signaling pathway - plant; ko04075: Plant hormone signal transduction	PREDICTED: ethylene receptor 2-like [Solanum tuberosum]	ETR2_ARATH RecName: Full=Ethylene receptor 2 {ECO:0000303|PubMed:9576967}; Short=AtETR2 {ECO:0000303|PubMed:9576967}; EC=2.7.11.-; AltName: Full=Protein ETHYLENE RESPONSE 2 {ECO:0000303|PubMed:9576967}; AltName: Full=Protein ETR2 {ECO:0000303|PubMed:9576967};	A0A0V0IXY0_SOLCH RecName: Full=Ethylene receptor {ECO:0000256|PIRNR:PIRNR026389};	At3g23150	GO:0005783,endoplasmic reticulum; GO:0005789,endoplasmic reticulum membrane; GO:0016021,integral component of membrane; GO:0005524,ATP binding; GO:0051740,ethylene binding; GO:0038199,ethylene receptor activity; GO:0046872,metal ion binding; GO:0000155,phosphorelay sensor kinase activity; GO:0004674,protein serine/threonine kinase activity; GO:0071456,cellular response to hypoxia; GO:0010105,nega…	PF00072.24:Response regulator receiver domain	Others	TR	Others
Smechr0402269	turquoise	1244	0.00131254	-0.128416	0.789258	0.622584	4.13427	0.919653	0.146495	-2.39766	--	--	PREDICTED: uncharacterized protein LOC107015628 [Solanum pennellii]	--	A0A6N2BJ02_SOLCI RecName: Full=Metallophos domain-containing protein {ECO:0000259|Pfam:PF00149};	At4g11800	GO:0016021,integral component of membrane; GO:0016787,hydrolase activity; GO:0003674,molecular_function; GO:0003824,catalytic activity; GO:0005575,cellular_component; GO:0016020,membrane; GO:0031224,intrinsic component of membrane; GO:0044425,membrane part	PF00149.28:Calcineurin-like phosphoesterase	--	--	--
Smechr0303233	turquoise	1244	0.000657012	0.0988046	-0.325251	-0.106045	2.94296	0.762406	0.944019	-2.47501	K03696 ATP-dependent Clp protease ATP-binding subunit ClpC | (RefSeq) uncharacterized protein LOC100383653 isoform X1 (A)	--	PREDICTED: chaperone protein ClpD, chloroplastic isoform X1 [Solanum tuberosum]	CLPD_ARATH RecName: Full=Chaperone protein ClpD, chloroplastic {ECO:0000303|PubMed:11299370}; EC=3.6.1.- {ECO:0000269|PubMed:21737456}; AltName: Full=ATP-dependent Clp protease ATP-binding subunit ClpD homolog; AltName: Full=Casein lytic proteinase D; AltName: Full=ERD1 protein; AltName: Full=Protein EARLY RESPONSIVE TO DEHYDRATION 1 {ECO:0000303|PubMed:10198079}; AltName: Full=Protein SENESCENCE…	M1B4G3_SOLTU SubName: Full=ERD1 protein, chloroplast {ECO:0000313|EnsemblPlants:PGSC0003DMT400036893};	At5g51070	GO:0009507,chloroplast; GO:0009941,chloroplast envelope; GO:0009570,chloroplast stroma; GO:0009536,plastid; GO:0005524,ATP binding; GO:0016887,ATPase activity; GO:0065003,protein-containing complex assembly; GO:0000166,nucleotide binding; GO:0003674,molecular_function; GO:0005488,binding; GO:0008144,drug binding; GO:0017076,purine nucleotide binding; GO:0030554,adenyl nucleotide binding; GO:00325…	PF07724.14:AAA domain (Cdc48 subfamily)	--	--	--
Smechr0902447	turquoise	1242	0.00081339	-0.307809	1.44506	1.24607	5.39519	1.99818	0.414996	-1.9234	K03320 ammonium transporter, Amt family | (RefSeq) LeAMT1;1; ammonium transporter 1 member 1 (A)	--	ammonium transporter 1 member 1 [Solanum lycopersicum]	AMT11_SOLLC RecName: Full=Ammonium transporter 1 member 1; AltName: Full=LeAMT1;1;	A0A3Q7I9C1_SOLLC RecName: Full=Ammonium transporter {ECO:0000256|RuleBase:RU362002};	At4g13510	GO:0005887,integral component of plasma membrane; GO:0008519,ammonium transmembrane transporter activity; GO:0072488,ammonium transmembrane transport; GO:0015696,ammonium transport; GO:0003674,molecular_function; GO:0005215,transporter activity; GO:0022857,transmembrane transporter activity; GO:0008324,cation transmembrane transporter activity; GO:0015075,ion transmembrane transporter activity; G…	PF00909.21:Ammonium Transporter Family	--	--	--
Smechr1000023	turquoise	1241	0.00123689	0.0862265	-0.611502	3.02567	6.11919	1.8783	-1.05985	-4.82253	--	--	PREDICTED: uncharacterized protein At1g66480-like [Solanum tuberosum]	Y1648_ARATH RecName: Full=Uncharacterized protein At1g66480;	M1CZX7_SOLTU SubName: Full=Uncharacterized protein {ECO:0000313|EnsemblPlants:PGSC0003DMT400078349};	At2g01340	GO:0005886,plasma membrane; GO:0009620,response to fungus; GO:0008150,biological_process; GO:0009605,response to external stimulus; GO:0009607,response to biotic stimulus; GO:0051707,response to other organism; GO:0043207,response to external biotic stimulus; GO:0050896,response to stimulus; GO:0051704,multi-organism process; GO:0005575,cellular_component; GO:0016020,membrane; GO:0005623,cell; GO…	PF14009.6:Domain of unknown function (DUF4228)	--	--	--
Smechr1102734	turquoise	1239	0.00115002	-1.29116	0.693766	1.36812	4.03601	0.0691345	-2.63101	-3.24	K00521 ferric-chelate reductase [EC:1.16.1.7] | (RefSeq) ferric reduction oxidase 7, chloroplastic-like (A)	--	NAC1 transcription factor [Solanum melongena]	NAC81_ARATH RecName: Full=Protein ATAF2; AltName: Full=NAC domain-containing protein 81; Short=ANAC081;	V5TG05_SOLME SubName: Full=NAC1 transcription factor {ECO:0000313|EMBL:AHB63601.1};	At5g63790	GO:0005634,nucleus; GO:0003700,DNA-binding transcription factor activity; GO:0043424,protein histidine kinase binding; GO:0043565,sequence-specific DNA binding; GO:0009793,embryo development ending in seed dormancy; GO:0010150,leaf senescence; GO:0045892,negative regulation of transcription, DNA-templated; GO:0045893,positive regulation of transcription, DNA-templated; GO:0008361,regulation of ce…	PF02365.15:No apical meristem (NAM) protein	NAC	TF	NAC
Smechr0501957	turquoise	1236	0.00125645	-1.87187	1.41126	2.25645	4.84197	0.891006	-3.25442	-2.50869	K10256 omega-6 fatty acid desaturase / acyl-lipid omega-6 desaturase (Delta-12 desaturase) [EC:1.14.19.6 1.14.19.22] | (RefSeq) delta(12)-acyl-lipid-desaturase-like (A)	ko01040: Biosynthesis of unsaturated fatty acids; ko01100: Metabolic pathways; ko01212: Fatty acid metabolism	PREDICTED: delta(12)-fatty-acid desaturase FAD2-like [Solanum pennellii]	FAD2_VERFO RecName: Full=Delta(12)-fatty-acid desaturase FAD2 {ECO:0000303|PubMed:12481086}; EC=1.14.19.6 {ECO:0000269|PubMed:12481086};	M1DBG4_SOLTU SubName: Full=Fatty acid desaturase {ECO:0000313|EnsemblPlants:PGSC0003DMT400086307};	At3g12120	GO:0005789,endoplasmic reticulum membrane; GO:0016021,integral component of membrane; GO:0102985,Delta12-fatty-acid desaturase activity; GO:0102987,palmitoleic acid delta 12 desaturase activity; GO:0006636,unsaturated fatty acid biosynthetic process; GO:0003674,molecular_function; GO:0003824,catalytic activity; GO:0016491,oxidoreductase activity; GO:0016705,oxidoreductase activity, acting on pair…	PF00487.24:Fatty acid desaturase	--	--	--
Smechr0401817	turquoise	1235	0.00124763	2.66705	0.668776	8.84874	13.8752	7.84193	1.63166	-5.33856	--	--	--	--	A0A6N2AGH1_SOLCI SubName: Full=Uncharacterized protein {ECO:0000313|EMBL:TMW80790.1};	--	--	--	--	--	--
Smechr0900511	turquoise	1234	0.00180353	1.63475	0.399447	3.39429	5.65704	2.51677	0.752932	-2.70731	K00799 glutathione S-transferase [EC:2.5.1.18] | (RefSeq) probable glutathione S-transferase (A)	ko00480: Glutathione metabolism; ko01100: Metabolic pathways	PREDICTED: probable glutathione S-transferase [Solanum pennellii]	GSTX1_TOBAC RecName: Full=Probable glutathione S-transferase; EC=2.5.1.18; AltName: Full=Auxin-induced protein PGNT1/PCNT110;	A0A0V0H996_SOLCH SubName: Full=Putative glutathione S-transferase-like {ECO:0000313|EMBL:JAP16473.1};	At3g09270	GO:0005737,cytoplasm; GO:0004364,glutathione transferase activity; GO:0009734,auxin-activated signaling pathway; GO:0006749,glutathione metabolic process; GO:0003674,molecular_function; GO:0003824,catalytic activity; GO:0016740,transferase activity; GO:0016765,transferase activity, transferring alkyl or aryl (other than methyl) groups; GO:0007165,signal transduction; GO:0007154,cell communication…	PF02798.20:Glutathione S-transferase, N-terminal domain	--	--	--
Smechr0900876	turquoise	1233	0.0012548	-1.9957	-3.46276	0.100497	5.51742	2.34594	0.24599	-6.60433	K00522 ferritin heavy chain [EC:1.16.3.2] | (RefSeq) ferritin-3, chloroplastic (A)	--	PREDICTED: ferritin-3, chloroplastic [Solanum tuberosum]	FRI3_SOYBN RecName: Full=Ferritin-3, chloroplastic; EC=1.16.3.1; AltName: Full=SFerH-3; Flags: Precursor;	M1CUL2_SOLTU RecName: Full=Ferritin {ECO:0000256|RuleBase:RU361145}; EC=1.16.3.1 {ECO:0000256|RuleBase:RU361145};	At3g56090	GO:0009507,chloroplast; GO:0005737,cytoplasm; GO:0008199,ferric iron binding; GO:0008198,ferrous iron binding; GO:0004322,ferroxidase activity; GO:0006880,intracellular sequestering of iron ion; GO:0006826,iron ion transport; GO:0003674,molecular_function; GO:0005488,binding; GO:0046872,metal ion binding; GO:0005506,iron ion binding; GO:0043167,ion binding; GO:0043169,cation binding; GO:0046914,t…	PF00210.24:Ferritin-like domain	--	--	--
Smechr1001727	turquoise	1233	0.00112459	-3.0972	0.147729	1.5284	4.23305	0.693141	-3.97093	-3.35921	K03320 ammonium transporter, Amt family | (RefSeq) ammonium transporter 2 (A)	--	Ammonium transporter 2 member 2 [Capsicum baccatum]	AMT2_ARATH RecName: Full=Ammonium transporter 2; Short=AtAMT2;	A0A2G2VSP2_CAPBA RecName: Full=Ammonium transporter {ECO:0000256|RuleBase:RU362002};	At2g38290	GO:0005887,integral component of plasma membrane; GO:0005886,plasma membrane; GO:0009506,plasmodesma; GO:0008519,ammonium transmembrane transporter activity; GO:0015398,high-affinity secondary active ammonium transmembrane transporter activity; GO:0015696,ammonium transport; GO:0019740,nitrogen utilization; GO:0009624,response to nematode; GO:0003674,molecular_function; GO:0005215,transporter act…	PF00909.21:Ammonium Transporter Family	--	--	--
Smechr0200512	turquoise	1232	0.00215659	0.464677	1.36951	3.12842	5.46798	2.52916	-0.138226	-1.53599	K00021 hydroxymethylglutaryl-CoA reductase (NADPH) [EC:1.1.1.34] | (RefSeq) 3-hydroxy-3-methylglutaryl-coenzyme A reductase 2 (A)	ko00900: Terpenoid backbone biosynthesis; ko01100: Metabolic pathways; ko01110: Biosynthesis of secondary metabolites	PREDICTED: 3-hydroxy-3-methylglutaryl-coenzyme A reductase 2 [Solanum tuberosum]	HMDH2_CAPAN RecName: Full=3-hydroxy-3-methylglutaryl-coenzyme A reductase 2; Short=HMG-CoA reductase 2; EC=1.1.1.34;	A0A6N2B7L8_SOLCI RecName: Full=3-hydroxy-3-methylglutaryl coenzyme A reductase {ECO:0000256|RuleBase:RU361219}; Short=HMG-CoA reductase {ECO:0000256|RuleBase:RU361219}; EC=1.1.1.34 {ECO:0000256|RuleBase:RU361219};	At1g76490	GO:0005789,endoplasmic reticulum membrane; GO:0016021,integral component of membrane; GO:0004420,hydroxymethylglutaryl-CoA reductase (NADPH) activity; GO:0015936,coenzyme A metabolic process; GO:0008299,isoprenoid biosynthetic process; GO:0003674,molecular_function; GO:0003824,catalytic activity; GO:0016491,oxidoreductase activity; GO:0016614,oxidoreductase activity, acting on CH-OH group of dono…	PF00368.18:Hydroxymethylglutaryl-coenzyme A reductase	--	--	--
Smechr0700618	turquoise	1232	0.00108291	-0.300253	0.0999306	0.492684	2.1232	0.79181	-0.0296796	-1.20052	K00327 NADPH-ferrihemoprotein reductase [EC:1.6.2.4] | (RefSeq) NADPH--cytochrome P450 reductase-like (A)	--	PREDICTED: NADPH--cytochrome P450 reductase-like [Solanum pennellii]	NCPR_CATRO RecName: Full=NADPH--cytochrome P450 reductase {ECO:0000255|HAMAP-Rule:MF_03212}; Short=CPR {ECO:0000255|HAMAP-Rule:MF_03212}; Short=P450R {ECO:0000255|HAMAP-Rule:MF_03212}; EC=1.6.2.4 {ECO:0000255|HAMAP-Rule:MF_03212};	M1B2U5_SOLTU RecName: Full=NADPH--cytochrome P450 reductase {ECO:0000256|HAMAP-Rule:MF_03212, ECO:0000256|PIRNR:PIRNR000208}; Short=CPR {ECO:0000256|HAMAP-Rule:MF_03212}; Short=P450R {ECO:0000256|HAMAP-Rule:MF_03212}; EC=1.6.2.4 {ECO:0000256|HAMAP-Rule:MF_03212, ECO:0000256|PIRNR:PIRNR000208};	At4g30210	GO:0005789,endoplasmic reticulum membrane; GO:0016021,integral component of membrane; GO:0050660,flavin adenine dinucleotide binding; GO:0010181,FMN binding; GO:0050661,NADP binding; GO:0003958,NADPH-hemoprotein reductase activity; GO:0000166,nucleotide binding; GO:0003674,molecular_function; GO:0005488,binding; GO:0036094,small molecule binding; GO:0043167,ion binding; GO:0043168,anion binding; …	PF00667.20:FAD binding domain	--	--	--
Smechr0700508	turquoise	1231	0.00122081	0.659751	0.464998	0	16.7335	10.8639	10.605	-5.37556	K20547 basic endochitinase B [EC:3.2.1.14] | (RefSeq) endochitinase-like (A)	ko00520: Amino sugar and nucleotide sugar metabolism; ko01100: Metabolic pathways; ko04016: MAPK signaling pathway - plant	PREDICTED: endochitinase-like [Cicer arietinum]	CHIX_PEA RecName: Full=Endochitinase; EC=3.2.1.14; Flags: Precursor;	A0A443PIM0_9MAGN SubName: Full=Chitinase Ib {ECO:0000313|EMBL:RWR90611.1};	--	GO:0008061,chitin binding; GO:0004568,chitinase activity; GO:0016998,cell wall macromolecule catabolic process; GO:0006032,chitin catabolic process; GO:0006952,defense response; GO:0000272,polysaccharide catabolic process; GO:0003674,molecular_function; GO:0005488,binding; GO:0008144,drug binding; GO:0097367,carbohydrate derivative binding; GO:0003824,catalytic activity; GO:0004553,hydrolase acti…	PF00187.19:Chitin recognition protein	--	--	--
novel.8751	turquoise	1231	0.00211773	4.90037	1.27806	1.4124	7.55215	0.568078	4.05116	-5.67353	K13229 2,4-dihydroxy-1,4-benzoxazin-3-one-glucoside dioxygenase [EC:1.14.11.59] | (RefSeq) DIBOA-glucoside dioxygenase BX6 (A)	ko00402: Benzoxazinoid biosynthesis	PREDICTED: 1-aminocyclopropane-1-carboxylate oxidase homolog isoform X1 [Solanum tuberosum]	ACCH3_SOLLC RecName: Full=1-aminocyclopropane-1-carboxylate oxidase homolog; AltName: Full=Protein E8;	M1BG73_SOLTU SubName: Full=1-aminocyclopropane-1-carboxylate oxidase homolog {ECO:0000313|EnsemblPlants:PGSC0003DMT400044439};	At1g06620	GO:0031418,L-ascorbic acid binding; GO:0046872,metal ion binding; GO:0016491,oxidoreductase activity; GO:0009693,ethylene biosynthetic process; GO:0009835,fruit ripening; GO:0003674,molecular_function; GO:0030246,carbohydrate binding; GO:0005488,binding; GO:0019842,vitamin binding; GO:0031406,carboxylic acid binding; GO:0036094,small molecule binding; GO:0043167,ion binding; GO:0043168,anion bind…	PF14226.6:non-haem dioxygenase in morphine synthesis N-terminal	--	--	--
Smechr0802195	turquoise	1231	0.000606864	-0.297979	0.831986	0.760681	4.90583	2.09357	1.01181	-1.9514	K14638 solute carrier family 15 (peptide/histidine transporter), member 3/4 | (RefSeq) protein NRT1/ PTR FAMILY 8.3-like (A)	--	PREDICTED: protein NRT1/ PTR FAMILY 6.3-like [Solanum lycopersicum]	PTR7_ARATH RecName: Full=Protein NRT1/ PTR FAMILY 6.3; Short=AtNPF6.3; AltName: Full=Nitrate transporter 1.1; Short=AtNRT1; AltName: Full=Nitrate/chlorate transporter; AltName: Full=Protein CHLORINA 1;	A0A6N2BG82_SOLCI SubName: Full=Uncharacterized protein {ECO:0000313|EMBL:TMW94152.1};	At1g12110	GO:0016021,integral component of membrane; GO:0005886,plasma membrane; GO:0015112,nitrate transmembrane transporter activity; GO:0015293,symporter activity; GO:0009734,auxin-activated signaling pathway; GO:0010540,basipetal auxin transport; GO:0048527,lateral root development; GO:0042128,nitrate assimilation; GO:0015706,nitrate transport; GO:0006857,oligopeptide transport; GO:0048573,photoperiodi…	PF00854.21:POT family	--	--	--
Smechr0902001	turquoise	1230	0.00111061	-0.400639	0.0650053	0.769007	2.67942	1.11504	-0.0774618	-1.47043	K14493 gibberellin receptor GID1 [EC:3.-.-.-] | (RefSeq) gibberellin receptor GID1B-like (A)	ko04075: Plant hormone signal transduction	Gibberellin receptor GID1 [Capsicum chinense]	GID1B_ARATH RecName: Full=Gibberellin receptor GID1B; EC=3.-.-.-; AltName: Full=AtCXE14; AltName: Full=Carboxylesterase 14; AltName: Full=GID1-like protein 2; AltName: Full=Protein GA INSENSITIVE DWARF 1B; Short=AtGID1B;	A0A2G3CTZ3_CAPCH SubName: Full=Gibberellin receptor GID1 {ECO:0000313|EMBL:PHU22188.1};	At3g63010	GO:0005737,cytoplasm; GO:0005634,nucleus; GO:0010331,gibberellin binding; GO:0016787,hydrolase activity; GO:0048444,floral organ morphogenesis; GO:0048530,fruit morphogenesis; GO:0010476,gibberellin mediated signaling pathway; GO:0010629,negative regulation of gene expression; GO:1905516,positive regulation of fertilization; GO:0009939,positive regulation of gibberellic acid mediated signaling pa…	PF07859.13:alpha/beta hydrolase fold	--	--	--
Smechr0201460	turquoise	1228	0.00203715	3.33205	1.97744	3.20073	5.79823	0.291836	0.411625	-3.50067	K14493 gibberellin receptor GID1 [EC:3.-.-.-] | (RefSeq) GID1b-2; hypothetical protein (A)	ko04075: Plant hormone signal transduction	probable carboxylesterase 15 [Solanum tuberosum]	CXE15_ARATH RecName: Full=Probable carboxylesterase 15; AltName: Full=AtCXE15; EC=3.1.1.1;	Q4H433_SOLTU SubName: Full=Hsr203J {ECO:0000313|EMBL:BAE16319.1};	At5g06570	GO:0016787,hydrolase activity; GO:0080030,methyl indole-3-acetate esterase activity; GO:0003674,molecular_function; GO:0003824,catalytic activity; GO:0016788,hydrolase activity, acting on ester bonds; GO:0052689,carboxylic ester hydrolase activity	PF07859.13:alpha/beta hydrolase fold	--	--	--
novel.1575	turquoise	1227	0.00132609	-0.122164	1.40243	0.837685	4.28455	0.413751	-0.576772	-2.44381	K13420 LRR receptor-like serine/threonine-protein kinase FLS2 [EC:2.7.11.1] | (RefSeq) probable LRR receptor-like serine/threonine-protein kinase At3g47570 (A)	ko04016: MAPK signaling pathway - plant; ko04626: Plant-pathogen interaction	hypothetical protein T459_22490 [Capsicum annuum]	XA21_ORYSI RecName: Full=Receptor kinase-like protein Xa21 {ECO:0000303|Ref.1}; EC=2.7.11.1 {ECO:0000255|PROSITE-ProRule:PRU00159, ECO:0000269|PubMed:11927577}; Contains: RecName: Full=Receptor kinase-like protein Xa21, processed {ECO:0000250|UniProtKB:Q2R2D5}; Flags: Precursor;	A0A2G2YPW0_CAPAN RecName: Full=Protein kinase domain-containing protein {ECO:0000259|PROSITE:PS50011};	At3g47090	GO:0005789,endoplasmic reticulum membrane; GO:0016021,integral component of membrane; GO:0005634,nucleus; GO:0005886,plasma membrane; GO:0005524,ATP binding; GO:0106310,NA; GO:0004674,protein serine/threonine kinase activity; GO:0106311,NA; GO:0006952,defense response; GO:0031349,positive regulation of defense response; GO:1900426,positive regulation of defense response to bacterium; GO:0046777,p…	PF00069.25:Protein kinase domain	--	--	--
Smechr0300341	turquoise	1227	0.00125697	1.90535	-2.82983	1.32515	5.00978	0.543965	1.06658	-7.26556	--	--	Non-specific lipid-transfer protein 2 [Capsicum baccatum]	NLTP2_PRUAR RecName: Full=Non-specific lipid-transfer protein 2; Short=LTP 2;	A0A2G2WXD4_CAPBA SubName: Full=Non-specific lipid-transfer protein 2 {ECO:0000313|EMBL:PHT49897.1};	At3g18280	GO:0008289,lipid binding; GO:0006869,lipid transport; GO:0003674,molecular_function; GO:0005488,binding; GO:0006810,transport; GO:0008150,biological_process; GO:0010876,lipid localization; GO:0033036,macromolecule localization; GO:0051179,localization; GO:0051234,establishment of localization; GO:0071702,organic substance transport	--	--	--	--
Smechr0103957	turquoise	1226	0.000606699	1.42229	0.900771	-0.321928	10.0478	5.85719	7.13493	-3.33797	K19613 leucine-rich repeat protein SHOC2 | (RefSeq) receptor like protein 30-like (A)	--	PREDICTED: receptor-like protein 12 [Solanum tuberosum]	CF0_SOLLC RecName: Full=Receptor-like protein Cf-9 homolog {ECO:0000305}; Flags: Precursor;	M1BW14_SOLTU SubName: Full=Hcr9-OR2C {ECO:0000313|EnsemblPlants:PGSC0003DMT400054259};	At2g15080	GO:0016021,integral component of membrane; GO:0005886,plasma membrane; GO:0005575,cellular_component; GO:0016020,membrane; GO:0031224,intrinsic component of membrane; GO:0044425,membrane part; GO:0005623,cell; GO:0044464,cell part; GO:0071944,cell periphery	PF13855.6:Leucine rich repeat	--	--	--
Smechr0104125	turquoise	1226	0.00110046	1.16733	0.928331	0.327207	3.66511	0.515996	1.34254	-2.19172	K08064 nuclear transcription factor Y, alpha | (RefSeq) nuclear transcription factor Y subunit A-10 (A)	--	PREDICTED: nuclear transcription factor Y subunit A-10 isoform X2 [Solanum tuberosum]	NFYAA_ARATH RecName: Full=Nuclear transcription factor Y subunit A-10; Short=AtNF-YA-10;	M1BXA5_SOLTU RecName: Full=Nuclear transcription factor Y subunit {ECO:0000256|RuleBase:RU367155};	At5g06510	GO:0016602,CCAAT-binding factor complex; GO:0003700,DNA-binding transcription factor activity; GO:0000981,DNA-binding transcription factor activity, RNA polymerase II-specific; GO:0000978,RNA polymerase II proximal promoter sequence-specific DNA binding; GO:0006357,regulation of transcription by RNA polymerase II; GO:0140110,transcription regulator activity; GO:0003674,molecular_function; GO:0000…	PF02045.15:CCAAT-binding transcription factor (CBF-B/NF-YA) subunit B	NF-YA	TF	NF-Y->NF-YA
Smechr0400857	turquoise	1226	0.00224363	0.16032	0.255168	0	13.2481	10.8199	10.0599	-2.14287	K17065 dynamin 1-like protein [EC:3.6.5.5] | (RefSeq) dynamin GTPase (A)	--	PREDICTED: dynamin-related protein 1E-like [Nicotiana tabacum]	DRP1E_ARATH RecName: Full=Phragmoplastin DRP1E {ECO:0000305}; EC=3.6.5.- {ECO:0000250|UniProtKB:P42697}; AltName: Full=Dynamin-like protein 1E {ECO:0000303|PubMed:11351070, ECO:0000303|PubMed:12834397, ECO:0000303|PubMed:14750516}; AltName: Full=Dynamin-like protein 4 {ECO:0000303|PubMed:12671086, ECO:0000303|PubMed:14750516}; AltName: Full=Dynamin-like protein DLP2 {ECO:0000303|PubMed:14750516};…	A0A1S3YN26_TOBAC SubName: Full=dynamin-related protein 1E-like {ECO:0000313|RefSeq:XP_016453335.1};	At3g60190	GO:0005737,cytoplasm; GO:0005829,cytosol; GO:0016020,membrane; GO:0005874,microtubule; GO:0005739,mitochondrion; GO:0009524,phragmoplast; GO:0005886,plasma membrane; GO:0009506,plasmodesma; GO:0005774,vacuolar membrane; GO:0005773,vacuole; GO:0005525,GTP binding; GO:0003924,GTPase activity; GO:0008017,microtubule binding; GO:0007049,cell cycle; GO:0051301,cell division; GO:0050832,defense respons…	PF01031.20:Dynamin central region	--	--	--
Smechr0801288	turquoise	1224	0.00107054	-0.335179	-1.33728	0.0333065	2.88769	-0.0277437	-0.417656	-4.22293	K01369 legumain [EC:3.4.22.34] | (RefSeq) SlVPE3; cysteine proteinase VPE3 precursor (A)	--	cysteine proteinase VPE3 precursor [Solanum lycopersicum]	VPE_CITSI RecName: Full=Vacuolar-processing enzyme; Short=VPE; EC=3.4.22.-; Flags: Precursor;	A0A6N2BVE2_SOLCI SubName: Full=Uncharacterized protein {ECO:0000313|EMBL:TMW96931.1};	At4g32940	GO:0004197,cysteine-type endopeptidase activity; GO:0051603,proteolysis involved in cellular protein catabolic process; GO:0003674,molecular_function; GO:0003824,catalytic activity; GO:0004175,endopeptidase activity; GO:0008234,cysteine-type peptidase activity; GO:0008233,peptidase activity; GO:0070011,peptidase activity, acting on L-amino acid peptides; GO:0016787,hydrolase activity; GO:0140096,…	PF01650.18:Peptidase C13 family	--	--	--
Smechr0101047	turquoise	1223	0.00103773	0.370711	0.654456	0.418658	3.92581	-0.914381	-0.99371	-4.15528	K15718 linoleate 9S-lipoxygenase [EC:1.13.11.58] | (RefSeq) probable linoleate 9S-lipoxygenase 5 (A)	ko00591: Linoleic acid metabolism	putative linoleate 9S-lipoxygenase 5 [Capsicum annuum]	LOX15_SOLTU RecName: Full=Probable linoleate 9S-lipoxygenase 5; EC=1.13.11.58; AltName: Full=Leaf lipoxygenase;	A0A2G2Y0T3_CAPAN RecName: Full=Lipoxygenase {ECO:0000256|RuleBase:RU003975}; EC=1.13.11.- {ECO:0000256|RuleBase:RU003975};	At1g55020	GO:0005737,cytoplasm; GO:1990136,linoleate 9S-lipoxygenase activity; GO:0046872,metal ion binding; GO:0016702,oxidoreductase activity, acting on single donors with incorporation of molecular oxygen, incorporation of two atoms of oxygen; GO:0006633,fatty acid biosynthetic process; GO:0034440,lipid oxidation; GO:0031408,oxylipin biosynthetic process; GO:0003674,molecular_function; GO:0003824,cataly…	PF00305.19:Lipoxygenase	--	--	--
Smechr0400554	turquoise	1223	0.00063052	-1.76403	-1.01894	-0.536197	3.52861	1.27632	0.00822574	-3.24141	K13034 L-3-cyanoalanine synthase/ cysteine synthase [EC:2.5.1.47 4.4.1.9] | (RefSeq) bifunctional L-3-cyanoalanine synthase/cysteine synthase 1, mitochondrial (A)	ko00270: Cysteine and methionine metabolism; ko00460: Cyanoamino acid metabolism; ko00920: Sulfur metabolism; ko01100: Metabolic pathways; ko01110: Biosynthesis of secondary metabolites; ko01200: Carbon metabolism; ko01230: Biosynthesis of amino acids	PREDICTED: bifunctional L-3-cyanoalanine synthase/cysteine synthase 1, mitochondrial [Solanum lycopersicum]	CAS1_SOLTU RecName: Full=Bifunctional L-3-cyanoalanine synthase/cysteine synthase 1, mitochondrial; EC=2.5.1.47 {ECO:0000269|PubMed:10795315, ECO:0000269|PubMed:11575729}; EC=4.4.1.9 {ECO:0000269|PubMed:10795315, ECO:0000269|PubMed:11575729}; Flags: Precursor;	A0A3Q7IDI1_SOLLC RecName: Full=Cysteine synthase {ECO:0000256|RuleBase:RU003985}; EC=2.5.1.47 {ECO:0000256|RuleBase:RU003985};	At3g61440	GO:0005737,cytoplasm; GO:0005739,mitochondrion; GO:0004124,cysteine synthase activity; GO:0050017,L-3-cyanoalanine synthase activity; GO:0030170,pyridoxal phosphate binding; GO:0019499,cyanide metabolic process; GO:0006535,cysteine biosynthetic process from serine; GO:0006534,cysteine metabolic process; GO:0003674,molecular_function; GO:0003824,catalytic activity; GO:0016740,transferase activity;…	PF00291.25:Pyridoxal-phosphate dependent enzyme	--	--	--
Smechr0601733	turquoise	1223	0.00095359	-0.247056	0.284417	0.55084	2.1566	0.714417	-0.104185	-1.1269	K00128 aldehyde dehydrogenase (NAD+) [EC:1.2.1.3] | (RefSeq) SlALD3H1; aldehyde dehydrogenase family 3 member H1 (A)	ko00010: Glycolysis / Gluconeogenesis; ko00053: Ascorbate and aldarate metabolism; ko00071: Fatty acid degradation; ko00280: Valine, leucine and isoleucine degradation; ko00310: Lysine degradation; ko00330: Arginine and proline metabolism; ko00340: Histidine metabolism; ko00380: Tryptophan metabolism; ko00410: beta-Alanine metabolism; ko00561: Glycerolipid metabolism; ko00620: Pyruvate metabolism…	aldehyde dehydrogenase family 3 member H1 [Solanum lycopersicum]	ALDH_CRAPL RecName: Full=Aldehyde dehydrogenase; EC=1.2.1.3; AltName: Full=Cp-ALDH;	A0A0V0IDJ4_SOLCH RecName: Full=Aldehyde dehydrogenase {ECO:0000256|PIRNR:PIRNR036492};	At1g44170	GO:0009501,amyloplast; GO:0009507,chloroplast; GO:0004029,aldehyde dehydrogenase (NAD) activity; GO:0043878,glyceraldehyde-3-phosphate dehydrogenase (NAD+) (non-phosphorylating) activity; GO:0006081,cellular aldehyde metabolic process; GO:0003674,molecular_function; GO:0003824,catalytic activity; GO:0016491,oxidoreductase activity; GO:0016620,oxidoreductase activity, acting on the aldehyde or oxo…	PF00171.22:Aldehyde dehydrogenase family	--	--	--
novel.4494	turquoise	1222	0.0011789	-2.08654	-2.91317	0.247341	8.63249	4.6614	2.30802	-6.87584	K05577 NAD(P)H-quinone oxidoreductase subunit 5 [EC:7.1.1.2] | (RefSeq) ndhF, C329_p021; NADH-plastoquinone oxidoreductase subunit 5 (A)	ko00190: Oxidative phosphorylation; ko01100: Metabolic pathways	NADH dehydrogenase subunit, partial (chloroplast) [Solanum rugosum]	NU5C_ATRBE RecName: Full=NAD(P)H-quinone oxidoreductase subunit 5, chloroplastic; EC=7.1.1.-; AltName: Full=NAD(P)H dehydrogenase subunit 5; AltName: Full=NADH-plastoquinone oxidoreductase subunit 5;	Q9MUA8_9SOLN RecName: Full=NAD(P)H-quinone oxidoreductase subunit 5, chloroplastic {ECO:0000256|RuleBase:RU364062}; EC=7.1.1.- {ECO:0000256|RuleBase:RU364062}; AltName: Full=NADH-plastoquinone oxidoreductase subunit 5 {ECO:0000256|RuleBase:RU364062}; Flags: Fragment;	--	GO:0009535,chloroplast thylakoid membrane; GO:0016021,integral component of membrane; GO:0008137,NADH dehydrogenase (ubiquinone) activity; GO:0048038,quinone binding; GO:0042773,ATP synthesis coupled electron transport; GO:0003674,molecular_function; GO:0003824,catalytic activity; GO:0003954,NADH dehydrogenase activity; GO:0016491,oxidoreductase activity; GO:0016651,oxidoreductase activity, actin…	PF01010.19:NADH-dehyrogenase subunit F, TMs, (complex I) C-terminus	--	--	--
Smechr0801837	turquoise	1221	0.00124873	-2.27605	-2.87698	0.323247	4.17771	1.38266	-1.25098	-5.64043	K20989 urea-proton symporter | (RefSeq) urea-proton symporter DUR3-like (A)	--	PREDICTED: LOW QUALITY PROTEIN: urea-proton symporter DUR3-like [Solanum tuberosum]	DUR3_ARATH RecName: Full=Urea-proton symporter DUR3; Short=AtDUR3; AltName: Full=High-affinity urea active transporter DUR3;	A0A3Q7HR78_SOLLC SubName: Full=Uncharacterized protein {ECO:0000313|EnsemblPlants:Solyc08g075570.3.1};	At5g45380	GO:0016021,integral component of membrane; GO:0005886,plasma membrane; GO:0015293,symporter activity; GO:0015204,urea transmembrane transporter activity; GO:0006995,cellular response to nitrogen starvation; GO:0071918,urea transmembrane transport; GO:0003674,molecular_function; GO:0005215,transporter activity; GO:0022857,transmembrane transporter activity; GO:0015291,secondary active transmembran…	PF00474.17:Sodium:solute symporter family	--	--	--
Smechr0801283	turquoise	1221	0.000561274	-1.41134	-0.655574	0	8.88724	2.33512	1.91027	-3.63637	--	--	PREDICTED: receptor-like protein 12 [Solanum tuberosum]	--	M1CW41_SOLTU RecName: Full=LRRNT_2 domain-containing protein {ECO:0000259|Pfam:PF08263};	--	GO:0016021,integral component of membrane; GO:0005886,plasma membrane; GO:0005575,cellular_component; GO:0016020,membrane; GO:0031224,intrinsic component of membrane; GO:0044425,membrane part; GO:0005623,cell; GO:0044464,cell part; GO:0071944,cell periphery	--	--	--	--
Smechr1101098	turquoise	1220	0.00133359	-0.150679	2.6714	-3.53807	4.22662	-3.12502	0.376252	-4.6532	K03320 ammonium transporter, Amt family | (RefSeq) ammonium transporter 1 member 2 (A)	--	Ammonium transporter 1 member 2 [Capsicum chinense]	AMT12_SOLLC RecName: Full=Ammonium transporter 1 member 2; AltName: Full=LeAMT1;2;	A0A2G3B2I8_CAPCH RecName: Full=Ammonium transporter {ECO:0000256|RuleBase:RU362002};	At1g64780	GO:0005887,integral component of plasma membrane; GO:0008519,ammonium transmembrane transporter activity; GO:0072488,ammonium transmembrane transport; GO:0015696,ammonium transport; GO:0003674,molecular_function; GO:0005215,transporter activity; GO:0022857,transmembrane transporter activity; GO:0008324,cation transmembrane transporter activity; GO:0015075,ion transmembrane transporter activity; G…	PF00909.21:Ammonium Transporter Family	--	--	--
Smechr0402599	turquoise	1220	0.00120405	-0.0960702	0.165632	-0.33772	2.58473	-0.0358268	0.181694	-2.42553	K24139 auxin efflux carrier family protein | (RefSeq) uncharacterized transporter YBR287W-like (A)	--	PREDICTED: uncharacterized transporter YBR287W-like isoform X2 [Capsicum annuum]	PILS1_ARATH RecName: Full=Protein PIN-LIKES 1 {ECO:0000303|PubMed:22504182}; AltName: Full=Auxin efflux carrier-like protein 1 {ECO:0000303|PubMed:22504182};	A0A1U8GA60_CAPAN SubName: Full=uncharacterized transporter YBR287W-like isoform X2 {ECO:0000313|RefSeq:XP_016568201.1};	At1g76520	GO:0005789,endoplasmic reticulum membrane; GO:0016021,integral component of membrane; GO:0009734,auxin-activated signaling pathway; GO:0055085,transmembrane transport; GO:0007165,signal transduction; GO:0007154,cell communication; GO:0008150,biological_process; GO:0009719,response to endogenous stimulus; GO:0009725,response to hormone; GO:0009733,response to auxin; GO:0009755,hormone-mediated sig…	PF03547.18:Membrane transport protein	--	--	--
Smechr0401569	turquoise	1219	0.00121069	-6.7656	-4.21621	-0.867819	3.57634	-0.026881	-5.95226	-7.78931	--	--	PREDICTED: pathogen-related protein [Solanum lycopersicum]	PRPX_HORVU RecName: Full=Pathogen-related protein;	A0A2G2WYM8_CAPBA SubName: Full=Pathogen-related protein {ECO:0000313|EMBL:PHT50315.1};	At1g78780	GO:0006952,defense response; GO:0009607,response to biotic stimulus; GO:0006950,response to stress; GO:0008150,biological_process; GO:0050896,response to stimulus	--	--	--	--
Smechr1000618	turquoise	1219	0.000677745	0.757057	0.68691	0.228098	2.5068	0.332354	0.831356	-1.45876	K00787 farnesyl diphosphate synthase [EC:2.5.1.1 2.5.1.10] | (RefSeq) fps; farnesyl pyrophosphate synthase 1-like (A)	ko00900: Terpenoid backbone biosynthesis; ko01100: Metabolic pathways; ko01110: Biosynthesis of secondary metabolites	farnesyl diphosphate synthase 2 [Withania somnifera]	FPS_PANGI RecName: Full=Farnesyl pyrophosphate synthase {ECO:0000303|PubMed:29509695, ECO:0000303|Ref.1}; Short=FPP synthase {ECO:0000303|Ref.1}; Short=PgFPS {ECO:0000303|PubMed:29509695, ECO:0000303|Ref.1}; EC=2.5.1.10 {ECO:0000250|UniProtKB:P14324}; AltName: Full=(2E,6E)-farnesyl diphosphate synthase {ECO:0000305}; AltName: Full=Dimethylallyltranstransferase {ECO:0000305}; EC=2.5.1.1 {ECO:00002…	A0A2Z2CBK4_9SOLA SubName: Full=Farnesyl diphosphate synthase 2 {ECO:0000313|EMBL:AOX15288.1};	At4g17190	GO:0005737,cytoplasm; GO:0004161,dimethylallyltranstransferase activity; GO:0004337,geranyltranstransferase activity; GO:0046872,metal ion binding; GO:0016117,carotenoid biosynthetic process; GO:0045337,farnesyl diphosphate biosynthetic process; GO:0033384,geranyl diphosphate biosynthetic process; GO:0015031,protein transport; GO:0009753,response to jasmonic acid; GO:0002238,response to molecule …	PF00348.17:Polyprenyl synthetase	--	--	--
Smechr0301815	turquoise	1217	0.00105822	-6.13996	-0.986679	2.1364	4.30792	1.49231	-6.80939	-3.77398	K01051 pectinesterase [EC:3.1.1.11] | (RefSeq) pectinesterase-like (A)	ko00040: Pentose and glucuronate interconversions; ko01100: Metabolic pathways	hypothetical protein CQW23_07742 [Capsicum baccatum]	21KD_DAUCA RecName: Full=21 kDa protein; AltName: Full=1.2 protein; Flags: Precursor;	A0A2G2X737_CAPBA RecName: Full=PMEI domain-containing protein {ECO:0000259|SMART:SM00856};	At5g62350	GO:0004857,enzyme inhibitor activity; GO:0003674,molecular_function; GO:0098772,molecular function regulator; GO:0030234,enzyme regulator activity	PF04043.15:Plant invertase/pectin methylesterase inhibitor	--	--	--
Smechr0801835	turquoise	1217	0.00142927	1.22335	-0.118394	0.767375	4.48308	1.83472	2.27527	-2.73627	K17893 ubiquinol oxidase [EC:1.10.3.11] | (RefSeq) ubiquinol oxidase 2, mitochondrial (A)	--	mitochondrial alternative oxidase AOX1a [Nicotiana glutinosa]	AOX2_TOBAC RecName: Full=Ubiquinol oxidase 2, mitochondrial; EC=1.10.3.11; AltName: Full=Alternative oxidase 2; Flags: Precursor;	C1I1U5_NICGU RecName: Full=Ubiquinol oxidase {ECO:0000256|RuleBase:RU003779}; EC=1.10.3.11 {ECO:0000256|RuleBase:RU003779};	At3g22360	GO:0016021,integral component of membrane; GO:0005743,mitochondrial inner membrane; GO:0005739,mitochondrion; GO:0070469,respiratory chain; GO:0009916,alternative oxidase activity; GO:0046872,metal ion binding; GO:0102721,ubiquinol:oxygen oxidoreductase activity; GO:0010230,alternative respiration; GO:0003674,molecular_function; GO:0003824,catalytic activity; GO:0016491,oxidoreductase activity; G…	PF01786.17:Alternative oxidase	--	--	--
Smechr1102493	turquoise	1216	0.00117172	0.613974	0.226883	0.398318	3.32899	0.114747	0.290664	-2.9567	K01408 insulysin [EC:3.4.24.56] | (RefSeq) zinc-metallopeptidase, peroxisomal-like (A)	--	PREDICTED: zinc-metallopeptidase, peroxisomal-like [Solanum tuberosum]	IDE1_ARATH RecName: Full=Insulin-degrading enzyme-like 1, peroxisomal; EC=3.4.24.-; AltName: Full=Insulysin-like 1; AltName: Full=Peroxisomal M16 protease; AltName: Full=Zinc-metallopeptidase;	A0A1U8GUY7_CAPAN SubName: Full=insulin-degrading enzyme-like 1, peroxisomal isoform X1 {ECO:0000313|RefSeq:XP_016571954.1};	At2g41790	GO:0005829,cytosol; GO:0005739,mitochondrion; GO:0005777,peroxisome; GO:0046872,metal ion binding; GO:0008237,metallopeptidase activity; GO:0043171,peptide catabolic process; GO:0051603,proteolysis involved in cellular protein catabolic process; GO:0003674,molecular_function; GO:0005488,binding; GO:0043167,ion binding; GO:0043169,cation binding; GO:0003824,catalytic activity; GO:0008233,peptidase…	PF16187.5:Middle or third domain of peptidase_M16	--	--	--
Smechr0600958	turquoise	1216	0.000625633	-4.15016	1.94876	0	13.7492	9.69333	1.83037	-2.07845	K14496 abscisic acid receptor PYR/PYL family | (RefSeq) abscisic acid receptor PYL4-like (A)	ko04016: MAPK signaling pathway - plant; ko04075: Plant hormone signal transduction	PREDICTED: abscisic acid receptor PYL4-like [Solanum tuberosum]	PYL4_ARATH RecName: Full=Abscisic acid receptor PYL4; AltName: Full=ABI1-binding protein 2; AltName: Full=PYR1-like protein 4; AltName: Full=Regulatory components of ABA receptor 10;	M1C7N0_SOLTU SubName: Full=Abscisic acid receptor PYL4 {ECO:0000313|EnsemblPlants:PGSC0003DMT400061535};	At2g38310	GO:0005737,cytoplasm; GO:0005634,nucleus; GO:0005886,plasma membrane; GO:0010427,abscisic acid binding; GO:0042803,protein homodimerization activity; GO:0004864,protein phosphatase inhibitor activity; GO:0038023,signaling receptor activity; GO:0009738,abscisic acid-activated signaling pathway; GO:0080163,regulation of protein serine/threonine phosphatase activity; GO:0003674,molecular_function; G…	PF10604.9:Polyketide cyclase / dehydrase and lipid transport	--	--	--
Smechr0101446	turquoise	1215	0.00130759	0.0401704	-0.166745	0.74424	1.46874	0.596621	-0.130419	-1.00999	--	--	PREDICTED: protein BPS1, chloroplastic-like [Solanum tuberosum]	BPS1_ARATH RecName: Full=Protein BPS1, chloroplastic; AltName: Full=Protein BYPASS 1; Flags: Precursor;	A0A0V0IV69_SOLCH SubName: Full=Uncharacterized protein {ECO:0000313|EMBL:JAP36407.1};	At2g46080	GO:0009507,chloroplast; GO:0005886,plasma membrane; GO:0009793,embryo development ending in seed dormancy; GO:0048364,root development; GO:0048367,shoot system development; GO:0000003,reproduction; GO:0003006,developmental process involved in reproduction; GO:0007275,multicellular organism development; GO:0009790,embryo development; GO:0008150,biological_process; GO:0009791,post-embryonic develop…	PF05633.11:Protein BYPASS1-related	--	--	--
Smechr0502314	turquoise	1214	0.000545389	-0.144408	-0.303683	0.475511	5.27533	2.27207	1.60695	-3.29334	K16280 E3 ubiquitin-protein ligase RGLG [EC:2.3.2.27] | (RefSeq) E3 ubiquitin-protein ligase RGLG1-like (A)	--	PREDICTED: E3 ubiquitin-protein ligase RGLG1-like isoform X1 [Solanum tuberosum]	RGLG3_ARATH RecName: Full=E3 ubiquitin-protein ligase RGLG3 {ECO:0000305}; EC=2.3.2.27 {ECO:0000305}; AltName: Full=RING domain ligase 3 {ECO:0000303|PubMed:22898498};	A0A1U8G294_CAPAN SubName: Full=E3 ubiquitin-protein ligase RGLG1 isoform X1 {ECO:0000313|RefSeq:XP_016565495.1, ECO:0000313|RefSeq:XP_016565496.1};	At5g63970	GO:0005737,cytoplasm; GO:0005634,nucleus; GO:0046872,metal ion binding; GO:0004842,ubiquitin-protein transferase activity; GO:0042742,defense response to bacterium; GO:0009867,jasmonic acid mediated signaling pathway; GO:0009611,response to wounding; GO:0003674,molecular_function; GO:0005488,binding; GO:0043167,ion binding; GO:0043169,cation binding; GO:0003824,catalytic activity; GO:0016740,tran…	--	--	--	--
Smechr1102191	turquoise	1214	0.000601306	0.264463	-0.215535	0.690087	3.16243	1.03753	0.590116	-2.31251	--	--	PREDICTED: uncharacterized protein LOC101260926 [Solanum lycopersicum]	--	A0A3Q7FXP3_SOLLC RecName: Full=SGL domain-containing protein {ECO:0000259|Pfam:PF08450};	At2g01410	GO:0005783,endoplasmic reticulum; GO:0016021,integral component of membrane; GO:0005622,intracellular; GO:0005575,cellular_component; GO:0005623,cell; GO:0005737,cytoplasm; GO:0043231,intracellular membrane-bounded organelle; GO:0012505,endomembrane system; GO:0043226,organelle; GO:0043227,membrane-bounded organelle; GO:0043229,intracellular organelle; GO:0044424,intracellular part; GO:0044444,cy…	PF08450.12:SMP-30/Gluconolactonase/LRE-like region	--	--	--
Smechr0200950	turquoise	1213	0.000568325	-0.807232	-1.47878	0.866643	5.06193	2.67395	0.999056	-3.83904	K20802 (R)-mandelonitrile lyase [EC:4.1.2.10] | (RefSeq) MES5; methyl esterase 5 (A)	ko00460: Cyanoamino acid metabolism; ko01100: Metabolic pathways; ko01110: Biosynthesis of secondary metabolites	PREDICTED: salicylic acid-binding protein 2 [Solanum lycopersicum]	SABP2_TOBAC RecName: Full=Salicylic acid-binding protein 2; Short=NtSABP2; EC=3.1.1.-; AltName: Full=Methyl salicylate esterase;	A0A3Q7EZP5_SOLLC RecName: Full=AB hydrolase-1 domain-containing protein {ECO:0000259|Pfam:PF12697};	At2g23620	GO:0016298,lipase activity; GO:0080030,methyl indole-3-acetate esterase activity; GO:0080032,methyl jasmonate esterase activity; GO:0080031,methyl salicylate esterase activity; GO:0045087,innate immune response; GO:0009694,jasmonic acid metabolic process; GO:0009696,salicylic acid metabolic process; GO:0009862,systemic acquired resistance, salicylic acid mediated signaling pathway; GO:0003674,mol…	PF00561.20:alpha/beta hydrolase fold	--	--	--
Smechr0602106	turquoise	1213	0.000500809	-1.37195	-0.00468439	-0.370117	4.88161	2.58382	1.55923	-2.27928	K05387 glutamate receptor, ionotropic, plant | (RefSeq) glutamate receptor 2.8-like (A)	--	PREDICTED: glutamate receptor 2.8-like [Solanum pennellii]	GLR28_ARATH RecName: Full=Glutamate receptor 2.8; AltName: Full=Ligand-gated ion channel 2.8; Flags: Precursor;	G5EKN5_SOLLC RecName: Full=Glutamate receptor {ECO:0000256|PIRNR:PIRNR037090};	At2g29110	GO:0016021,integral component of membrane; GO:0005886,plasma membrane; GO:0005262,calcium channel activity; GO:0008066,glutamate receptor activity; GO:0015276,ligand-gated ion channel activity; GO:0038023,signaling receptor activity; GO:0006816,calcium ion transport; GO:0019722,calcium-mediated signaling; GO:0071230,cellular response to amino acid stimulus; GO:0003674,molecular_function; GO:00468…	PF00060.26:Ligand-gated ion channel	--	--	--
Smechr1200813	turquoise	1212	0.0011645	1.86018	0.793086	4.62166	6.97439	2.64228	-0.129961	-3.52344	K20623 typhasterol/6-deoxotyphasterol 2alpha-hydroxylase | (RefSeq) cytochrome P450 71A1-like (A)	ko00905: Brassinosteroid biosynthesis; ko01100: Metabolic pathways; ko01110: Biosynthesis of secondary metabolites	flavonoid 3'-monooxygenase-like [Nicotiana tabacum]	C92C6_MAIZE RecName: Full=Trimethyltridecatetraene synthase {ECO:0000303|PubMed:27662898}; EC=1.14.14.58 {ECO:0000269|PubMed:27662898}; AltName: Full=Cytochrome P-450 20 {ECO:0000312|EMBL:ONM27923.1}; AltName: Full=Cytochrome P450 92C6 {ECO:0000303|PubMed:27662898};	A0A1S3Z7D0_TOBAC SubName: Full=flavonoid 3'-monooxygenase-like {ECO:0000313|RefSeq:XP_016460380.1};	At5g07990	GO:0016021,integral component of membrane; GO:0097007,4,8,12-trimethyltrideca-1,3,7,11-tetraene synthase activity; GO:0020037,heme binding; GO:0005506,iron ion binding; GO:0010333,terpene synthase activity; GO:0080027,response to herbivore; GO:0016114,terpenoid biosynthetic process; GO:0003674,molecular_function; GO:0003824,catalytic activity; GO:0004497,monooxygenase activity; GO:0016491,oxidore…	PF00067.22:Cytochrome P450	--	--	--
Smechr0900029	turquoise	1211	0.00116865	-2.98309	-1.55903	5.09068	7.83529	3.42091	-4.66617	-6.00125	K13229 2,4-dihydroxy-1,4-benzoxazin-3-one-glucoside dioxygenase [EC:1.14.11.59] | (RefSeq) DIBOA-glucoside dioxygenase BX6 (A)	ko00402: Benzoxazinoid biosynthesis	PREDICTED: 1-aminocyclopropane-1-carboxylate oxidase homolog 1-like isoform X1 [Solanum tuberosum]	ACCH1_ARATH RecName: Full=1-aminocyclopropane-1-carboxylate oxidase homolog 1;	A0A3Q7HZJ4_SOLLC RecName: Full=Fe2OG dioxygenase domain-containing protein {ECO:0000259|PROSITE:PS51471};	At1g06650	GO:0046872,metal ion binding; GO:0016491,oxidoreductase activity; GO:0003674,molecular_function; GO:0005488,binding; GO:0043167,ion binding; GO:0043169,cation binding; GO:0003824,catalytic activity	PF03171.20:2OG-Fe(II) oxygenase superfamily	--	--	--
Smechr0400739	turquoise	1208	0.000973531	0.862746	1.55562	1.88923	5.63969	0.177131	-0.380533	-3.39697	K16189 phytochrome-interacting factor 4 | (RefSeq) transcription factor PIF4 (A)	ko04075: Plant hormone signal transduction	PREDICTED: transcription factor UNE10-like [Solanum lycopersicum]	UNE10_ARATH RecName: Full=Transcription factor UNE10; AltName: Full=Basic helix-loop-helix protein 16; Short=AtbHLH16; Short=bHLH 16; AltName: Full=Protein UNFERTILIZED EMBRYO SAC 10; AltName: Full=Transcription factor EN 108; AltName: Full=bHLH transcription factor bHLH016;	A0A3Q7ID06_SOLLC RecName: Full=BHLH domain-containing protein {ECO:0000259|PROSITE:PS50888};	At4g00050	GO:0005634,nucleus; GO:0009506,plasmodesma; GO:0003677,DNA binding; GO:0003700,DNA-binding transcription factor activity; GO:0046983,protein dimerization activity; GO:0009704,de-etiolation; GO:0009567,double fertilization forming a zygote and endosperm; GO:0009959,negative gravitropism; GO:0010187,negative regulation of seed germination; GO:0006355,regulation of transcription, DNA-templated; GO:0…	PF00010.26:Helix-loop-helix DNA-binding domain	bHLH	TF	bHLH
Smechr0701979	turquoise	1208	0.0012492	1.85811	-0.203336	0.369607	3.78777	-0.299903	1.18758	-4.26015	K13945 LOB domain-containing protein 29 | (RefSeq) LOB domain-containing protein 29-like (A)	--	PREDICTED: universal stress protein A-like protein isoform X2 [Solanum tuberosum]	PHO32_ARATH RecName: Full=Universal stress protein PHOS32 {ECO:0000303|PubMed:12644671}; AltName: Full=Phosphorylated protein of 32 kDa {ECO:0000303|PubMed:18285339}; Short=AtPHOS32 {ECO:0000303|PubMed:18285339}; Flags: Precursor;	M1CGX8_SOLTU SubName: Full=USP family protein {ECO:0000313|EnsemblPlants:PGSC0003DMT400067234};	At1g11360_2	GO:0009507,chloroplast; GO:0005829,cytosol; GO:0005634,nucleus; GO:0005886,plasma membrane; GO:0009536,plastid; GO:0005524,ATP binding; GO:0002238,response to molecule of fungal origin; GO:0000166,nucleotide binding; GO:0003674,molecular_function; GO:0005488,binding; GO:0008144,drug binding; GO:0017076,purine nucleotide binding; GO:0030554,adenyl nucleotide binding; GO:0032553,ribonucleotide bind…	PF00582.26:Universal stress protein family	--	--	--
Smechr0902117	turquoise	1207	0.000564193	-0.558743	-0.060229	-1.28811	2.90548	0.176271	0.890859	-2.75966	K15171 transcription elongation factor SPT4 | (RefSeq) transcription elongation factor SPT4 homolog 2-like isoform X1 (A)	--	PREDICTED: transcription elongation factor SPT4 homolog 2-like isoform X1 [Juglans regia]	SPT42_ARATH RecName: Full=Transcription elongation factor SPT4 homolog 2;	A0A2I4EGD2_JUGRE SubName: Full=transcription elongation factor SPT4 homolog 2-like isoform X1 {ECO:0000313|RefSeq:XP_018818456.1};	Hs4507311	GO:0032044,DSIF complex; GO:0000993,RNA polymerase II complex binding; GO:0008270,zinc ion binding; GO:0006325,chromatin organization; GO:0006397,mRNA processing; GO:0032786,positive regulation of DNA-templated transcription, elongation; GO:0034243,regulation of transcription elongation from RNA polymerase II promoter; GO:0005515,protein binding; GO:0043175,RNA polymerase core enzyme binding; GO:…	PF06093.13:Spt4/RpoE2 zinc finger	--	--	--
Smechr1100392	turquoise	1206	0.000993711	0.274118	-0.063338	0.87766	2.18506	0.811164	0.185073	-1.40731	K14003 prolactin regulatory element-binding protein | (RefSeq) SEC12-like protein 1 (A)	ko04141: Protein processing in endoplasmic reticulum	PREDICTED: SEC12-like protein 1 [Solanum pennellii]	PHF1_ARATH RecName: Full=SEC12-like protein 1; AltName: Full=Protein PHOSPHATE TRANSPORTER TRAFFIC FACILITATOR 1; Short=PHF-1;	A0A0V0I5A3_SOLCH SubName: Full=Putative SEC12-like protein 1-like {ECO:0000313|EMBL:JAP27450.1};	At3g52190	GO:0005783,endoplasmic reticulum; GO:0030176,integral component of endoplasmic reticulum membrane; GO:0005886,plasma membrane; GO:0005096,GTPase activator activity; GO:0016036,cellular response to phosphate starvation; GO:0006888,ER to Golgi vesicle-mediated transport; GO:0006817,phosphate ion transport; GO:0009306,protein secretion; GO:0003400,regulation of COPII vesicle coating; GO:0003674,mole…	PF00400.32:WD domain, G-beta repeat	--	--	--
Smechr0200820	turquoise	1205	0.00177359	3.36698	-0.29642	1.15097	4.74759	-0.798541	1.41303	-5.81237	K03327 multidrug resistance protein, MATE family | (RefSeq) protein DETOXIFICATION 9-like (A)	--	PREDICTED: protein DETOXIFICATION 9-like [Solanum tuberosum]	DTX14_ARATH RecName: Full=Protein DETOXIFICATION 14 {ECO:0000303|PubMed:11739388}; Short=AtDTX14 {ECO:0000303|PubMed:11739388}; AltName: Full=Multidrug and toxic compound extrusion protein 14 {ECO:0000305}; Short=MATE protein 14 {ECO:0000305};	A0A0V0IBD5_SOLCH RecName: Full=Protein DETOXIFICATION {ECO:0000256|RuleBase:RU004914}; AltName: Full=Multidrug and toxic compound extrusion protein {ECO:0000256|RuleBase:RU004914};	At1g71140	GO:0016021,integral component of membrane; GO:0016020,membrane; GO:0005774,vacuolar membrane; GO:0015297,antiporter activity; GO:0022857,transmembrane transporter activity; GO:0042910,xenobiotic transmembrane transporter activity; GO:0042908,xenobiotic transport; GO:0003674,molecular_function; GO:0005215,transporter activity; GO:0015291,secondary active transmembrane transporter activity; GO:0022…	PF01554.18:MatE	--	--	--
Smechr0300214	turquoise	1205	0.00139379	0.202348	0.737342	3.06846	4.78106	2.12878	-0.743781	-1.88227	K01176 alpha-amylase [EC:3.2.1.1] | (RefSeq) alpha-amylase isozyme 2A (A)	ko00500: Starch and sucrose metabolism; ko01100: Metabolic pathways; ko01110: Biosynthesis of secondary metabolites	PREDICTED: probable L-type lectin-domain containing receptor kinase S.5 [Solanum tuberosum]	LRKS5_ARATH RecName: Full=Probable L-type lectin-domain containing receptor kinase S.5; Short=LecRK-S.5; EC=2.7.11.1; Flags: Precursor;	M1BLW8_SOLTU SubName: Full=Lectin kinase {ECO:0000313|EnsemblPlants:PGSC0003DMT400048068};	At5g06740	GO:0016021,integral component of membrane; GO:0005886,plasma membrane; GO:0005524,ATP binding; GO:0030246,carbohydrate binding; GO:0106310,NA; GO:0106311,NA; GO:0004675,transmembrane receptor protein serine/threonine kinase activity; GO:0042742,defense response to bacterium; GO:0002229,defense response to oomycetes; GO:0000166,nucleotide binding; GO:0003674,molecular_function; GO:0005488,binding;…	PF00139.19:Legume lectin domain	--	--	--
Smechr0401078	turquoise	1203	0.00120639	0.405018	2.97905	-0.423075	4.3355	-0.976927	-0.162776	-2.30597	K05278 flavonol synthase [EC:1.14.20.6] | (RefSeq) FLS; flavonol synthase (A)	ko00941: Flavonoid biosynthesis; ko01100: Metabolic pathways; ko01110: Biosynthesis of secondary metabolites	flavonol synthase/flavanone 3-hydroxylase [Solanum tuberosum]	FLS_SOLTU RecName: Full=Flavonol synthase/flavanone 3-hydroxylase; Short=FLS; EC=1.14.11.9 {ECO:0000250|UniProtKB:Q7XZQ6}; EC=1.14.20.6 {ECO:0000250|UniProtKB:Q7XZQ6};	C0LUV3_SOLTU SubName: Full=Flavonol synthase {ECO:0000313|EMBL:ACN81826.1, ECO:0000313|EnsemblPlants:PGSC0003DMT400036565}; EC=1.14.11.23 {ECO:0000313|EMBL:ACN81826.1};	At5g08640	GO:0005737,cytoplasm; GO:0045431,flavonol synthase activity; GO:0031418,L-ascorbic acid binding; GO:0046872,metal ion binding; GO:0045486,naringenin 3-dioxygenase activity; GO:0003674,molecular_function; GO:0003824,catalytic activity; GO:0016491,oxidoreductase activity; GO:0016705,oxidoreductase activity, acting on paired donors, with incorporation or reduction of molecular oxygen; GO:0016706,oxi…	PF03171.20:2OG-Fe(II) oxygenase superfamily	--	--	--
Smechr0300989	turquoise	1201	0.00115485	-0.0650886	0.328117	0.828816	2.50304	1.00722	0.0870627	-1.13712	K10999 cellulose synthase A [EC:2.4.1.12] | (RefSeq) cellulose synthase A catalytic subunit 4 [UDP-forming] isoform X1 (A)	--	protein-tyrosine-phosphatase MKP1-like [Solanum tuberosum]	MKP1_ARATH RecName: Full=Protein-tyrosine-phosphatase MKP1; EC=3.1.3.48; AltName: Full=Mitogen-activated protein kinase phosphatase 1; Short=AtMKP1;	M1AUI7_SOLTU SubName: Full=MAP kinase phosphatase 1 {ECO:0000313|EnsemblPlants:PGSC0003DMT400030617};	At3g55270	GO:0005829,cytosol; GO:0017017,MAP kinase tyrosine/serine/threonine phosphatase activity; GO:0004725,protein tyrosine phosphatase activity; GO:0006952,defense response; GO:1902065,response to L-glutamate; GO:0009651,response to salt stress; GO:0010224,response to UV-B; GO:0010225,response to UV-C; GO:0003674,molecular_function; GO:0003824,catalytic activity; GO:0004721,phosphoprotein phosphatase …	PF00782.20:Dual specificity phosphatase, catalytic domain	--	--	--
Smechr0302478	turquoise	1200	0.0016979	0.281832	-0.337233	1.62685	5.01312	3.12031	1.76241	-2.20007	K05391 cyclic nucleotide gated channel, plant | (RefSeq) probable cyclic nucleotide-gated ion channel 20, chloroplastic (A)	ko04626: Plant-pathogen interaction	PREDICTED: probable cyclic nucleotide-gated ion channel 20, chloroplastic [Capsicum annuum]	CNG20_ARATH RecName: Full=Probable cyclic nucleotide-gated ion channel 20, chloroplastic; AltName: Full=Cyclic nucleotide-binding transporter 1; Flags: Precursor;	A0A0V0IR14_SOLCH SubName: Full=Putative cyclic nucleotide-gated ion channel 20, chloroplastic-like {ECO:0000313|EMBL:JAP34980.1};	At3g17700	GO:0009535,chloroplast thylakoid membrane; GO:0016021,integral component of membrane; GO:0005516,calmodulin binding; GO:0030552,cAMP binding; GO:0030553,cGMP binding; GO:0005216,ion channel activity; GO:0009624,response to nematode; GO:0005515,protein binding; GO:0003674,molecular_function; GO:0005488,binding; GO:0000166,nucleotide binding; GO:0017076,purine nucleotide binding; GO:0030551,cyclic …	PF00520.31:Ion transport protein	--	--	--
novel.3343	turquoise	1200	0.000923561	-1.00003	0.550896	1.37432	3.74136	1.7778	-0.614531	-1.3838	K20562 biphenyl-4-hydroxylase | (RefSeq) cytochrome P450 CYP736A12-like (A)	--	hypothetical protein CQW23_28116 [Capsicum baccatum]	C7150_PRUMU RecName: Full=Cytochrome P450 71AU50 {ECO:0000303|PubMed:25015725}; EC=1.14.-.- {ECO:0000305};	M1B3L3_SOLTU SubName: Full=Flavonoid 3-hydroxylase {ECO:0000313|EnsemblPlants:PGSC0003DMT400036400};	At4g36220	GO:0016021,integral component of membrane; GO:0020037,heme binding; GO:0005506,iron ion binding; GO:0004497,monooxygenase activity; GO:0016705,oxidoreductase activity, acting on paired donors, with incorporation or reduction of molecular oxygen; GO:0003674,molecular_function; GO:0005488,binding; GO:0046906,tetrapyrrole binding; GO:0048037,cofactor binding; GO:0097159,organic cyclic compound bindi…	PF00067.22:Cytochrome P450	--	--	--
Smechr0702646	turquoise	1198	0.000544334	1.95152	0.345833	1.04435	6.55772	1.8383	2.74213	-4.34224	K05666 ATP-binding cassette, subfamily C (CFTR/MRP), member 2 | (RefSeq) ABC transporter C family member 3-like (A)	ko02010: ABC transporters	PREDICTED: ABC transporter C family member 3 [Solanum tuberosum]	AB3C_ARATH RecName: Full=ABC transporter C family member 3; Short=ABC transporter ABCC.3; Short=AtABCC3; EC=7.6.2.2; AltName: Full=ATP-energized glutathione S-conjugate pump 3; AltName: Full=Glutathione S-conjugate-transporting ATPase 3; AltName: Full=Multidrug resistance-associated protein 3;	A0A0V0IZT4_SOLCH SubName: Full=Putative ABC transporter C family member 3-like {ECO:0000313|EMBL:JAP38031.1};	At3g13080	GO:0048046,apoplast; GO:0016021,integral component of membrane; GO:0016020,membrane; GO:0000325,plant-type vacuole; GO:0009506,plasmodesma; GO:0005774,vacuolar membrane; GO:0005773,vacuole; GO:0015431,glutathione S-conjugate-exporting ATPase activity; GO:0008559,xenobiotic transmembrane transporting ATPase activity; GO:0005524,ATP binding; GO:0042626,ATPase activity, coupled to transmembrane move…	PF00664.23:ABC transporter transmembrane region	--	--	--
Smechr0202240	turquoise	1196	0.000434033	0.317827	-0.424396	0.151441	3.10628	1.15064	1.27277	-2.35133	K00475 naringenin 3-dioxygenase [EC:1.14.11.9] | (RefSeq) NtF3H; naringenin,2-oxoglutarate 3-dioxygenase (A)	ko00941: Flavonoid biosynthesis; ko01100: Metabolic pathways; ko01110: Biosynthesis of secondary metabolites	flavanone 3-hydroxylase [Solanum melongena]	FL3H_PETHY RecName: Full=Naringenin,2-oxoglutarate 3-dioxygenase; EC=1.14.11.9 {ECO:0000250|UniProtKB:Q7XZQ7}; AltName: Full=FHT; AltName: Full=Flavanone-3-hydroxylase; Short=F3H; Flags: Fragment;	A0A193AUC6_SOLME SubName: Full=Flavanone 3-hydroxylase {ECO:0000313|EMBL:ANN02873.1};	At3g51240	GO:0031418,L-ascorbic acid binding; GO:0046872,metal ion binding; GO:0045486,naringenin 3-dioxygenase activity; GO:0009813,flavonoid biosynthetic process; GO:0003674,molecular_function; GO:0030246,carbohydrate binding; GO:0005488,binding; GO:0019842,vitamin binding; GO:0031406,carboxylic acid binding; GO:0036094,small molecule binding; GO:0043167,ion binding; GO:0043168,anion binding; GO:0043177,…	PF03171.20:2OG-Fe(II) oxygenase superfamily	--	--	--
Smechr0900309	turquoise	1195	0.000955766	0.941651	2.15723	3.2372	6.30924	1.6598	-0.630558	-2.49687	K13430 serine/threonine-protein kinase PBS1 [EC:2.7.11.1] | (RefSeq) serine/threonine-protein kinase PBS1 (A)	ko04626: Plant-pathogen interaction	Serine/threonine-protein kinase PBS1 [Capsicum annuum]	PBL7_ARATH RecName: Full=Probable serine/threonine-protein kinase PBL7 {ECO:0000305}; EC=2.7.11.1 {ECO:0000269|PubMed:21855796}; AltName: Full=CDG1-like protein 1 {ECO:0000303|PubMed:21855796}; AltName: Full=PBS1-like protein 7 {ECO:0000303|PubMed:20413097};	A0A2G2YQN2_CAPAN SubName: Full=Serine/threonine-protein kinase PBS1 {ECO:0000313|EMBL:PHT72043.1};	At5g02800	GO:0005886,plasma membrane; GO:0005524,ATP binding; GO:0106310,NA; GO:0106311,NA; GO:0009742,brassinosteroid mediated signaling pathway; GO:1900459,positive regulation of brassinosteroid mediated signaling pathway; GO:0006468,protein phosphorylation; GO:0000166,nucleotide binding; GO:0003674,molecular_function; GO:0005488,binding; GO:0008144,drug binding; GO:0017076,purine nucleotide binding; GO:…	PF07714.17:Protein tyrosine kinase	--	--	--
Smechr0902114	turquoise	1194	0.000660439	-1.35795	0.836071	3.08907	6.02523	3.43334	-1.03089	-1.72995	K09286 EREBP-like factor | (RefSeq) STWAAEIRD, HRE2a; DNA binding protein homolog (A)	--	DNA binding protein homolog [Solanum tuberosum]	RAP23_ARATH RecName: Full=Ethylene-responsive transcription factor RAP2-3; AltName: Full=Cadmium-induced protein AS30; AltName: Full=Ethylene response factor 72; Short=ERF72; AltName: Full=Ethylene-responsive element binding protein; Short=AtEBP; AltName: Full=Protein RELATED TO APETALA2 3; Short=Related to AP2 3;	M1D4K4_SOLTU SubName: Full=DNA binding protein homolog {ECO:0000313|EnsemblPlants:PGSC0003DMT400081322};	At3g16770	GO:0005737,cytoplasm; GO:0005634,nucleus; GO:0005886,plasma membrane; GO:0003677,DNA binding; GO:0003700,DNA-binding transcription factor activity; GO:0000976,transcription regulatory region sequence-specific DNA binding; GO:0008219,cell death; GO:0009873,ethylene-activated signaling pathway; GO:0010286,heat acclimation; GO:0045893,positive regulation of transcription, DNA-templated; GO:0009735,r…	PF00847.20:AP2 domain	AP2/ERF-ERF	TF	AP2/ERF->AP2/ERF-ERF
Smechr0202000	turquoise	1192	0.00216667	-0.866028	-0.675709	1.75421	3.01655	1.41155	-1.23591	-2.25106	K17839 polyamine oxidase [EC:1.5.3.17 1.5.3.-] | (RefSeq) probable polyamine oxidase 4 (A)	ko00330: Arginine and proline metabolism; ko00410: beta-Alanine metabolism; ko00770: Pantothenate and CoA biosynthesis; ko01100: Metabolic pathways	PREDICTED: probable polyamine oxidase 4 [Solanum lycopersicum]	PAO4_ARATH RecName: Full=Probable polyamine oxidase 4 {ECO:0000303|PubMed:18703589}; Short=AtPAO4 {ECO:0000303|PubMed:18703589}; EC=1.5.3.16 {ECO:0000269|PubMed:18703589}; AltName: Full=Amine oxidase 2 {ECO:0000312|EMBL:AAO85405.1};	A0A6N2CG86_SOLCI RecName: Full=Amino_oxidase domain-containing protein {ECO:0000259|Pfam:PF01593};	At1g65840	GO:0005777,peroxisome; GO:0052895,N1-acetylspermine:oxygen oxidoreductase (N1-acetylspermidine-forming) activity; GO:0052894,norspermine:oxygen oxidoreductase activity; GO:0016491,oxidoreductase activity; GO:0046592,polyamine oxidase activity; GO:0052902,spermidine:oxygen oxidoreductase (3-aminopropanal-forming) activity; GO:0052901,spermine:oxygen oxidoreductase (spermidine-forming) activity; GO…	PF01593.24:Flavin containing amine oxidoreductase	--	--	--
Smechr0402560	turquoise	1191	0.000553171	0.49819	1.0548	0.305182	2.58422	-0.096906	0.0688171	-1.59611	K14494 DELLA protein | (RefSeq) DELLA protein GAIP-B-like (A)	ko04075: Plant hormone signal transduction	PREDICTED: protein NLP4-like [Solanum pennellii]	NLP4_ARATH RecName: Full=Protein NLP4; Short=AtNLP4; AltName: Full=NIN-like protein 4; AltName: Full=Nodule inception protein-like protein 4;	A0A6N2BBH8_SOLCI SubName: Full=Uncharacterized protein {ECO:0000313|EMBL:TMW89493.1};	At1g20640	GO:0005634,nucleus; GO:0003677,DNA binding; GO:0003700,DNA-binding transcription factor activity; GO:0003674,molecular_function; GO:0003676,nucleic acid binding; GO:0005488,binding; GO:0097159,organic cyclic compound binding; GO:1901363,heterocyclic compound binding; GO:0140110,transcription regulator activity; GO:0005622,intracellular; GO:0005575,cellular_component; GO:0005623,cell; GO:0043231,i…	PF02042.15:RWP-RK domain	RWP-RK	TF	RWP-RK
Smechr0501943	turquoise	1189	0.000921473	-1.77131	-0.0703019	5.05123	8.60394	3.59156	-3.24959	-5.0532	K10256 omega-6 fatty acid desaturase / acyl-lipid omega-6 desaturase (Delta-12 desaturase) [EC:1.14.19.6 1.14.19.22] | (RefSeq) delta(12)-fatty-acid desaturase FAD2-like (A)	ko01040: Biosynthesis of unsaturated fatty acids; ko01100: Metabolic pathways; ko01212: Fatty acid metabolism	PREDICTED: delta(12) oleic acid desaturase FAD2-like [Solanum tuberosum]	FAD6E_ARATH RecName: Full=Delta(12)-fatty-acid desaturase {ECO:0000303|PubMed:7907506}; Short=Fatty acid desaturase 2 {ECO:0000303|PubMed:7907506}; EC=1.14.19.22 {ECO:0000269|PubMed:1730697}; EC=1.14.19.6 {ECO:0000269|PubMed:8685264}; AltName: Full=Omega-6 fatty acid desaturase, endoplasmic reticulum {ECO:0000303|PubMed:7907506};	M1D786_SOLTU SubName: Full=Fatty acid desaturase {ECO:0000313|EnsemblPlants:PGSC0003DMT400083859};	At3g12120	GO:0005789,endoplasmic reticulum membrane; GO:0016021,integral component of membrane; GO:0102871,1-16:0-2-18:1-phosphatidylcholine desaturase activity; GO:0102855,1-18:1-2-18:2-phosphatidylcholine desaturase activity; GO:0102860,1-18:1-2-18:2-phosphatidylcholine synthase activity; GO:0102857,1-18:1-2-18:3-phosphatidylcholinedesaturase activity; GO:0102861,1-18:2-2-18:1-phosphatidylcholine desatur…	PF00487.24:Fatty acid desaturase	--	--	--
Smechr0800099	turquoise	1189	0.000519273	-0.482192	-0.0820482	0.651076	2.83142	1.00486	-0.168748	-1.87821	--	--	PREDICTED: myosin heavy chain, cardiac muscle isoform [Capsicum annuum]	--	A0A1U8F775_CAPAN SubName: Full=myosin heavy chain, cardiac muscle isoform {ECO:0000313|RefSeq:XP_016552074.1};	At1g63300	--	PF10358.9:N-terminal C2 in EEIG1 and EHBP1 proteins	--	--	--
Smechr1200093	turquoise	1188	0.00097399	1.3249	1.12255	0.548504	3.1269	-1.59635	-0.839985	-3.56932	K12355 coniferyl-aldehyde dehydrogenase [EC:1.2.1.68] | (RefSeq) aldehyde dehydrogenase family 2 member C4-like (A)	ko00940: Phenylpropanoid biosynthesis	PREDICTED: aldehyde dehydrogenase family 2 member C4-like [Solanum tuberosum]	ALDH1_ARTAN RecName: Full=Aldehyde dehydrogenase 1 {ECO:0000303|Ref.1}; EC=1.2.1.- {ECO:0000269|Ref.1}; AltName: Full=Artemisinic aldehyde oxidase {ECO:0000305|Ref.1}; Short=Artemisinate synthase {ECO:0000305|Ref.1}; AltName: Full=Dihydroartemisinic aldehyde oxidase {ECO:0000305|Ref.1};	M0ZHF7_SOLTU SubName: Full=Aldehyde dehydrogenase {ECO:0000313|EnsemblPlants:PGSC0003DMT400000852};	At3g48000	GO:0005829,cytosol; GO:0016620,oxidoreductase activity, acting on the aldehyde or oxo group of donors, NAD or NADP as acceptor; GO:0003674,molecular_function; GO:0003824,catalytic activity; GO:0016491,oxidoreductase activity; GO:0016903,oxidoreductase activity, acting on the aldehyde or oxo group of donors; GO:0005622,intracellular; GO:0005575,cellular_component; GO:0005623,cell; GO:0005737,cytop…	PF00171.22:Aldehyde dehydrogenase family	--	--	--
Smechr0501656	turquoise	1188	0.000466019	0.445561	0.297324	0.282746	1.17436	0.0814757	0.21729	-0.765488	K00029 malate dehydrogenase (oxaloacetate-decarboxylating)(NADP+) [EC:1.1.1.40] | (RefSeq) ME1; NADP-dependent malic enzyme, chloroplastic (A)	ko00620: Pyruvate metabolism; ko00710: Carbon fixation in photosynthetic organisms; ko01100: Metabolic pathways; ko01200: Carbon metabolism	PREDICTED: NADP-dependent malic enzyme, chloroplastic isoform X2 [Capsicum annuum]	MAOC_SOLLC RecName: Full=NADP-dependent malic enzyme, chloroplastic; Short=NADP-ME; EC=1.1.1.40; Flags: Fragment;	A0A2G3B325_CAPCH RecName: Full=Malic enzyme {ECO:0000256|RuleBase:RU003426};	At1g79750	GO:0009507,chloroplast; GO:0004471,malate dehydrogenase (decarboxylating) (NAD+) activity; GO:0004473,malate dehydrogenase (decarboxylating) (NADP+) activity; GO:0004470,malic enzyme activity; GO:0046872,metal ion binding; GO:0051287,NAD binding; GO:0008948,oxaloacetate decarboxylase activity; GO:0006108,malate metabolic process; GO:0006090,pyruvate metabolic process; GO:0003674,molecular_functio…	PF03949.15:Malic enzyme, NAD binding domain	--	--	--
Smechr0401872	turquoise	1187	0.000646197	1.28223	0.769754	0.81242	3.80488	1.02485	1.4703	-1.9848	K13415 protein brassinosteroid insensitive 1 [EC:2.7.10.1 2.7.11.1] | (RefSeq) systemin receptor SR160-like (A)	ko04075: Plant hormone signal transduction	hypothetical protein CQW23_10415 [Capsicum baccatum]	MIK2_ARATH RecName: Full=MDIS1-interacting receptor like kinase 2 {ECO:0000303|PubMed:26863186}; Short=AtMIK2 {ECO:0000303|PubMed:26863186}; AltName: Full=Probable LRR receptor-like serine/threonine-protein kinase At4g08850; EC=2.7.11.1 {ECO:0000305}; Flags: Precursor;	A0A2G2WZK0_CAPBA RecName: Full=Protein kinase domain-containing protein {ECO:0000259|PROSITE:PS50011};	At4g08850	GO:0016021,integral component of membrane; GO:0005886,plasma membrane; GO:0009506,plasmodesma; GO:0090406,pollen tube; GO:0005524,ATP binding; GO:0106310,NA; GO:0106311,NA; GO:0009755,hormone-mediated signaling pathway; GO:0010183,pollen tube guidance; GO:0000166,nucleotide binding; GO:0003674,molecular_function; GO:0005488,binding; GO:0008144,drug binding; GO:0017076,purine nucleotide binding; G…	PF07714.17:Protein tyrosine kinase	--	--	--
Smechr0800313	turquoise	1187	0.000493168	-0.481394	-0.099544	1.89616	8.61522	6.52624	4.17539	-2.22989	K13691 pathogen-inducible salicylic acid glucosyltransferase [EC:2.4.1.-] | (RefSeq) UDP-glycosyltransferase 74G1-like isoform X1 (A)	--	PREDICTED: UDP-glycosyltransferase 74G1-like isoform X1 [Solanum lycopersicum]	U74E2_ARATH RecName: Full=UDP-glycosyltransferase 74E2; EC=2.4.1.- {ECO:0000269|PubMed:20798329};	A0A0V0ICV0_SOLCH RecName: Full=Glycosyltransferase {ECO:0000256|RuleBase:RU362057}; EC=2.4.1.- {ECO:0000256|RuleBase:RU362057};	At1g05680	GO:0052638,indole-3-butyrate beta-glucosyltransferase activity; GO:0080043,quercetin 3-O-glucosyltransferase activity; GO:0080044,quercetin 7-O-glucosyltransferase activity; GO:0035251,UDP-glucosyltransferase activity; GO:0071475,cellular hyperosmotic salinity response; GO:0071215,cellular response to abscisic acid stimulus; GO:0070301,cellular response to hydrogen peroxide; GO:0042631,cellular r…	PF00201.18:UDP-glucoronosyl and UDP-glucosyl transferase	--	--	--
Smechr1000396	turquoise	1184	0.000517494	-1.46804	0.14205	0.489361	3.5233	1.11789	-0.887423	-2.23353	K09838 zeaxanthin epoxidase [EC:1.14.15.21] | (RefSeq) zeaxanthin epoxidase, chloroplastic (A)	ko00906: Carotenoid biosynthesis; ko01100: Metabolic pathways; ko01110: Biosynthesis of secondary metabolites	PREDICTED: FAD-dependent urate hydroxylase-like [Solanum tuberosum]	MO2_ARATH RecName: Full=Monooxygenase 2 {ECO:0000303|PubMed:10216258}; Short=AtMO2 {ECO:0000303|PubMed:10216258}; EC=1.14.13.-;	A0A0V0HZD1_SOLCH SubName: Full=Putative zeaxanthin epoxidase, chloroplastic-like {ECO:0000313|EMBL:JAP25434.1}; Flags: Fragment;	At4g38540	GO:0005886,plasma membrane; GO:0071949,FAD binding; GO:0004497,monooxygenase activity; GO:0002239,response to oomycetes; GO:0000166,nucleotide binding; GO:0003674,molecular_function; GO:0005488,binding; GO:0036094,small molecule binding; GO:0043167,ion binding; GO:0043168,anion binding; GO:0048037,cofactor binding; GO:0050660,flavin adenine dinucleotide binding; GO:0050662,coenzyme binding; GO:00…	PF01494.19:FAD binding domain	--	--	--
Smechr0702027	turquoise	1179	0.00115483	0.718719	0.626906	1.38268	3.36531	1.28647	0.613343	-1.42292	--	--	PREDICTED: protein ULTRAPETALA 1-like [Solanum tuberosum]	ULT1_ARATH RecName: Full=Protein ULTRAPETALA 1 {ECO:0000303|PubMed:15673576};	M1BKA1_SOLTU SubName: Full=Protein ULTRAPETALA1 {ECO:0000313|EnsemblPlants:PGSC0003DMT400047204};	At2g20825	GO:0005829,cytosol; GO:0005634,nucleus; GO:0003677,DNA binding; GO:0046872,metal ion binding; GO:0007275,multicellular organism development; GO:0009910,negative regulation of flower development; GO:0009909,regulation of flower development; GO:1905435,regulation of histone H3-K4 trimethylation; GO:1901000,regulation of response to salt stress; GO:0003674,molecular_function; GO:0003676,nucleic acid…	PF01342.21:SAND domain	ULT	TF	ULT
Smechr0501838	turquoise	1176	0.00108118	-2.00846	-0.33881	1.84376	4.49423	-0.189285	-4.05533	-4.99977	K13496 UDP-glucosyltransferase 73C [EC:2.4.1.-] | (RefSeq) UDP-glycosyltransferase 73C3-like (A)	ko00908: Zeatin biosynthesis; ko01110: Biosynthesis of secondary metabolites	PREDICTED: UDP-glycosyltransferase 73C3-like [Solanum tuberosum]	U73C4_SOLLC RecName: Full=UDP-glycosyltransferase 73C4 {ECO:0000303|PubMed:28482127}; Short=SlUGT73C4 {ECO:0000303|PubMed:28482127}; EC=2.4.1.- {ECO:0000305};	M1CSI5_SOLTU RecName: Full=Glycosyltransferase {ECO:0000256|RuleBase:RU362057}; EC=2.4.1.- {ECO:0000256|RuleBase:RU362057};	At2g36800	GO:0005737,cytoplasm; GO:0005634,nucleus; GO:0008194,UDP-glycosyltransferase activity; GO:0003674,molecular_function; GO:0003824,catalytic activity; GO:0016740,transferase activity; GO:0016757,transferase activity, transferring glycosyl groups; GO:0005622,intracellular; GO:0005575,cellular_component; GO:0005623,cell; GO:0044424,intracellular part; GO:0044464,cell part; GO:0043231,intracellular me…	--	WRKY	TF	WRKY
Smechr0801974	turquoise	1172	0.000891866	0.303623	0.417895	0.672089	1.7619	0.0697478	-0.316018	-1.24414	--	--	PREDICTED: uncharacterized protein LOC102599612 [Solanum tuberosum]	RITF1_ARATH RecName: Full=Protein RGF1 INDUCIBLE TRANSCRIPTION FACTOR 1 {ECO:0000303|PubMed:31801996};	M1BH72_SOLTU SubName: Full=Zinc-binding protein {ECO:0000313|EnsemblPlants:PGSC0003DMT400045164};	At4g17900	GO:0005634,nucleus; GO:0046872,metal ion binding; GO:0010078,maintenance of root meristem identity; GO:2000377,regulation of reactive oxygen species metabolic process; GO:2000280,regulation of root development; GO:0043434,response to peptide hormone; GO:0003674,molecular_function; GO:0005488,binding; GO:0043167,ion binding; GO:0043169,cation binding; GO:0007275,multicellular organism development;…	PF04640.14:PLATZ transcription factor	PLATZ	TF	PLATZ
Smechr0201570	green	420	0.032959	1.90999	1.27905	2.96376	-0.933335	-1.88459	-2.95887	0.359536	K20890 xylan alpha-glucuronosyltransferase [EC:2.4.1.-] | (RefSeq) UDP-glucuronate:xylan alpha-glucuronosyltransferase 1-like (A)	--	PREDICTED: ankyrin repeat-containing protein At5g02620-like [Solanum lycopersicum]	ITN1_ARATH RecName: Full=Ankyrin repeat-containing protein ITN1; AltName: Full=Protein INCREASED TOLERANCE TO NACL {ECO:0000303|PubMed:18643991};	A0A3Q7F2U4_SOLLC RecName: Full=ANK_REP_REGION domain-containing protein {ECO:0000259|PROSITE:PS50297};	At3g18670	GO:0016021,integral component of membrane; GO:0016020,membrane; GO:0005634,nucleus; GO:0005886,plasma membrane; GO:0034613,cellular protein localization; GO:0009651,response to salt stress; GO:0008104,protein localization; GO:0008150,biological_process; GO:0033036,macromolecule localization; GO:0051179,localization; GO:0051641,cellular localization; GO:0070727,cellular macromolecule localization;…	PF13962.6:Domain of unknown function	--	--	--
Smechr0502229	green	413	0.0137184	0	0	5.85082	0.806959	-9.87093	-15.3089	-10.3917	--	--	--	--	M1BI96_SOLTU SubName: Full=Arabinogalactan-protein {ECO:0000313|EnsemblPlants:PGSC0003DMT400045829};	--	--	--	--	--	--
Smechr0600508	green	406	0.0250871	0	0	2.87782	-0.57117	-11.4514	-13.9153	-10.5945	--	--	hypothetical protein A4A49_15662 [Nicotiana attenuata]	--	A0A314LCY5_NICAT SubName: Full=Uncharacterized protein {ECO:0000313|EMBL:OIT39498.1};	--	--	--	--	--	--
Smechr0202242	green	405	0.00499566	-3.40136	-1.20734	7.17135	1.22802	3.88796	-6.73138	1.48281	K03860 phosphatidylinositol N-acetylglucosaminyltransferase subunit Q | (RefSeq) N-acetylglucosaminyl-phosphatidylinositol biosynthetic protein gpi1-like (A)	ko00563: Glycosylphosphatidylinositol (GPI)-anchor biosynthesis; ko01100: Metabolic pathways	PREDICTED: gibberellin-regulated protein 11 [Solanum lycopersicum]	GASAB_ARATH RecName: Full=Gibberellin-regulated protein 11; AltName: Full=GAST1 protein homolog 11; Flags: Precursor;	A0A0V0GQE8_SOLCH SubName: Full=Putative snakin-2-like {ECO:0000313|EMBL:JAP10452.1};	At4g09600	GO:0005576,extracellular region; GO:0009740,gibberellic acid mediated signaling pathway; GO:0001101,response to acid chemical; GO:0007165,signal transduction; GO:0007154,cell communication; GO:0008150,biological_process; GO:0009719,response to endogenous stimulus; GO:0009725,response to hormone; GO:0009739,response to gibberellin; GO:0009755,hormone-mediated signaling pathway; GO:0009987,cellular…	PF02704.14:Gibberellin regulated protein	--	--	--
novel.6442	green	395	0.0102214	5.2674	1.65038	7.06508	3.77723	-0.449483	-3.23162	-3.51209	--	--	hypothetical protein T459_12501 [Capsicum annuum]	--	A0A2G2ZQ02_CAPAN SubName: Full=Uncharacterized protein {ECO:0000313|EMBL:PHT84058.1};	--	--	PF03058.14:Sar8.2 family	--	--	--
Smechr1200067	green	394	0.00459885	-2.11859	-2.39224	2.97535	-7.19862	0.761591	-4.3565	5.56316	--	--	--	--	--	--	--	--	--	--	--
Smechr1101149	green	388	0.0548969	-0.495162	-0.463192	2.39551	0.597313	-0.0067092	-2.9261	-1.03856	K19525 vacuolar protein sorting-associated protein 13A/C | (RefSeq) uncharacterized protein LOC103405321 isoform X1 (A)	--	PREDICTED: uncharacterized protein LOC102604240 [Solanum tuberosum]	--	M0ZYB3_SOLTU SubName: Full=Uncharacterized protein {ECO:0000313|EnsemblPlants:PGSC0003DMT400010601};	At3g04350	--	PF06101.11:Vacuolar protein sorting-associated protein 62	--	--	--
Smechr0302633	green	387	0.0147611	-1.61215	-0.386838	1.65963	-1.3838	-1.43082	-4.74258	-0.404997	--	--	PREDICTED: uncharacterized protein LOC102583540 [Solanum tuberosum]	--	M1B7Y0_SOLTU RecName: Full=Methyltransf_11 domain-containing protein {ECO:0000259|Pfam:PF08241};	At1g24480	GO:0008168,methyltransferase activity; GO:0003674,molecular_function; GO:0003824,catalytic activity; GO:0016740,transferase activity; GO:0016741,transferase activity, transferring one-carbon groups	PF08241.12:Methyltransferase domain	--	--	--
Smechr0602249	green	386	0.0170529	0.342086	0.297972	3.50486	1.33971	-0.159037	-3.33051	-1.16842	--	--	PREDICTED: uncharacterized protein LOC104109496 [Nicotiana tomentosiformis]	--	A0A1S4CHW7_TOBAC SubName: Full=uncharacterized protein LOC107819186 {ECO:0000313|RefSeq:XP_016500763.1};	--	GO:0016021,integral component of membrane; GO:0005575,cellular_component; GO:0016020,membrane; GO:0031224,intrinsic component of membrane; GO:0044425,membrane part	--	--	--	--
Smechr0601046	green	384	0.0027272	0.0886564	0.94062	4.92819	2.08118	1.161	-3.69181	0.0493507	--	--	hypothetical protein A4A49_16537 [Nicotiana attenuata]	--	A0A6N2BU11_SOLCI SubName: Full=Uncharacterized protein {ECO:0000313|EMBL:TMW96391.1};	--	GO:0016021,integral component of membrane; GO:0005575,cellular_component; GO:0016020,membrane; GO:0031224,intrinsic component of membrane; GO:0044425,membrane part	--	--	--	--
Smechr0800477	green	384	0.00684964	-2.85335	-3.13286	1.9053	-1.58333	-0.679288	-5.47838	-2.19645	K00276 primary-amine oxidase [EC:1.4.3.21] | (RefSeq) copper methylamine oxidase-like (A)	ko00260: Glycine, serine and threonine metabolism; ko00350: Tyrosine metabolism; ko00360: Phenylalanine metabolism; ko00410: beta-Alanine metabolism; ko00950: Isoquinoline alkaloid biosynthesis; ko00960: Tropane, piperidine and pyridine alkaloid biosynthesis; ko01100: Metabolic pathways; ko01110: Biosynthesis of secondary metabolites	PREDICTED: copper methylamine oxidase-like [Solanum tuberosum]	AMO_ARATH RecName: Full=Primary amine oxidase; EC=1.4.3.21 {ECO:0000250|UniProtKB:P46883}; AltName: Full=Amine oxidase [copper-containing]; Flags: Precursor;	M1C4I0_SOLTU RecName: Full=Amine oxidase {ECO:0000256|RuleBase:RU000672}; EC=1.4.3.- {ECO:0000256|RuleBase:RU000672};	At2g42490	GO:0052595,aliphatic-amine oxidase activity; GO:0052594,aminoacetone:oxygen oxidoreductase(deaminating) activity; GO:0005507,copper ion binding; GO:0052596,phenethylamine:oxygen oxidoreductase (deaminating) activity; GO:0008131,primary amine oxidase activity; GO:0048038,quinone binding; GO:0052593,tryptamine:oxygen oxidoreductase (deaminating) activity; GO:0009738,abscisic acid-activated signalin…	PF01179.20:Copper amine oxidase, enzyme domain	--	--	--
Smechr0900955	green	382	0.00353004	0.300231	-0.435435	2.70173	0.381325	0.218209	-2.20994	-0.569082	--	--	PREDICTED: protein LURP-one-related 10-like [Solanum tuberosum]	LOR15_ARATH RecName: Full=Protein LURP-one-related 15;	A0A3Q7IVF5_SOLLC SubName: Full=Uncharacterized protein {ECO:0000313|EnsemblPlants:Solyc09g014860.3.1};	At5g01750	GO:0005829,cytosol; GO:0005886,plasma membrane; GO:0019904,protein domain specific binding; GO:0005515,protein binding; GO:0003674,molecular_function; GO:0005488,binding; GO:0005622,intracellular; GO:0005575,cellular_component; GO:0005623,cell; GO:0005737,cytoplasm; GO:0044424,intracellular part; GO:0044444,cytoplasmic part; GO:0044464,cell part; GO:0016020,membrane; GO:0071944,cell periphery	PF04525.12:LURP-one-related	--	--	--
Smechr1002042	green	382	0.00390015	-1.17743	-0.602115	1.64809	-0.948536	-0.276322	-3.12598	0.100031	K15397 3-ketoacyl-CoA synthase [EC:2.3.1.199] | (RefSeq) 3-ketoacyl-CoA synthase 20-like (A)	ko00062: Fatty acid elongation; ko01100: Metabolic pathways; ko01110: Biosynthesis of secondary metabolites; ko04626: Plant-pathogen interaction	PREDICTED: 3-ketoacyl-CoA synthase 20-like [Solanum tuberosum]	KCS20_ARATH RecName: Full=3-ketoacyl-CoA synthase 20 {ECO:0000303|PubMed:18465198}; Short=KCS-20 {ECO:0000303|PubMed:18465198}; EC=2.3.1.199 {ECO:0000305}; AltName: Full=Very long-chain fatty acid condensing enzyme 20 {ECO:0000303|PubMed:18465198}; Short=VLCFA condensing enzyme 20 {ECO:0000303|PubMed:18465198};	A0A0V0IFM1_SOLCH RecName: Full=3-ketoacyl-CoA synthase {ECO:0000256|PIRNR:PIRNR036417}; EC=2.3.1.- {ECO:0000256|PIRNR:PIRNR036417};	At5g43760	GO:0016021,integral component of membrane; GO:0102336,3-oxo-arachidoyl-CoA synthase activity; GO:0102337,3-oxo-cerotoyl-CoA synthase activity; GO:0102338,3-oxo-lignoceronyl-CoA synthase activity; GO:0009922,fatty acid elongase activity; GO:0102756,very-long-chain 3-ketoacyl-CoA synthase activity; GO:0006633,fatty acid biosynthetic process; GO:0009409,response to cold; GO:0009416,response to light…	PF08392.12:FAE1/Type III polyketide synthase-like protein	--	--	--
Smechr0104009	green	377	0.025242	1.54374	-1.34239	1.14191	-5.90672	-13.1266	-12.5627	-8.41454	--	--	PREDICTED: defensin Ec-AMP-D2-like [Cucumis sativus]	DEF2_CAPAN RecName: Full=Defensin J1-2; Flags: Precursor;	A0A1S4DS60_CUCME SubName: Full=defensin Ec-AMP-D2-like {ECO:0000313|RefSeq:XP_016898837.1};	At2g02100	GO:0005576,extracellular region; GO:0050832,defense response to fungus; GO:0031640,killing of cells of other organism; GO:0006952,defense response; GO:0006950,response to stress; GO:0008150,biological_process; GO:0009605,response to external stimulus; GO:0009607,response to biotic stimulus; GO:0051707,response to other organism; GO:0009620,response to fungus; GO:0043207,response to external bioti…	PF00304.20:Gamma-thionin family	--	--	--
novel.6422	green	376	0.00364748	2.11183	1.63594	3.31293	0.817831	-1.28868	-2.49869	-0.44112	--	--	pathogenesis-related protein 10 [Solanum virginianum]	PRS2_SOLTU RecName: Full=Pathogenesis-related protein STH-2;	Q4KYL1_9SOLN SubName: Full=Pathogenesis-related protein 10 {ECO:0000313|EMBL:AAU00066.1};	--	GO:0005737,cytoplasm; GO:0005634,nucleus; GO:0010427,abscisic acid binding; GO:0004864,protein phosphatase inhibitor activity; GO:0038023,signaling receptor activity; GO:0009738,abscisic acid-activated signaling pathway; GO:0006952,defense response; GO:0080163,regulation of protein serine/threonine phosphatase activity; GO:0009607,response to biotic stimulus; GO:0003674,molecular_function; GO:000…	PF00407.19:Pathogenesis-related protein Bet v I family	--	--	--
Smechr0701954	green	374	0.00126372	0.818365	-0.784142	2.25416	-1.06807	-1.37031	-2.82477	-1.05554	K13457 disease resistance protein RPM1 | (GenBank) NB-ARC domain disease resistance protein (A)	ko04626: Plant-pathogen interaction	PREDICTED: disease resistance RPP13-like protein 4 [Solanum tuberosum]	R13L4_ARATH RecName: Full=Disease resistance RPP13-like protein 4; AltName: Full=Disease resistance protein ZAR1 {ECO:0000305}; AltName: Full=Protein HOPZ-ACTIVATED RESISTANCE 1 {ECO:0000303|PubMed:20368970}; Short=AtZAR1 {ECO:0000303|PubMed:28652264};	M1CH50_SOLTU SubName: Full=Nbs-lrr resistance protein {ECO:0000313|EnsemblPlants:PGSC0003DMT400067354};	At3g50950	GO:0005634,nucleus; GO:0005886,plasma membrane; GO:0043531,ADP binding; GO:0043621,protein self-association; GO:0042742,defense response to bacterium; GO:0050829,defense response to Gram-negative bacterium; GO:0050776,regulation of immune response; GO:0000166,nucleotide binding; GO:0003674,molecular_function; GO:0005488,binding; GO:0017076,purine nucleotide binding; GO:0030554,adenyl nucleotide b…	PF00931.22:NB-ARC domain	--	--	--
Smechr0301223	green	373	0.00288414	0.642673	-0.18922	2.67462	0.283984	-0.268233	-2.32894	-0.711322	K20606 mitogen-activated protein kinase kinase kinase ANP1 [EC:2.7.11.25] | (RefSeq) receptor-like serine/threonine-protein kinase SD1-7 isoform X1 (A)	ko04016: MAPK signaling pathway - plant	PREDICTED: cysteine-rich receptor-like protein kinase 2 isoform X1 [Capsicum annuum]	CRK2_ARATH RecName: Full=Cysteine-rich receptor-like protein kinase 2; Short=Cysteine-rich RLK2; EC=2.7.11.-; Flags: Precursor;	A0A2G2YF00_CAPAN SubName: Full=cysteine-rich receptor-like protein kinase 2 isoform X1 {ECO:0000313|RefSeq:XP_016547920.1};	At1g70520	GO:0016021,integral component of membrane; GO:0005886,plasma membrane; GO:0009506,plasmodesma; GO:0005524,ATP binding; GO:0016301,kinase activity; GO:0106310,NA; GO:0004674,protein serine/threonine kinase activity; GO:0106311,NA; GO:0046777,protein autophosphorylation; GO:0072593,reactive oxygen species metabolic process; GO:0010193,response to ozone; GO:0000166,nucleotide binding; GO:0003674,mol…	PF00069.25:Protein kinase domain	--	--	--
Smechr0402596	green	373	0.000649826	-8.12448	-1.10194	2.71952	-0.404938	-0.730666	-11.584	-1.39617	--	--	PREDICTED: AT-hook motif nuclear-localized protein 27 isoform X1 [Solanum pennellii]	AHL29_ARATH RecName: Full=AT-hook motif nuclear-localized protein 29 {ECO:0000312|EMBL:AEE35850.1}; AltName: Full=Protein SUPPRESSOR OF PHYB-4#3 {ECO:0000303|PubMed:18088311};	A0A6N2CC48_SOLCI RecName: Full=AT-hook motif nuclear-localized protein {ECO:0000256|PIRNR:PIRNR016021};	At1g76500	GO:0005634,nucleus; GO:0003700,DNA-binding transcription factor activity; GO:0003680,AT DNA binding; GO:0043621,protein self-association; GO:0009908,flower development; GO:0009640,photomorphogenesis; GO:0010228,vegetative to reproductive phase transition of meristem; GO:0140110,transcription regulator activity; GO:0003674,molecular_function; GO:0003676,nucleic acid binding; GO:0003677,DNA binding…	PF03479.15:Plants and Prokaryotes Conserved (PCC) domain	--	--	--
Smechr0501857	green	371	0.000347369	-0.583846	-1.12295	3.23046	0.404388	0.44561	-3.37981	-1.05017	--	--	PREDICTED: uncharacterized protein LOC104104364 [Nicotiana tomentosiformis]	--	A0A0V0IEQ9_SOLCH SubName: Full=Putative ovule protein {ECO:0000313|EMBL:JAP30464.1};	At5g61820	GO:0016021,integral component of membrane; GO:0005575,cellular_component; GO:0016020,membrane; GO:0031224,intrinsic component of membrane; GO:0044425,membrane part	PF07712.12:Stress up-regulated Nod 19	--	--	--
Smechr0601150	green	369	0.00068991	0.419614	1.11276	2.46973	-1.98318	-1.05655	-3.13457	2.06713	K13544 pheophorbidase [EC:3.1.1.82] | (RefSeq) pheophorbidase isoform X1 (A)	ko00860: Porphyrin and chlorophyll metabolism; ko01110: Biosynthesis of secondary metabolites	PREDICTED: methylesterase 17 [Solanum lycopersicum]	MES17_ARATH RecName: Full=Methylesterase 17; Short=AtMES17; EC=3.1.1.-; AltName: Full=Methyl indole-3-acetic acid esterase;	A0A3Q7HML6_SOLLC RecName: Full=AB hydrolase-1 domain-containing protein {ECO:0000259|Pfam:PF00561};	At3g10870	GO:0016788,hydrolase activity, acting on ester bonds; GO:0080030,methyl indole-3-acetate esterase activity; GO:0080032,methyl jasmonate esterase activity; GO:0080031,methyl salicylate esterase activity; GO:0033473,indoleacetic acid conjugate metabolic process; GO:0009694,jasmonic acid metabolic process; GO:0009696,salicylic acid metabolic process; GO:0048367,shoot system development; GO:0003674,m…	PF00561.20:alpha/beta hydrolase fold	--	--	--
Smechr0603044	green	366	0.000779608	-1.583	-0.608867	2.19021	-1.07218	0.390503	-3.40436	0.883289	K02184 formin 2 | (RefSeq) uncharacterized protein LOC112294431 (A)	--	PREDICTED: formin-like protein 1 [Solanum lycopersicum]	FH1_ARATH RecName: Full=Formin-like protein 1; Short=AtFH1; Short=AtFORMIN-8; Flags: Precursor;	A0A0V0IX60_SOLCH RecName: Full=Formin-like protein {ECO:0000256|RuleBase:RU361260};	At3g25500	GO:0005618,cell wall; GO:0016021,integral component of membrane; GO:0016020,membrane; GO:0005886,plasma membrane; GO:0003779,actin binding; GO:0051015,actin filament binding; GO:0030036,actin cytoskeleton organization; GO:0045010,actin nucleation; GO:0051016,barbed-end actin filament capping; GO:0005515,protein binding; GO:0003674,molecular_function; GO:0005488,binding; GO:0008092,cytoskeletal pr…	PF02181.23:Formin Homology 2 Domain	--	--	--
Smechr0101874	green	363	0.00360905	-0.218399	-0.433768	1.59348	-1.21157	-0.822027	-2.65506	-0.0142022	K00020 3-hydroxyisobutyrate dehydrogenase [EC:1.1.1.31] | (RefSeq) probable 3-hydroxyisobutyrate dehydrogenase-like 2, mitochondrial (A)	ko00280: Valine, leucine and isoleucine degradation; ko01100: Metabolic pathways	PREDICTED: probable 3-hydroxyisobutyrate dehydrogenase-like 2, mitochondrial [Solanum tuberosum]	3HID3_ARATH RecName: Full=Probable 3-hydroxyisobutyrate dehydrogenase-like 3, mitochondrial; Short=HIBADH-like; EC=1.1.1.31;	A0A6N2C1M1_SOLCI SubName: Full=Uncharacterized protein {ECO:0000313|EMBL:TMW98323.1};	At1g71170	GO:0005739,mitochondrion; GO:0008442,3-hydroxyisobutyrate dehydrogenase activity; GO:0051287,NAD binding; GO:0050661,NADP binding; GO:0009083,branched-chain amino acid catabolic process; GO:0006574,valine catabolic process; GO:0003674,molecular_function; GO:0003824,catalytic activity; GO:0016491,oxidoreductase activity; GO:0016614,oxidoreductase activity, acting on CH-OH group of donors; GO:00166…	PF03446.15:NAD binding domain of 6-phosphogluconate dehydrogenase	--	--	--
Smechr0702186	green	358	0.00118077	-2.03023	0.594183	2.42488	-1.86572	-4.16941	-8.64964	-1.67932	K13416 brassinosteroid insensitive 1-associated receptor kinase 1 [EC:2.7.10.1 2.7.11.1] | (RefSeq) somatic embryogenesis receptor kinase 4 isoform X1 (A)	ko04016: MAPK signaling pathway - plant; ko04075: Plant hormone signal transduction; ko04626: Plant-pathogen interaction	PREDICTED: G-type lectin S-receptor-like serine/threonine-protein kinase SD2-5 [Solanum tuberosum]	SD25_ARATH RecName: Full=G-type lectin S-receptor-like serine/threonine-protein kinase SD2-5; EC=2.7.11.1; AltName: Full=S-domain-2 (SD2) receptor kinase 5; Short=SD2-5; Flags: Precursor;	M1BGG2_SOLTU RecName: Full=Receptor-like serine/threonine-protein kinase {ECO:0000256|PIRNR:PIRNR000641}; EC=2.7.11.1 {ECO:0000256|PIRNR:PIRNR000641};	At2g19130	GO:0016021,integral component of membrane; GO:0005886,plasma membrane; GO:0005524,ATP binding; GO:0005516,calmodulin binding; GO:0030246,carbohydrate binding; GO:0004672,protein kinase activity; GO:0106310,NA; GO:0004674,protein serine/threonine kinase activity; GO:0106311,NA; GO:0031625,ubiquitin protein ligase binding; GO:0046777,protein autophosphorylation; GO:0000166,nucleotide binding; GO:00…	PF00069.25:Protein kinase domain	--	--	--
Smechr0100965	green	355	0.00187678	-2.09715	-0.573468	2.66865	-0.94686	0.790822	-4.00765	1.19347	K17500 integrin-linked kinase-associated serine/threonine phosphatase 2C [EC:3.1.3.16] | (RefSeq) probable protein phosphatase 2C 69 (A)	--	PREDICTED: probable protein phosphatase 2C 5 [Nicotiana attenuata]	P2C05_ARATH RecName: Full=Probable protein phosphatase 2C 5; Short=AtPP2C05; EC=3.1.3.16;	A0A314KSB4_NICAT RecName: Full=PPM-type phosphatase domain-containing protein {ECO:0000259|PROSITE:PS51746};	At1g09160	GO:0005886,plasma membrane; GO:0046872,metal ion binding; GO:0106306,NA; GO:0106307,NA; GO:0003674,molecular_function; GO:0005488,binding; GO:0043167,ion binding; GO:0043169,cation binding; GO:0005575,cellular_component; GO:0016020,membrane; GO:0005623,cell; GO:0044464,cell part; GO:0071944,cell periphery	PF00481.21:Protein phosphatase 2C	--	--	--
Smechr0601209	green	355	0.00171504	-1.37201	-1.12046	2.88734	-1.52937	0.924932	-3.34576	1.36168	K01051 pectinesterase [EC:3.1.1.11] | (RefSeq) pectinesterase-like (A)	ko00040: Pentose and glucuronate interconversions; ko01100: Metabolic pathways	PREDICTED: 21 kDa protein-like [Nicotiana attenuata]	21KD_DAUCA RecName: Full=21 kDa protein; AltName: Full=1.2 protein; Flags: Precursor;	A0A1J6IT65_NICAT SubName: Full=21 kDa protein {ECO:0000313|EMBL:OIT03736.1};	At5g62350	GO:0004857,enzyme inhibitor activity; GO:0003674,molecular_function; GO:0098772,molecular function regulator; GO:0030234,enzyme regulator activity	PF04043.15:Plant invertase/pectin methylesterase inhibitor	--	--	--
Smechr1201820	green	354	0.000450877	-0.840119	-0.700068	1.69674	-0.359612	0.102988	-2.46687	-0.208477	K20889 probable glucuronoxylan glucuronosyltransferase IRX7 [EC:2.4.1.-] | (RefSeq) probable glucuronoxylan glucuronosyltransferase IRX7 (A)	--	PREDICTED: probable glucuronoxylan glucuronosyltransferase IRX7 [Solanum lycopersicum]	IRX7_ARATH RecName: Full=Probable glucuronoxylan glucuronosyltransferase IRX7; EC=2.4.1.-; AltName: Full=Protein FRAGILE FIBER 8; AltName: Full=Protein IRREGULAR XYLEM 7;	A0A6N2ALR7_SOLCI RecName: Full=Exostosin domain-containing protein {ECO:0000259|Pfam:PF03016};	At2g28110	GO:0005794,Golgi apparatus; GO:0000139,Golgi membrane; GO:0016021,integral component of membrane; GO:0015020,glucuronosyltransferase activity; GO:0071555,cell wall organization; GO:0010417,glucuronoxylan biosynthetic process; GO:0009834,plant-type secondary cell wall biogenesis; GO:0006486,protein glycosylation; GO:0003674,molecular_function; GO:0003824,catalytic activity; GO:0008194,UDP-glycosyl…	PF03016.15:Exostosin family	--	--	--
novel.8847	green	346	0.00126726	-0.324916	-0.346879	5.46181	-0.240423	2.24347	-3.60516	2.59021	--	--	PREDICTED: LOW QUALITY PROTEIN: uncharacterized protein LOC105976410 [Erythranthe guttata]	--	A0A2N9ILM5_FAGSY SubName: Full=Uncharacterized protein {ECO:0000313|EMBL:SPD24963.1};	--	--	--	--	--	--
Smechr0303098	green	346	0.000174161	-0.187672	-0.383453	1.91054	0.352974	0.0622458	-2.07519	-0.645635	K00326 cytochrome-b5 reductase [EC:1.6.2.2] | (RefSeq) NADH-cytochrome b5 reductase-like protein (A)	ko00520: Amino sugar and nucleotide sugar metabolism	PREDICTED: uncharacterized protein At1g15400 [Solanum lycopersicum]	Y1801_ARATH RecName: Full=MAPK kinase substrate protein At1g80180;	A0A3Q7FSP6_SOLLC SubName: Full=Uncharacterized protein {ECO:0000313|EnsemblPlants:Solyc03g116490.1.1.1};	At1g80180	GO:0005634,nucleus; GO:0005886,plasma membrane; GO:0010375,stomatal complex patterning; GO:0003002,regionalization; GO:0007275,multicellular organism development; GO:0007389,pattern specification process; GO:0008150,biological_process; GO:0032501,multicellular organismal process; GO:0032502,developmental process; GO:0048856,anatomical structure development; GO:0005622,intracellular; GO:0005575,ce…	PF15697.5:Domain of unknown function (DUF4666)	--	--	--
Smechr0601848	green	346	0.000147901	-1.16434	0.0997627	3.74974	-0.141903	0.728871	-4.19269	1.00264	--	--	glycine-rich protein TomR2 [Solanum lycopersicum]	--	Q7XJI7_SOLLC SubName: Full=Glycine-rich protein TomR2 {ECO:0000313|EMBL:AAP83840.1};	--	--	--	--	--	--
Smechr0104010	green	346	0.000347612	-0.908727	-1.95251	1.9434	-0.185528	0.329122	-2.54472	-1.41068	--	--	PREDICTED: defensin J1-2 [Capsicum annuum]	DEF2_CAPAN RecName: Full=Defensin J1-2; Flags: Precursor;	A0A2G2XSD5_CAPBA SubName: Full=Defensin-like protein 2 {ECO:0000313|EMBL:PHT60403.1};	At2g02100	GO:0005576,extracellular region; GO:0050832,defense response to fungus; GO:0031640,killing of cells of other organism; GO:0006952,defense response; GO:0006950,response to stress; GO:0008150,biological_process; GO:0009605,response to external stimulus; GO:0009607,response to biotic stimulus; GO:0051707,response to other organism; GO:0009620,response to fungus; GO:0043207,response to external bioti…	PF00304.20:Gamma-thionin family	--	--	--
Smechr0502763	green	345	0.00149423	0.584631	0.531653	2.73489	0.386903	-1.78147	-3.95884	-1.6052	K03131 transcription initiation factor TFIID subunit 6 | (RefSeq) receptor-like protein 9DC3 (A)	ko03022: Basal transcription factors	PREDICTED: receptor-like protein 12 [Solanum lycopersicum]	CF9_SOLPI RecName: Full=Receptor-like protein Cf-9 {ECO:0000305}; Flags: Precursor;	K4DI22_SOLLC SubName: Full=Uncharacterized protein {ECO:0000313|EnsemblPlants:Solyc12g100010.1.1};	At1g45616	GO:0016021,integral component of membrane; GO:0005886,plasma membrane; GO:0050832,defense response to fungus; GO:0002238,response to molecule of fungal origin; GO:0006952,defense response; GO:0006950,response to stress; GO:0008150,biological_process; GO:0009605,response to external stimulus; GO:0009607,response to biotic stimulus; GO:0051707,response to other organism; GO:0009620,response to fung…	PF13855.6:Leucine rich repeat	--	--	--
novel.5619	green	344	0.000320071	-0.507646	0.97365	2.8988	0.404396	0.0771243	-3.36166	0.678303	K20924 cellulose synthase-like protein [EC:2.4.1.-] | (RefSeq) cellulose synthase-like protein D3 (A)	--	Cellulose synthase-like protein D2 [Capsicum baccatum]	CSLD3_ARATH RecName: Full=Cellulose synthase-like protein D3; Short=AtCslD3; EC=2.4.1.-; AltName: Full=Protein KOJAK;	A0A2G2XLW6_CAPBA SubName: Full=Cellulose synthase-like protein D2 {ECO:0000313|EMBL:PHT58478.1};	At3g03050	GO:0005783,endoplasmic reticulum; GO:0005768,endosome; GO:0005794,Golgi apparatus; GO:0000139,Golgi membrane; GO:0016021,integral component of membrane; GO:0005886,plasma membrane; GO:0005802,trans-Golgi network; GO:0016760,cellulose synthase (UDP-forming) activity; GO:0051753,mannan synthase activity; GO:0071555,cell wall organization; GO:0030244,cellulose biosynthetic process; GO:0009833,plant-…	PF03552.14:Cellulose synthase	--	--	--
Smechr0802321	green	343	0.000256381	-0.363675	-0.263768	2.01865	-0.102772	0.515551	-1.89257	0.383924	K00729 dolichyl-phosphate beta-glucosyltransferase [EC:2.4.1.117] | (RefSeq) dolichyl-phosphate beta-glucosyltransferase (A)	ko00510: N-Glycan biosynthesis; ko01100: Metabolic pathways	PREDICTED: RHOMBOID-like protein 2 [Solanum tuberosum]	RBL1_ARATH RecName: Full=RHOMBOID-like protein 1 {ECO:0000303|PubMed:16223493, ECO:0000303|PubMed:17181860}; Short=AtRBL1 {ECO:0000303|PubMed:16223493, ECO:0000303|PubMed:17181860}; EC=3.4.21.- {ECO:0000305};	A0A0V0I5B2_SOLCH RecName: Full=RHOMBOID-like protein {ECO:0000256|RuleBase:RU362115}; EC=3.4.21.- {ECO:0000256|RuleBase:RU362115}; AltName: Full=Rhomboid-like protein {ECO:0000256|RuleBase:RU362115};	At1g63120	GO:0005794,Golgi apparatus; GO:0000139,Golgi membrane; GO:0016021,integral component of membrane; GO:0004252,serine-type endopeptidase activity; GO:0003674,molecular_function; GO:0003824,catalytic activity; GO:0004175,endopeptidase activity; GO:0008236,serine-type peptidase activity; GO:0008233,peptidase activity; GO:0070011,peptidase activity, acting on L-amino acid peptides; GO:0016787,hydrolas…	PF01694.22:Rhomboid family	--	--	--
Smechr0202228	green	340	0.000802515	-1.247	-2.69898	2.02624	-2.15907	-0.23172	-3.53427	-0.739499	K08472 mlo protein | (RefSeq) MLO-like protein 4 isoform X1 (A)	--	PREDICTED: MLO-like protein 4 isoform X2 [Solanum lycopersicum]	MLO4_ARATH RecName: Full=MLO-like protein 4; Short=AtMlo4;	K4BAP0_SOLLC RecName: Full=MLO-like protein {ECO:0000256|RuleBase:RU280816};	At1g26700	GO:0016021,integral component of membrane; GO:0005516,calmodulin binding; GO:0006952,defense response; GO:0009607,response to biotic stimulus; GO:0005515,protein binding; GO:0003674,molecular_function; GO:0005488,binding; GO:0006950,response to stress; GO:0008150,biological_process; GO:0050896,response to stimulus; GO:0005575,cellular_component; GO:0016020,membrane; GO:0031224,intrinsic component…	PF03094.15:Mlo family	--	--	--
Smechr0202152	green	331	0.000475021	-0.50921	-8.10672	2.50533	-2.90486	-1.69954	-4.71869	-6.87368	K20547 basic endochitinase B [EC:3.2.1.14] | (RefSeq) basic endochitinase-like (A)	ko00520: Amino sugar and nucleotide sugar metabolism; ko01100: Metabolic pathways; ko04016: MAPK signaling pathway - plant	Endochitinase 2 [Capsicum annuum]	CHID_SOLLC RecName: Full=Basic endochitinase; EC=3.2.1.14; Flags: Fragment;	A0A2G3A9X4_CAPAN SubName: Full=Endochitinase 2 {ECO:0000313|EMBL:PHT91056.1};	At3g12500	GO:0005615,extracellular space; GO:0004568,chitinase activity; GO:0016998,cell wall macromolecule catabolic process; GO:0006032,chitin catabolic process; GO:0050832,defense response to fungus; GO:0000272,polysaccharide catabolic process; GO:0003674,molecular_function; GO:0003824,catalytic activity; GO:0004553,hydrolase activity, hydrolyzing O-glycosyl compounds; GO:0016787,hydrolase activity; GO:…	PF00182.19:Chitinase class I	--	--	--
Smechr0303485	green	327	0.000300861	-7.03162	-0.195632	6.74459	4.73296	3.75285	-10.0823	-1.16131	--	--	PREDICTED: protein PLANT CADMIUM RESISTANCE 8-like [Solanum lycopersicum]	PCR8_ARATH RecName: Full=Protein PLANT CADMIUM RESISTANCE 8; Short=AtPCR8;	A0A3Q7FWU9_SOLLC SubName: Full=Uncharacterized protein {ECO:0000313|EnsemblPlants:Solyc03g120600.3.1};	At1g52200	GO:0016021,integral component of membrane; GO:0005886,plasma membrane; GO:0006979,response to oxidative stress; GO:0006950,response to stress; GO:0008150,biological_process; GO:0050896,response to stimulus; GO:0005575,cellular_component; GO:0016020,membrane; GO:0031224,intrinsic component of membrane; GO:0044425,membrane part; GO:0005623,cell; GO:0044464,cell part; GO:0071944,cell periphery	PF04749.17:PLAC8 family	--	--	--
Smechr0402549	green	324	0.00427257	0.625263	0.588952	2.24109	0.024641	-1.74109	-3.38334	-1.14582	K13065 shikimate O-hydroxycinnamoyltransferase [EC:2.3.1.133] | (RefSeq) hypothetical protein (A)	ko00940: Phenylpropanoid biosynthesis; ko00941: Flavonoid biosynthesis; ko00945: Stilbenoid, diarylheptanoid and gingerol biosynthesis; ko01100: Metabolic pathways; ko01110: Biosynthesis of secondary metabolites	PREDICTED: vinorine synthase-like [Solanum tuberosum]	SAT_CATRO RecName: Full=Stemmadenine O-acetyltransferase {ECO:0000303|PubMed:29511102}; Short=CrSAT {ECO:0000303|PubMed:29511102}; EC=1.7.1.- {ECO:0000269|PubMed:29511102};	A0A6N2C9P7_SOLCI SubName: Full=Uncharacterized protein {ECO:0000313|EMBL:TMX01640.1}; Flags: Fragment;	At3g26040	GO:0016491,oxidoreductase activity; GO:0016747,transferase activity, transferring acyl groups other than amino-acyl groups; GO:0009820,alkaloid metabolic process; GO:0003674,molecular_function; GO:0003824,catalytic activity; GO:0016740,transferase activity; GO:0016746,transferase activity, transferring acyl groups; GO:0008152,metabolic process; GO:0006807,nitrogen compound metabolic process; GO:0…	PF02458.15:Transferase family	--	--	--
Smechr0602993	green	323	0.00214355	-0.768467	-3.12864	2.23901	-0.00809531	-1.37224	-4.38558	-4.46022	K08059 interferon, gamma-inducible protein 30 | (RefSeq) gamma-interferon-inducible lysosomal thiol reductase (A)	--	hypothetical protein BC332_17434 [Capsicum chinense]	GILT_ARATH RecName: Full=Gamma-interferon-responsive lysosomal thiol protein {ECO:0000303|PubMed:21052676}; Short=AtGILT {ECO:0000303|PubMed:21052676}; Flags: Precursor;	A0A2G3CBW3_CAPCH SubName: Full=Uncharacterized protein {ECO:0000313|EMBL:PHU16229.1};	At1g07080	GO:0005576,extracellular region; GO:0005764,lysosome; GO:0016491,oxidoreductase activity; GO:0003674,molecular_function; GO:0003824,catalytic activity; GO:0005575,cellular_component; GO:0005622,intracellular; GO:0000323,lytic vacuole; GO:0005773,vacuole; GO:0005623,cell; GO:0005737,cytoplasm; GO:0043231,intracellular membrane-bounded organelle; GO:0043226,organelle; GO:0043227,membrane-bounded or…	PF03227.16:Gamma interferon inducible lysosomal thiol reductase (GILT)	--	--	--
Smechr0100038	green	321	0.00538775	0.734155	0.772808	3.66463	1.30997	1.1563	-1.7956	0.648473	K20628 expansin | (RefSeq) expansin-B3-like (A)	--	PREDICTED: expansin-like A1 [Capsicum annuum]	EXLA1_ARATH RecName: Full=Expansin-like A1; Short=At-EXPL1; Short=AtEXLA1; Short=AtEXPL1; AltName: Full=Ath-ExpBeta-2.1; Flags: Precursor;	A0A0V0HKJ3_SOLCH SubName: Full=Putative expansin-like protein-like {ECO:0000313|EMBL:JAP20740.1};	At3g45970	GO:0005618,cell wall; GO:0005576,extracellular region; GO:0005794,Golgi apparatus; GO:0016021,integral component of membrane; GO:0009505,plant-type cell wall; GO:0009506,plasmodesma; GO:0099503,secretory vesicle; GO:0005575,cellular_component; GO:0005623,cell; GO:0030312,external encapsulating structure; GO:0044464,cell part; GO:0071944,cell periphery; GO:0005622,intracellular; GO:0005737,cytopla…	PF01357.21:Pollen allergen	--	--	--
Smechr0303439	green	320	0.000448737	0.225388	0.404397	1.36931	-0.187571	-0.678364	-1.84994	-0.0561179	K03029 26S proteasome regulatory subunit N10 | (RefSeq) 26S proteasome non-ATPase regulatory subunit 4 homolog (A)	ko03050: Proteasome	PREDICTED: uncharacterized protein LOC107805890 [Nicotiana tabacum]	REL2_ORYSJ RecName: Full=Protein ROLLING AND ERECT LEAF 2 {ECO:0000303|PubMed:27473144};	A0A1S4B9K1_TOBAC SubName: Full=uncharacterized protein LOC107805890 {ECO:0000313|RefSeq:XP_016485473.1};	At1g52320	GO:0005886,plasma membrane; GO:0030154,cell differentiation; GO:0007275,multicellular organism development; GO:0008150,biological_process; GO:0009987,cellular process; GO:0032502,developmental process; GO:0048869,cellular developmental process; GO:0032501,multicellular organismal process; GO:0048856,anatomical structure development; GO:0005575,cellular_component; GO:0016020,membrane; GO:0005623,c…	PF04782.12:Protein of unknown function (DUF632)	--	--	--
Smechr0500238	green	298	0.000134492	-0.643628	-0.299418	1.74159	-0.0149268	0.492084	-1.92235	0.237138	K09286 EREBP-like factor | (RefSeq) ethylene-responsive transcription factor ERF105-like (A)	--	PREDICTED: ethylene-responsive transcription factor ERF106-like [Solanum tuberosum]	EF106_ARATH RecName: Full=Ethylene-responsive transcription factor ERF106;	M1BB76_SOLTU SubName: Full=Ethylene response factor 4 {ECO:0000313|EnsemblPlants:PGSC0003DMT400041328};	At5g07580	GO:0005634,nucleus; GO:0003677,DNA binding; GO:0003700,DNA-binding transcription factor activity; GO:0009873,ethylene-activated signaling pathway; GO:0003674,molecular_function; GO:0003676,nucleic acid binding; GO:0005488,binding; GO:0097159,organic cyclic compound binding; GO:1901363,heterocyclic compound binding; GO:0140110,transcription regulator activity; GO:0000160,phosphorelay signal transd…	PF00847.20:AP2 domain	AP2/ERF-ERF	TF	AP2/ERF->AP2/ERF-ERF
Smechr0500561	green	311	0.000213898	-0.637647	0.256824	2.76907	0.0828083	1.01822	-2.40633	1.22453	K13435 serine/threonine-protein kinase Pto | (RefSeq) receptor-like protein kinase HERK 1 isoform X2 (A)	ko04626: Plant-pathogen interaction	PREDICTED: receptor-like protein kinase HERK 1 [Solanum tuberosum]	HERK_ARATH RecName: Full=Receptor-like protein kinase HERK 1; EC=2.7.11.-; AltName: Full=Protein HERCULES RECEPTOR KINASE 1; Flags: Precursor;	M1C5V6_SOLTU SubName: Full=Kinase {ECO:0000313|EnsemblPlants:PGSC0003DMT400060442};	At3g46290	GO:0016021,integral component of membrane; GO:0005886,plasma membrane; GO:0009506,plasmodesma; GO:0005524,ATP binding; GO:0004672,protein kinase activity; GO:0004674,protein serine/threonine kinase activity; GO:0046777,protein autophosphorylation; GO:0009741,response to brassinosteroid; GO:0009826,unidimensional cell growth; GO:0000166,nucleotide binding; GO:0003674,molecular_function; GO:0005488…	PF07714.17:Protein tyrosine kinase	--	--	--
Smechr0701976	green	291	8.37609e-05	-0.212741	-0.0811942	1.18994	0.236024	0.0980644	-1.33082	-0.188651	K13414 mitogen-activated protein kinase kinase kinase 1 [EC:2.7.11.25] | (RefSeq) mitogen-activated protein kinase kinase kinase 1-like (A)	ko04016: MAPK signaling pathway - plant; ko04626: Plant-pathogen interaction	PREDICTED: mitogen-activated protein kinase kinase kinase 1-like [Solanum lycopersicum]	M3K1_ARATH RecName: Full=Mitogen-activated protein kinase kinase kinase 1; Short=ARAKIN; Short=AtMEKK1; Short=MAP kinase kinase kinase 1; EC=2.7.11.25 {ECO:0000269|PubMed:23857079};	A0A6N2BAF2_SOLCI RecName: Full=Protein kinase domain-containing protein {ECO:0000259|PROSITE:PS50011};	At4g08500	GO:0005768,endosome; GO:0005634,nucleus; GO:0005886,plasma membrane; GO:0005524,ATP binding; GO:0003677,DNA binding; GO:0019900,kinase binding; GO:0004709,MAP kinase kinase kinase activity; GO:0106310,NA; GO:0004674,protein serine/threonine kinase activity; GO:0106311,NA; GO:0009631,cold acclimation; GO:0045087,innate immune response; GO:0000165,MAPK cascade; GO:0046777,protein autophosphorylatio…	PF00069.25:Protein kinase domain	--	--	--
Smechr1002773	tan	698	0.000279872	-0.235331	0.185705	3.57919	4.41772	2.4602	-1.36592	-1.7413	K13495 cis-zeatin O-glucosyltransferase [EC:2.4.1.215] | (RefSeq) zeatin O-glucosyltransferase (A)	ko00908: Zeatin biosynthesis	PREDICTED: zeatin O-glucosyltransferase-like [Solanum lycopersicum]	ZOX_PHAVU RecName: Full=Zeatin O-xylosyltransferase; EC=2.4.2.40; AltName: Full=Zeatin O-beta-D-xylosyltransferase;	A0A6N2AUM5_SOLCI RecName: Full=Glycosyltransferase {ECO:0000256|RuleBase:RU362057}; EC=2.4.1.- {ECO:0000256|RuleBase:RU362057};	At2g15490	GO:0050404,zeatin O-beta-D-xylosyltransferase activity; GO:0009690,cytokinin metabolic process; GO:0006486,protein glycosylation; GO:0003674,molecular_function; GO:0003824,catalytic activity; GO:0008194,UDP-glycosyltransferase activity; GO:0016740,transferase activity; GO:0016757,transferase activity, transferring glycosyl groups; GO:0016763,transferase activity, transferring pentosyl groups; GO:…	PF00201.18:UDP-glucoronosyl and UDP-glucosyl transferase	--	--	--
Smechr1002363	tan	642	0.0038386	2.24451	1.76449	3.33598	3.91535	-0.224987	-1.34796	-2.34172	--	--	PREDICTED: uncharacterized protein LOC102585649 [Solanum tuberosum]	--	M1ARQ5_SOLTU SubName: Full=NtEIG-E80 protein {ECO:0000313|EnsemblPlants:PGSC0003DMT400028799};	At3g54040	--	PF06521.11:PAR1 protein	--	--	--
Smechr0100597	tan	632	0.000130778	-0.238585	-0.292611	1.65533	2.18948	1.23378	-0.677547	-1.21786	K17506 protein phosphatase 1L [EC:3.1.3.16] | (RefSeq) probable protein phosphatase 2C 10 (A)	--	probable protein phosphatase 2C 10 [Solanum lycopersicum]	P2C10_ARATH RecName: Full=Probable protein phosphatase 2C 10; Short=AtPP2C10; EC=3.1.3.16;	A0A3Q7ER45_SOLLC RecName: Full=PPM-type phosphatase domain-containing protein {ECO:0000259|PROSITE:PS51746};	At1g34750	GO:0005886,plasma membrane; GO:0046872,metal ion binding; GO:0106306,NA; GO:0004722,protein serine/threonine phosphatase activity; GO:0106307,NA; GO:0006470,protein dephosphorylation; GO:0003674,molecular_function; GO:0005488,binding; GO:0043167,ion binding; GO:0043169,cation binding; GO:0003824,catalytic activity; GO:0004721,phosphoprotein phosphatase activity; GO:0016787,hydrolase activity; GO:…	PF00481.21:Protein phosphatase 2C	--	--	--
Smechr0303346	tan	628	0.00014314	0.379027	0.555016	3.18774	4.08761	1.91714	-0.904529	-1.58496	K01180 endo-1,3(4)-beta-glucanase [EC:3.2.1.6] | (RefSeq) uncharacterized protein LOC111487562 (A)	--	PREDICTED: probable serine/threonine-protein kinase At1g18390 isoform X2 [Solanum tuberosum]	LRL12_ARATH RecName: Full=LEAF RUST 10 DISEASE-RESISTANCE LOCUS RECEPTOR-LIKE PROTEIN KINASE-like 1.2 {ECO:0000303|PubMed:12805585}; EC=2.7.11.1; AltName: Full=Probable receptor-like serine/threonine-protein kinase LRK10L-1.2 {ECO:0000305}; Flags: Precursor;	M1A4Q2_SOLTU SubName: Full=Wall-associated kinase {ECO:0000313|EnsemblPlants:PGSC0003DMT400014683};	At1g18390	GO:0016021,integral component of membrane; GO:0005886,plasma membrane; GO:0005524,ATP binding; GO:0016301,kinase activity; GO:0030247,polysaccharide binding; GO:0106310,NA; GO:0106311,NA; GO:0071215,cellular response to abscisic acid stimulus; GO:0042631,cellular response to water deprivation; GO:0016310,phosphorylation; GO:0048573,photoperiodism, flowering; GO:0000166,nucleotide binding; GO:0003…	PF00069.25:Protein kinase domain	--	--	--
Smechr0200581	tan	607	0.000857847	-3.22041	-2.4637	2.90951	3.53041	1.84611	-4.32215	-4.11963	K00521 ferric-chelate reductase [EC:1.16.1.7] | (RefSeq) ferric reduction oxidase 7, chloroplastic-like (A)	--	PREDICTED: NAC transcription factor 25-like isoform X2 [Solanum tuberosum]	NAC6_SOYBN RecName: Full=NAC domain-containing protein 6 {ECO:0000303|PubMed:16919368}; Short=GmNAC6 {ECO:0000303|PubMed:16919368};	M1AGL4_SOLTU SubName: Full=NAC domain protein {ECO:0000313|EnsemblPlants:PGSC0003DMT400022365};	At2g17040	GO:0005634,nucleus; GO:0003677,DNA binding; GO:0006355,regulation of transcription, DNA-templated; GO:0003674,molecular_function; GO:0003676,nucleic acid binding; GO:0005488,binding; GO:0097159,organic cyclic compound binding; GO:1901363,heterocyclic compound binding; GO:0008152,metabolic process; GO:0006139,nucleobase-containing compound metabolic process; GO:0006351,transcription, DNA-templated…	PF02365.15:No apical meristem (NAM) protein	NAC	TF	NAC
Smechr1002768	tan	518	4.60516e-05	0.344896	0.0925718	4.44845	5.3182	2.90437	-1.21345	-2.29535	--	--	PREDICTED: EGF domain-specific O-linked N-acetylglucosamine transferase-like [Solanum tuberosum]	MUC21_ARATH RecName: Full=Xylan glycosyltransferase MUCI21 {ECO:0000305}; EC=2.4.-.- {ECO:0000305|PubMed:26482889}; AltName: Full=Protein MUCILAGE-MODIFIED 5 {ECO:0000303|PubMed:11706181}; AltName: Full=Protein MUCILAGE-RELATED 21 {ECO:0000303|PubMed:26482889}; AltName: Full=Putative xylan xylosyltransgerase MUCI21 {ECO:0000303|PubMed:26979331};	M1C6V6_SOLTU SubName: Full=Glycosyltransferase {ECO:0000313|EnsemblPlants:PGSC0003DMT400061001};	At2g41640	GO:0005794,Golgi apparatus; GO:0000139,Golgi membrane; GO:0016021,integral component of membrane; GO:0047517,1,4-beta-D-xylan synthase activity; GO:0016757,transferase activity, transferring glycosyl groups; GO:0071555,cell wall organization; GO:0010192,mucilage biosynthetic process; GO:0048354,mucilage biosynthetic process involved in seed coat development; GO:0003674,molecular_function; GO:0003…	--	--	--	--
Smechr0701576	tan	517	0.000224013	0.635963	0.404665	1.66205	2.29516	0.365666	-0.687999	-1.49533	K14508 regulatory protein NPR1 | (RefSeq) regulatory protein NPR3-like (A)	ko04075: Plant hormone signal transduction	PREDICTED: regulatory protein NPR3-like [Capsicum annuum]	NPR1_MALHU RecName: Full=BTB/POZ domain and ankyrin repeat-containing protein NPR1 {ECO:0000305}; Short=MhNPR1 {ECO:0000303|PubMed:21973266}; AltName: Full=NPR1 homolog {ECO:0000303|PubMed:21973266};	A0A1U8HAD3_CAPAN SubName: Full=regulatory protein NPR3-like {ECO:0000313|RefSeq:XP_016580386.1, ECO:0000313|RefSeq:XP_016580387.1};	At5g45110	GO:0006952,defense response; GO:2000022,regulation of jasmonic acid mediated signaling pathway; GO:2000031,regulation of salicylic acid mediated signaling pathway; GO:0009651,response to salt stress; GO:0009414,response to water deprivation; GO:0009862,systemic acquired resistance, salicylic acid mediated signaling pathway; GO:0006950,response to stress; GO:0008150,biological_process; GO:0050896,…	PF12313.8:NPR1/NIM1 like defence protein C terminal	TRAF	TR	TRAF
Smechr0602117	tan	511	0.000266203	-0.127484	0.010839	1.30156	1.35078	0.687284	-0.769423	-0.623321	K09286 EREBP-like factor | (RefSeq) ethylene-responsive transcription factor RAP2-12-like (A)	--	ethylene-responsive transcription factor RAP2-12-like [Solanum tuberosum]	RAP22_ARATH RecName: Full=Ethylene-responsive transcription factor RAP2-2; Short=AtRAP2.2; AltName: Full=Protein RELATED TO APETALA2 2;	M1A1E2_SOLTU SubName: Full=Ethylene responsive factor 1 {ECO:0000313|EMBL:AGW43027.1}; SubName: Full=Transcription factor JERF1 {ECO:0000313|EnsemblPlants:PGSC0003DMT400012547};	At3g14230	GO:0005634,nucleus; GO:0003700,DNA-binding transcription factor activity; GO:0000976,transcription regulatory region sequence-specific DNA binding; GO:0009873,ethylene-activated signaling pathway; GO:0010468,regulation of gene expression; GO:0001666,response to hypoxia; GO:0140110,transcription regulator activity; GO:0003674,molecular_function; GO:0001067,regulatory region nucleic acid binding; G…	PF00847.20:AP2 domain	AP2/ERF-ERF	TF	AP2/ERF->AP2/ERF-ERF
Smechr0201176	tan	505	0.000370458	-0.550026	-0.70699	1.05189	1.25694	0.165447	-1.46503	-1.76775	K13441 cysteine protease | (RefSeq) RCR3; fruit bromelain-like (A)	ko04626: Plant-pathogen interaction	PREDICTED: zingipain-2-like [Solanum tuberosum]	SAG12_ARATH RecName: Full=Senescence-specific cysteine protease SAG12 {ECO:0000305}; EC=3.4.22.- {ECO:0000305}; AltName: Full=Cysteine proteinase SAG12 {ECO:0000305}; AltName: Full=Protein SENESCENCE-ASSOCIATED GENE 12 {ECO:0000303|Ref.6}; Flags: Precursor;	M1AN80_SOLTU SubName: Full=Phytophthora-inhibited protease 1 {ECO:0000313|EnsemblPlants:PGSC0003DMT400026493};	At3g49340	GO:0005615,extracellular space; GO:0005764,lysosome; GO:0010282,senescence-associated vacuole; GO:0004197,cysteine-type endopeptidase activity; GO:0007568,aging; GO:0050832,defense response to fungus; GO:0080187,floral organ senescence; GO:0010150,leaf senescence; GO:0009626,plant-type hypersensitive response; GO:0010623,programmed cell death involved in cell development; GO:0051603,proteolysis i…	PF00112.23:Papain family cysteine protease	--	--	--
Smechr1002369	tan	498	0.0013079	1.72432	0.261473	4.27156	5.15669	0.687356	-1.884	-4.18332	K00799 glutathione S-transferase [EC:2.5.1.18] | (RefSeq) probable glutathione S-transferase (A)	ko00480: Glutathione metabolism; ko01100: Metabolic pathways	PREDICTED: probable glutathione S-transferase [Solanum lycopersicum]	GSTX1_TOBAC RecName: Full=Probable glutathione S-transferase; EC=2.5.1.18; AltName: Full=Auxin-induced protein PGNT1/PCNT110;	A0A3Q7IMY1_SOLLC SubName: Full=Uncharacterized protein {ECO:0000313|EnsemblPlants:Solyc10g084960.2.1};	At3g09270	GO:0005737,cytoplasm; GO:0004364,glutathione transferase activity; GO:0009734,auxin-activated signaling pathway; GO:0006749,glutathione metabolic process; GO:0003674,molecular_function; GO:0003824,catalytic activity; GO:0016740,transferase activity; GO:0016765,transferase activity, transferring alkyl or aryl (other than methyl) groups; GO:0007165,signal transduction; GO:0007154,cell communication…	PF02798.20:Glutathione S-transferase, N-terminal domain	--	--	--
Smechr0302749	tan	490	0.00101414	-1.77055	-0.0900154	3.79414	4.32733	2.55835	-3.01586	-1.82765	--	--	PREDICTED: uncharacterized protein LOC107012981 [Solanum pennellii]	--	A0A3Q7FQB1_SOLLC SubName: Full=Uncharacterized protein {ECO:0000313|EnsemblPlants:Solyc03g112700.1.1.1};	At2g15760	GO:0005886,plasma membrane; GO:0005575,cellular_component; GO:0016020,membrane; GO:0005623,cell; GO:0044464,cell part; GO:0071944,cell periphery	PF07816.11:Protein of unknown function (DUF1645)	--	--	--
Smechr0801631	tan	483	3.23462e-05	2.11691	1.70932	7.22649	8.16597	4.09378	-1.02119	-2.28576	K22427 phenylalanine decarboxylase [EC:4.1.1.53] | (RefSeq) histidine decarboxylase-like (A)	ko00360: Phenylalanine metabolism; ko01100: Metabolic pathways	PREDICTED: histidine decarboxylase-like isoform X1 [Solanum tuberosum]	DCHS_SOLLC RecName: Full=Histidine decarboxylase; Short=HDC; EC=4.1.1.22; AltName: Full=TOM92;	M1B6L7_SOLTU SubName: Full=Aromatic amino acid decarboxylase 1A {ECO:0000313|EnsemblPlants:PGSC0003DMT400038296};	At1g43710	GO:0004398,histidine decarboxylase activity; GO:0030170,pyridoxal phosphate binding; GO:0019752,carboxylic acid metabolic process; GO:0003674,molecular_function; GO:0003824,catalytic activity; GO:0016829,lyase activity; GO:0016830,carbon-carbon lyase activity; GO:0016831,carboxy-lyase activity; GO:0005488,binding; GO:0008144,drug binding; GO:0019842,vitamin binding; GO:0036094,small molecule bind…	PF00282.19:Pyridoxal-dependent decarboxylase conserved domain	--	--	--
Smechr0402331	tan	476	0.00089632	0.453833	0.756869	1.78579	2.06206	-0.0720158	-1.4237	-1.34681	--	--	PREDICTED: uncharacterized protein LOC102588141 isoform X1 [Solanum tuberosum]	--	M1CP10_SOLTU SubName: Full=NAC domain protein {ECO:0000313|EnsemblPlants:PGSC0003DMT400071597};	--	GO:0003677,DNA binding; GO:0006355,regulation of transcription, DNA-templated; GO:0003674,molecular_function; GO:0003676,nucleic acid binding; GO:0005488,binding; GO:0097159,organic cyclic compound binding; GO:1901363,heterocyclic compound binding; GO:0008152,metabolic process; GO:0006139,nucleobase-containing compound metabolic process; GO:0006351,transcription, DNA-templated; GO:0006725,cellula…	PF02365.15:No apical meristem (NAM) protein	NAC	TF	NAC
novel.7015	tan	473	3.28055e-05	-1.2715	-0.983272	5.09854	5.89883	3.86003	-2.52497	-3.01215	K17545 serine/threonine-protein kinase ULK4 [EC:2.7.11.1] | (RefSeq) uncharacterized protein LOC103634684 (A)	--	putative zinc finger, CCHC-type [Helianthus annuus]	POLR1_ARATH RecName: Full=Retrovirus-related Pol polyprotein from transposon RE1; AltName: Full=Retro element 1 {ECO:0000303|PubMed:10689195}; Short=AtRE1 {ECO:0000303|PubMed:10689195}; Includes: RecName: Full=Protease RE1; EC=3.4.23.-; Includes: RecName: Full=Reverse transcriptase RE1; EC=2.7.7.49; Includes: RecName: Full=Endonuclease RE1;	A0A2N9GWH7_FAGSY RecName: Full=Integrase catalytic domain-containing protein {ECO:0000259|PROSITE:PS50994};	At1g31210	GO:0004190,aspartic-type endopeptidase activity; GO:0004519,endonuclease activity; GO:0046872,metal ion binding; GO:0003676,nucleic acid binding; GO:0003964,RNA-directed DNA polymerase activity; GO:0015074,DNA integration; GO:0006310,DNA recombination; GO:0003674,molecular_function; GO:0003824,catalytic activity; GO:0004175,endopeptidase activity; GO:0008233,peptidase activity; GO:0070011,peptida…	PF07727.14:Reverse transcriptase (RNA-dependent DNA polymerase)	--	--	--
Smechr0302248	tan	467	0.000641564	-0.310962	1.05215	2.29383	2.89799	0.194855	-2.43756	-1.62071	K08332 vacuolar protein 8 | (RefSeq) U-box domain-containing protein 44 isoform X1 (A)	--	PREDICTED: U-box domain-containing protein 43-like [Solanum tuberosum]	PUB44_ARATH RecName: Full=U-box domain-containing protein 44; EC=2.3.2.27; AltName: Full=Plant U-box protein 44; AltName: Full=Protein SENESCENCE-ASSOCIATED E3 UBIQUITIN LIGASE 1; AltName: Full=RING-type E3 ubiquitin transferase PUB44 {ECO:0000305};	M1BL60_SOLTU RecName: Full=RING-type E3 ubiquitin transferase {ECO:0000256|ARBA:ARBA00012483}; EC=2.3.2.27 {ECO:0000256|ARBA:ARBA00012483};	At1g20780	GO:0005737,cytoplasm; GO:0005634,nucleus; GO:0005886,plasma membrane; GO:0070696,transmembrane receptor protein serine/threonine kinase binding; GO:0004842,ubiquitin-protein transferase activity; GO:0010150,leaf senescence; GO:0090359,negative regulation of abscisic acid biosynthetic process; GO:0010115,regulation of abscisic acid biosynthetic process; GO:0010380,regulation of chlorophyll biosynt…	PF00514.23:Armadillo/beta-catenin-like repeat	--	--	--
Smechr0400254	tan	456	0.0291226	-0.0710068	-0.695112	4.46599	4.9614	1.69774	-2.88092	-3.93053	K08900 mitochondrial chaperone BCS1 | (RefSeq) probable mitochondrial chaperone BCS1-A (A)	--	hypothetical protein T459_24730 [Capsicum annuum]	HSR4_ARATH RecName: Full=Protein HYPER-SENSITIVITY-RELATED 4 {ECO:0000303|PubMed:15181213}; Short=AtHSR4 {ECO:0000303|PubMed:15181213}; EC=3.6.1.- {ECO:0000250|UniProtKB:Q9FLD5}; AltName: Full=BCS1-like protein;	A0A2G2YIR2_CAPAN RecName: Full=AAA domain-containing protein {ECO:0000259|SMART:SM00382};	At3g50930	GO:0016021,integral component of membrane; GO:0005740,mitochondrial envelope; GO:0005741,mitochondrial outer membrane; GO:0005739,mitochondrion; GO:0005524,ATP binding; GO:0016887,ATPase activity; GO:0016787,hydrolase activity; GO:0042802,identical protein binding; GO:0008219,cell death; GO:0009626,plant-type hypersensitive response; GO:0009617,response to bacterium; GO:0002237,response to molecu…	PF14363.6:Domain associated at C-terminal with AAA	--	--	--
Smechr0500806	tan	451	2.11737e-05	-0.841291	-0.780823	1.46057	2.41237	-1.23658	-3.56464	-4.39656	K11592 endoribonuclease Dicer [EC:3.1.26.-] | (RefSeq) endoribonuclease Dicer homolog 1 (A)	--	PREDICTED: ribonuclease 3-like protein 3 [Solanum tuberosum]	RTL3_ORYSJ RecName: Full=Ribonuclease 3-like protein 3; EC=3.1.26.-; AltName: Full=Ribonuclease III-like protein 3; Short=RNase III-like protein 3;	M1BV17_SOLTU SubName: Full=Dicer-1 {ECO:0000313|EnsemblPlants:PGSC0003DMT400053499};	At4g15420_1	GO:0005737,cytoplasm; GO:0005634,nucleus; GO:0046872,metal ion binding; GO:0004525,ribonuclease III activity; GO:0003723,RNA binding; GO:0030422,production of siRNA involved in RNA interference; GO:0003674,molecular_function; GO:0005488,binding; GO:0043167,ion binding; GO:0043169,cation binding; GO:0003824,catalytic activity; GO:0004518,nuclease activity; GO:0004519,endonuclease activity; GO:0004…	PF00636.26:Ribonuclease III domain	--	--	--
Smechr1000296	tan	450	0.000202449	-1.5502	1.39071	2.30575	3.10201	-0.961377	-4.67971	-2.64412	K10666 E3 ubiquitin-protein ligase RNF5 [EC:2.3.2.27] | (RefSeq) E3 ubiquitin-protein ligase RMA1H1-like (A)	ko04141: Protein processing in endoplasmic reticulum	PREDICTED: E3 ubiquitin-protein ligase RMA1H1-like [Solanum tuberosum]	RMA1_CAPAN RecName: Full=E3 ubiquitin-protein ligase RMA1H1; EC=2.3.2.27; AltName: Full=Protein RING membrane-anchor 1 homolog 1; AltName: Full=RING-type E3 ubiquitin transferase RMA1H1 {ECO:0000305};	M1ADK9_SOLTU SubName: Full=Rnf5 {ECO:0000313|EnsemblPlants:PGSC0003DMT400020495};	At4g03510	GO:0005789,endoplasmic reticulum membrane; GO:0016021,integral component of membrane; GO:0046872,metal ion binding; GO:0004842,ubiquitin-protein transferase activity; GO:0043161,proteasome-mediated ubiquitin-dependent protein catabolic process; GO:0016567,protein ubiquitination; GO:0009409,response to cold; GO:0009723,response to ethylene; GO:0006970,response to osmotic stress; GO:0009414,respons…	PF00097.25:Zinc finger, C3HC4 type (RING finger)	--	--	--
Smechr0302450	tan	448	3.10351e-05	-0.422482	0.0805776	0.82161	1.2116	0.123677	-1.151	-0.977403	K20604 mitogen-activated protein kinase kinase 9 [EC:2.7.12.2] | (RefSeq) mitogen-activated protein kinase kinase 9 (A)	ko04016: MAPK signaling pathway - plant	Mitogen-activated protein kinase kinase 9 [Capsicum baccatum]	M2K9_ARATH RecName: Full=Mitogen-activated protein kinase kinase 9; Short=AtMKK9; Short=MAP kinase kinase 9; EC=2.7.12.2;	A0A2G2X842_CAPBA SubName: Full=Mitogen-activated protein kinase kinase 9 {ECO:0000313|EMBL:PHT53658.1};	At1g73500	GO:0005737,cytoplasm; GO:0005634,nucleus; GO:0005524,ATP binding; GO:0004708,MAP kinase kinase activity; GO:0030295,protein kinase activator activity; GO:0106310,NA; GO:0004674,protein serine/threonine kinase activity; GO:0106311,NA; GO:0004714,transmembrane receptor protein tyrosine kinase activity; GO:0010120,camalexin biosynthetic process; GO:0071456,cellular response to hypoxia; GO:0009693,et…	PF00069.25:Protein kinase domain	--	--	--
Smechr0701997	tan	444	0.000219705	-0.748824	-0.205961	1.19636	1.72323	0.35903	-1.62426	-1.53958	K00901 diacylglycerol kinase (ATP) [EC:2.7.1.107] | (RefSeq) diacylglycerol kinase 5 (A)	ko00561: Glycerolipid metabolism; ko00564: Glycerophospholipid metabolism; ko01100: Metabolic pathways; ko01110: Biosynthesis of secondary metabolites; ko04070: Phosphatidylinositol signaling system	PREDICTED: diacylglycerol kinase 5 isoform X1 [Solanum tuberosum]	DGK5_ARATH RecName: Full=Diacylglycerol kinase 5; Short=AtDGK5; Short=DAG kinase 5; EC=2.7.1.107; AltName: Full=Diglyceride kinase 5; Short=DGK 5;	Q9FVD0_SOLLC RecName: Full=diacylglycerol kinase {ECO:0000256|PIRNR:PIRNR030829}; EC=2.7.1.107 {ECO:0000256|PIRNR:PIRNR030829};	At2g20900	GO:0005524,ATP binding; GO:0004143,diacylglycerol kinase activity; GO:0003951,NAD+ kinase activity; GO:0006952,defense response; GO:0007205,protein kinase C-activating G protein-coupled receptor signaling pathway; GO:0000166,nucleotide binding; GO:0003674,molecular_function; GO:0005488,binding; GO:0008144,drug binding; GO:0017076,purine nucleotide binding; GO:0030554,adenyl nucleotide binding; GO…	PF00609.19:Diacylglycerol kinase accessory domain	--	--	--
Smechr0800065	tan	430	0.000436698	1.86687	2.11296	2.54304	2.85486	-2.637	-3.32052	-3.34951	--	--	PREDICTED: protein YLS3-like [Solanum pennellii]	LTPG7_ARATH RecName: Full=Non-specific lipid transfer protein GPI-anchored 7 {ECO:0000303|PubMed:23893219}; Short=AtLTPG-7 {ECO:0000303|PubMed:23893219}; Short=Protein LTP-GPI-ANCHORED 7 {ECO:0000303|PubMed:23893219}; Flags: Precursor;	A0A6N2AHV4_SOLCI RecName: Full=AAI domain-containing protein {ECO:0000259|Pfam:PF14368};	At1g62790	GO:0031225,anchored component of membrane; GO:0005886,plasma membrane; GO:0005575,cellular_component; GO:0016020,membrane; GO:0031224,intrinsic component of membrane; GO:0044425,membrane part; GO:0005623,cell; GO:0044464,cell part; GO:0071944,cell periphery	PF14368.6:Probable lipid transfer	--	--	--
Smechr0100509	tan	420	0.000340345	-0.938824	-0.427491	1.30913	1.86758	-0.149889	-2.42759	-2.41363	K00924 kinase [EC:2.7.1.-] | (RefSeq) receptor-like protein kinase HSL1 (A)	--	Receptor-like protein kinase HAIKU2 [Capsicum baccatum]	RLK7_ARATH RecName: Full=Receptor-like protein kinase 7 {ECO:0000303|PubMed:20811905}; EC=2.7.11.1 {ECO:0000305}; Flags: Precursor;	A0A2G2W8Y3_CAPBA SubName: Full=Receptor-like protein kinase HAIKU2 {ECO:0000313|EMBL:PHT41690.1};	At3g19700	GO:0016021,integral component of membrane; GO:0005886,plasma membrane; GO:0005524,ATP binding; GO:0042802,identical protein binding; GO:0001653,peptide receptor activity; GO:0004672,protein kinase activity; GO:0106310,NA; GO:0106311,NA; GO:0045087,innate immune response; GO:0046777,protein autophosphorylation; GO:0006979,response to oxidative stress; GO:0009845,seed germination; GO:0000166,nucleo…	PF00069.25:Protein kinase domain	--	--	--
Smechr0202679	tan	417	0.000261717	-0.0690761	0.432576	3.41195	4.04685	1.29508	-2.18937	-2.28574	K20716 mitogen-activated protein kinase kinase kinase 17/18 | (RefSeq) mitogen-activated protein kinase kinase kinase 18-like (A)	ko04016: MAPK signaling pathway - plant	PREDICTED: mitogen-activated protein kinase kinase kinase NPK1-like isoform X1 [Solanum pennellii]	M3K20_ARATH RecName: Full=Mitogen-activated protein kinase kinase kinase 20 {ECO:0000303|PubMed:21969089}; Short=MAPKK kinase 20 {ECO:0000303|PubMed:21969089}; EC=2.7.11.25 {ECO:0000255|PROSITE-ProRule:PRU00159, ECO:0000269|PubMed:27913741, ECO:0000269|PubMed:28848569}; AltName: Full=Protein ABA-INSENSITIVE PROTEIN KINASE 1 {ECO:0000303|PubMed:27913741};	A0A6N2ASY9_SOLCI RecName: Full=Protein kinase domain-containing protein {ECO:0000259|PROSITE:PS50011};	At5g67080	GO:0005737,cytoplasm; GO:0005634,nucleus; GO:0005524,ATP binding; GO:0004708,MAP kinase kinase activity; GO:0004709,MAP kinase kinase kinase activity; GO:0004672,protein kinase activity; GO:0019901,protein kinase binding; GO:0106310,NA; GO:0106311,NA; GO:0009738,abscisic acid-activated signaling pathway; GO:0051301,cell division; GO:0048235,pollen sperm cell differentiation; GO:0046777,protein au…	PF00069.25:Protein kinase domain	--	--	--
Smechr0402283	tan	415	1.75453e-05	-0.877771	-0.440726	0.671953	1.08725	-0.291995	-1.8731	-1.79046	K13457 disease resistance protein RPM1 | (RefSeq) LOW QUALITY PROTEIN: disease resistance protein RPM1-like (A)	ko04626: Plant-pathogen interaction	PREDICTED: probable disease resistance protein At4g33300 [Solanum lycopersicum]	DRL29_ARATH RecName: Full=Probable disease resistance protein At4g33300;	A0A3Q7GAM9_SOLLC RecName: Full=RPW8 domain-containing protein {ECO:0000259|PROSITE:PS51153};	At4g33300	GO:0048046,apoplast; GO:0043531,ADP binding; GO:0005524,ATP binding; GO:0042742,defense response to bacterium; GO:0000166,nucleotide binding; GO:0003674,molecular_function; GO:0005488,binding; GO:0017076,purine nucleotide binding; GO:0030554,adenyl nucleotide binding; GO:0032553,ribonucleotide binding; GO:0032555,purine ribonucleotide binding; GO:0032559,adenyl ribonucleotide binding; GO:0036094,…	PF00931.22:NB-ARC domain	--	--	--
Smechr0302461	tan	414	0.000358881	-0.0171339	0.120144	1.4705	1.47817	0.457434	-1.04771	-0.870782	K02183 calmodulin | (RefSeq) SlCaM6; calmodulin (A)	ko04016: MAPK signaling pathway - plant; ko04070: Phosphatidylinositol signaling system; ko04626: Plant-pathogen interaction	calmodulin [Solanum lycopersicum]	CALM_SOLLC RecName: Full=Calmodulin; Short=CaM;	Q76MF4_TOBAC RecName: Full=Calmodulin {ECO:0000256|RuleBase:RU367017};	At3g43810	GO:0005509,calcium ion binding; GO:0030234,enzyme regulator activity; GO:0019722,calcium-mediated signaling; GO:0003674,molecular_function; GO:0005488,binding; GO:0046872,metal ion binding; GO:0043167,ion binding; GO:0043169,cation binding; GO:0098772,molecular function regulator; GO:0007165,signal transduction; GO:0035556,intracellular signal transduction; GO:0007154,cell communication; GO:00081…	PF00036.32:EF hand	--	--	--
Smechr0500088	tan	412	0.00937456	0.0137712	0.0634214	2.41963	2.9523	-1.34337	-3.77226	-4.20094	K05391 cyclic nucleotide gated channel, plant | (RefSeq) cyclic nucleotide-gated ion channel 1-like (A)	ko04626: Plant-pathogen interaction	Cyclic nucleotide-gated ion channel 1 [Capsicum chinense]	CNGC1_ARATH RecName: Full=Cyclic nucleotide-gated ion channel 1; Short=AtCNGC1; AltName: Full=Cyclic nucleotide- and calmodulin-regulated ion channel 1;	A0A2G3CGN2_CAPCH SubName: Full=Cyclic nucleotide-gated ion channel 1 {ECO:0000313|EMBL:PHU17855.1};	At5g53130	GO:0016021,integral component of membrane; GO:0005886,plasma membrane; GO:0005516,calmodulin binding; GO:0030552,cAMP binding; GO:0030553,cGMP binding; GO:0005216,ion channel activity; GO:0005515,protein binding; GO:0003674,molecular_function; GO:0005488,binding; GO:0000166,nucleotide binding; GO:0017076,purine nucleotide binding; GO:0030551,cyclic nucleotide binding; GO:0030554,adenyl nucleotide…	PF00520.31:Ion transport protein	--	--	--
Smechr0302114	tan	383	0.000215598	0.508882	0.21583	0.942125	1.10923	-0.252984	-0.720671	-1.11697	K12795 suppressor of G2 allele of SKP1 | (RefSeq) SGT1; protein SGT1 homolog (A)	ko04626: Plant-pathogen interaction	PREDICTED: protein SGT1 homolog [Solanum tuberosum]	SGT1_ORYSJ RecName: Full=Protein SGT1 homolog {ECO:0000250|UniProtKB:Q08446}; Short=OsSGT1 {ECO:0000303|PubMed:18257679}; AltName: Full=Suppressor of G2 allele of SKP1 homolog {ECO:0000250|UniProtKB:Q08446};	M1BVI5_SOLTU SubName: Full=SGT1 {ECO:0000313|EnsemblPlants:PGSC0003DMT400053839};	At4g23570_2	GO:0005737,cytoplasm; GO:0005634,nucleus; GO:0051087,chaperone binding; GO:0042742,defense response to bacterium; GO:0050832,defense response to fungus; GO:0050821,protein stabilization; GO:0005515,protein binding; GO:0003674,molecular_function; GO:0005488,binding; GO:0006952,defense response; GO:0006950,response to stress; GO:0008150,biological_process; GO:0009605,response to external stimulus; …	PF05002.15:SGS domain	--	--	--
Smechr0400414	blue	561	0.0656655	-0.525639	0.00112949	6.79874	12.6251	11.3801	3.6854	-1.21406	K21383 anthocyanidin 3-O-glucoside 6''-O-acyltransferase [EC:2.3.1.215] | (RefSeq) anthocyanidin 3-O-glucoside 6''-O-acyltransferase-like (A)	ko00942: Anthocyanin biosynthesis	PREDICTED: anthocyanin 5-aromatic acyltransferase-like [Solanum tuberosum]	MAT1_TOBAC RecName: Full=Phenolic glucoside malonyltransferase 1 {ECO:0000305}; Short=NtMaT1 {ECO:0000303|PubMed:15860007, ECO:0000303|PubMed:22610270}; EC=2.3.1.- {ECO:0000269|PubMed:15860007}; EC=2.3.1.116 {ECO:0000269|PubMed:15860007}; AltName: Full=Flavonol/naphthol glucoside malonyltransferase 1 {ECO:0000303|PubMed:22610270}; AltName: Full=Phenolic glucoside-6'-O-malonyltransferase 1 {ECO:00…	M1ACR4_SOLTU SubName: Full=Malonyltransferase {ECO:0000313|EnsemblPlants:PGSC0003DMT400019880};	At5g39090	GO:0047165,flavonol-3-O-beta-glucoside O-malonyltransferase activity; GO:0016420,malonyltransferase activity; GO:0009636,response to toxic substance; GO:0006805,xenobiotic metabolic process; GO:0003674,molecular_function; GO:0003824,catalytic activity; GO:0008374,O-acyltransferase activity; GO:0016740,transferase activity; GO:0016746,transferase activity, transferring acyl groups; GO:0016747,tran…	PF02458.15:Transferase family	--	--	--
Smechr1200898	blue	360	0.000344341	-9.82343	-5.22107	2.94893	6.4263	5.76712	-7.02621	-5.84943	K15920 xylan 1,4-beta-xylosidase [EC:3.2.1.37] | (RefSeq) beta-D-xylosidase 4 (A)	ko00520: Amino sugar and nucleotide sugar metabolism; ko01100: Metabolic pathways	PREDICTED: beta-D-xylosidase 1 [Solanum tuberosum]	BXL1_ARATH RecName: Full=Beta-D-xylosidase 1; Short=AtBXL1; EC=3.2.1.-; AltName: Full=Alpha-L-arabinofuranosidase; EC=3.2.1.55; Flags: Precursor;	M1C3Q2_SOLTU SubName: Full=Auxin-induced beta-glucosidase {ECO:0000313|EnsemblPlants:PGSC0003DMT400059046};	At5g49360	GO:0048046,apoplast; GO:0009505,plant-type cell wall; GO:0009536,plastid; GO:0046556,alpha-L-arabinofuranosidase activity; GO:0009044,xylan 1,4-beta-xylosidase activity; GO:0031222,arabinan catabolic process; GO:0010214,seed coat development; GO:0045493,xylan catabolic process; GO:0003674,molecular_function; GO:0003824,catalytic activity; GO:0004553,hydrolase activity, hydrolyzing O-glycosyl comp…	PF01915.22:Glycosyl hydrolase family 3 C-terminal domain	--	--	--
Smechr0401636	blue	345	0.000602589	-1.30814	-0.289597	0	10.852	9.68548	7.4527	-1.42527	--	--	hypothetical protein A4A49_19934 [Nicotiana attenuata]	--	A0A1J6I9H8_NICAT SubName: Full=Uncharacterized protein {ECO:0000313|EMBL:OIT01092.1};	--	--	--	--	--	--
Smechr0201552	blue	342	2.55395e-06	-0.434455	0.13818	0.0300158	2.15107	1.15645	0.655827	-0.826406	K07393 glutathionyl-hydroquinone reductase [EC:1.8.5.7] | (RefSeq) glutathionyl-hydroquinone reductase YqjG-like (A)	--	PREDICTED: glutathionyl-hydroquinone reductase YqjG-like isoform X1 [Capsicum annuum]	--	A0A2G3A6H4_CAPAN SubName: Full=glutathionyl-hydroquinone reductase YqjG-like isoform X1 {ECO:0000313|RefSeq:XP_016559244.1};	At5g45020	GO:0004364,glutathione transferase activity; GO:0006749,glutathione metabolic process; GO:0003674,molecular_function; GO:0003824,catalytic activity; GO:0016740,transferase activity; GO:0016765,transferase activity, transferring alkyl or aryl (other than methyl) groups; GO:0006790,sulfur compound metabolic process; GO:0008152,metabolic process; GO:0006518,peptide metabolic process; GO:0006575,cell…	PF13409.6:Glutathione S-transferase, N-terminal domain	--	--	--
Smechr0603137	blue	330	4.1277e-05	-0.0624649	-0.419155	7.03709	12.0958	10.9172	5.0693	-1.56769	--	--	--	--	A0A3Q7H2R8_SOLLC SubName: Full=Uncharacterized protein {ECO:0000313|EnsemblPlants:Solyc06g083937.1.1};	--	--	--	--	--	--
Smechr0602234	blue	328	0.0188674	-0.00138339	-0.0095341	0.16294	2.29873	2.50974	2.32304	0.231353	K00413 ubiquinol-cytochrome c reductase cytochrome c1 subunit | (RefSeq) cytochrome c1-1, heme protein, mitochondrial (A)	ko00190: Oxidative phosphorylation; ko01100: Metabolic pathways	cytochrome c1 precursor (mitochondrion) [Solanum tuberosum]	CY11_SOLTU RecName: Full=Cytochrome c1-1, heme protein, mitochondrial; EC=7.1.1.8; AltName: Full=Complex III subunit 4-1; AltName: Full=Complex III subunit IV-1; AltName: Full=Cytochrome b-c1 complex subunit 4-1; AltName: Full=Ubiquinol-cytochrome-c reductase complex cytochrome c1 subunit 1; Short=Cytochrome c-1-1; Flags: Precursor;	A0A0C4B0N6_SOLTU SubName: Full=Cytochrome c1-1, heme protein, mitochondrial {ECO:0000313|EnsemblPlants:PGSC0003DMT400073387};	At5g40810	GO:0016021,integral component of membrane; GO:0005743,mitochondrial inner membrane; GO:0070469,respiratory chain; GO:0020037,heme binding; GO:0046872,metal ion binding; GO:0008121,ubiquinol-cytochrome-c reductase activity; GO:0003674,molecular_function; GO:0005488,binding; GO:0046906,tetrapyrrole binding; GO:0048037,cofactor binding; GO:0097159,organic cyclic compound binding; GO:1901363,heterocy…	PF02167.15:Cytochrome C1 family	--	--	--
Smechr1201262	blue	321	4.66608e-05	-0.829322	-1.16083	1.08926	2.62469	2.01441	0.0724025	-1.74095	K01640 hydroxymethylglutaryl-CoA lyase [EC:4.1.3.4] | (RefSeq) LOW QUALITY PROTEIN: hydroxymethylglutaryl-CoA lyase, mitochondrial (A)	ko00072: Synthesis and degradation of ketone bodies; ko00280: Valine, leucine and isoleucine degradation; ko00650: Butanoate metabolism; ko01100: Metabolic pathways; ko01110: Biosynthesis of secondary metabolites; ko04146: Peroxisome	PREDICTED: F-box protein At2g32560 isoform X2 [Solanum lycopersicum]	FB118_ARATH RecName: Full=F-box protein At2g26850;	A0A3Q7IYD3_SOLLC RecName: Full=F-box domain-containing protein {ECO:0000259|PROSITE:PS50181};	At2g26850	--	PF00646.33:F-box domain	--	--	--
Smechr0101052	blue	315	4.21684e-08	-1.22068	-0.74787	0.143306	1.44551	0.853411	-0.543174	-1.31025	K01897 long-chain acyl-CoA synthetase [EC:6.2.1.3] | (RefSeq) long chain acyl-CoA synthetase 6, peroxisomal (A)	ko00061: Fatty acid biosynthesis; ko00071: Fatty acid degradation; ko01100: Metabolic pathways; ko01212: Fatty acid metabolism; ko04146: Peroxisome	PREDICTED: long chain acyl-CoA synthetase 6, peroxisomal [Solanum lycopersicum]	LACS6_ARATH RecName: Full=Long chain acyl-CoA synthetase 6, peroxisomal {ECO:0000303|PubMed:12177484}; Short=AtLACS6 {ECO:0000303|PubMed:12366803}; EC=6.2.1.3 {ECO:0000269|PubMed:12177484, ECO:0000269|PubMed:12366803}; Flags: Precursor;	A0A3Q7EN83_SOLLC RecName: Full=4-coumarate--CoA ligase {ECO:0000256|ARBA:ARBA00012959}; EC=6.2.1.12 {ECO:0000256|ARBA:ARBA00012959};	At5g27600	GO:0005829,cytosol; GO:0005783,endoplasmic reticulum; GO:0046861,glyoxysomal membrane; GO:0016020,membrane; GO:0005777,peroxisome; GO:0005524,ATP binding; GO:0004467,long-chain fatty acid-CoA ligase activity; GO:0006631,fatty acid metabolic process; GO:0007275,multicellular organism development; GO:0010193,response to ozone; GO:0000166,nucleotide binding; GO:0003674,molecular_function; GO:0005488…	PF00501.28:AMP-binding enzyme	--	--	--
Smechr0201536	blue	314	0.0125639	-0.122747	-0.124248	0.416765	5.57638	5.4158	4.85075	-0.25667	K01893 asparaginyl-tRNA synthetase [EC:6.1.1.22] | (RefSeq) asparagine--tRNA ligase, chloroplastic/mitochondrial (A)	ko00970: Aminoacyl-tRNA biosynthesis	PREDICTED: asparagine--tRNA ligase, chloroplastic/mitochondrial [Solanum tuberosum]	SYNO_ARATH RecName: Full=Asparagine--tRNA ligase, chloroplastic/mitochondrial {ECO:0000305}; EC=6.1.1.22 {ECO:0000305}; AltName: Full=Asparaginyl-tRNA synthetase {ECO:0000305}; Short=AsnRS {ECO:0000305}; AltName: Full=AtNS1 {ECO:0000303|PubMed:9655910}; AltName: Full=Protein OVULE ABORTION 8 {ECO:0000303|PubMed:16297076}; Flags: Precursor;	M1B859_SOLTU RecName: Full=Asparagine--tRNA ligase {ECO:0000256|ARBA:ARBA00012816}; EC=6.1.1.22 {ECO:0000256|ARBA:ARBA00012816};	At4g17300	GO:0009507,chloroplast; GO:0009570,chloroplast stroma; GO:0005739,mitochondrion; GO:0004816,asparagine-tRNA ligase activity; GO:0005524,ATP binding; GO:0003677,DNA binding; GO:0006421,asparaginyl-tRNA aminoacylation; GO:0048481,plant ovule development; GO:0003674,molecular_function; GO:0003824,catalytic activity; GO:0004812,aminoacyl-tRNA ligase activity; GO:0016874,ligase activity; GO:0016875,li…	PF00152.20:tRNA synthetases class II (D, K and N)	--	--	--
Smechr1002453	blue	307	0.00987619	-0.0706784	0.128872	0.417817	4.08474	4.10773	3.61583	0.182883	K02948 small subunit ribosomal protein S11 | (RefSeq) probable ribosomal protein S11, mitochondrial (A)	ko03010: Ribosome	PREDICTED: probable ribosomal protein S11, mitochondrial [Solanum tuberosum]	RT11_ARATH RecName: Full=Probable ribosomal protein S11, mitochondrial {ECO:0000305}; Short=MRP-S11; Short=S11mt; AltName: Full=Protein NUCLEAR FUSION DEFECTIVE 3, mitochondrial {ECO:0000303|PubMed:16698901}; Flags: Precursor;	M1D1L4_SOLTU SubName: Full=30S ribosomal protein S11 {ECO:0000313|EnsemblPlants:PGSC0003DMT400079312};	At1g31817	GO:0005763,mitochondrial small ribosomal subunit; GO:0048027,mRNA 5'-UTR binding; GO:0070181,small ribosomal subunit rRNA binding; GO:0003735,structural constituent of ribosome; GO:0000741,karyogamy; GO:0000462,maturation of SSU-rRNA from tricistronic rRNA transcript (SSU-rRNA, 5.8S rRNA, LSU-rRNA); GO:0010197,polar nucleus fusion; GO:0000028,ribosomal small subunit assembly; GO:0006412,translati…	PF00411.19:Ribosomal protein S11	--	--	--
Smechr0202583	blue	303	0.00961292	-0.416474	0.0562035	0	10.9485	10.8197	9.48749	-0.0418955	--	--	uncharacterized WD repeat-containing protein C2A9.03-like [Sesamum indicum]	--	A0A6I9U4W4_SESIN SubName: Full=uncharacterized WD repeat-containing protein C2A9.03-like {ECO:0000313|RefSeq:XP_011095642.1};	At3g13340	--	PF00400.32:WD domain, G-beta repeat	--	--	--
novel.4336	blue	300	0.0355859	-0.431549	-0.104054	-0.63466	4.04369	3.75616	3.91492	-0.361177	--	--	--	--	--	--	--	--	--	--	--
Smechr0303184	blue	299	0.00770891	-0.488716	-0.189558	0.0568041	2.0896	2.24038	1.66957	-0.00895707	K13116 ATP-dependent RNA helicase DDX41 [EC:3.6.4.13] | (RefSeq) DEAD-box ATP-dependent RNA helicase 35 (A)	--	PREDICTED: DEAD-box ATP-dependent RNA helicase 35 [Solanum tuberosum]	RH35_ARATH RecName: Full=DEAD-box ATP-dependent RNA helicase 35; EC=3.6.4.13;	A0A6N2BCE7_SOLCI RecName: Full=RNA helicase {ECO:0000256|ARBA:ARBA00012552}; EC=3.6.4.13 {ECO:0000256|ARBA:ARBA00012552};	At5g51280	GO:0005681,spliceosomal complex; GO:0005524,ATP binding; GO:0003723,RNA binding; GO:0003724,RNA helicase activity; GO:0008270,zinc ion binding; GO:0000398,mRNA splicing, via spliceosome; GO:0000166,nucleotide binding; GO:0003674,molecular_function; GO:0005488,binding; GO:0008144,drug binding; GO:0017076,purine nucleotide binding; GO:0030554,adenyl nucleotide binding; GO:0032553,ribonucleotide bin…	PF00270.29:DEAD/DEAH box helicase	--	--	--
Smechr0502282	blue	298	2.05381e-08	-7.90844	-2.21321	3.85237	5.98606	5.45043	-6.22559	-2.72566	K16296 serine carboxypeptidase-like clade I [EC:3.4.16.-] | (RefSeq) serine carboxypeptidase-like 11 (A)	--	PREDICTED: serine carboxypeptidase-like 11 isoform X1 [Solanum tuberosum]	SCP18_ARATH RecName: Full=Serine carboxypeptidase-like 18; EC=3.4.16.-; Flags: Precursor;	M1ATT2_SOLTU SubName: Full=Serine carboxypeptidase {ECO:0000313|EnsemblPlants:PGSC0003DMT400030144};	At1g33540	GO:0005576,extracellular region; GO:0004185,serine-type carboxypeptidase activity; GO:0016747,transferase activity, transferring acyl groups other than amino-acyl groups; GO:0019748,secondary metabolic process; GO:0003674,molecular_function; GO:0003824,catalytic activity; GO:0004180,carboxypeptidase activity; GO:0008236,serine-type peptidase activity; GO:0008233,peptidase activity; GO:0008238,exo…	PF00450.22:Serine carboxypeptidase	--	--	--
Smechr0101890	blue	287	0.0190908	-0.0753685	-0.0207254	0.66906	2.62377	1.74509	0.993434	-0.86793	--	--	PREDICTED: major facilitator superfamily domain-containing protein 12 isoform X1 [Solanum lycopersicum]	--	A0A2G3ALN8_CAPAN SubName: Full=Uncharacterized protein {ECO:0000313|EMBL:PHT95151.1};	At3g60070	GO:0005887,integral component of plasma membrane; GO:0015293,symporter activity; GO:0008643,carbohydrate transport; GO:0071702,organic substance transport; GO:0006817,phosphate ion transport; GO:0003674,molecular_function; GO:0005215,transporter activity; GO:0022857,transmembrane transporter activity; GO:0015291,secondary active transmembrane transporter activity; GO:0022804,active transmembrane …	PF13347.6:MFS/sugar transport protein	--	--	--
Smechr0900603	blue	278	0.00715802	-0.321807	0.0295	0.819206	7.45884	7.15564	6.03289	-0.237882	K10999 cellulose synthase A [EC:2.4.1.12] | (RefSeq) cellulose synthase A catalytic subunit 5 [UDP-forming] (A)	--	PREDICTED: cellulose synthase A catalytic subunit 5 [UDP-forming]	CESA2_ARATH RecName: Full=Cellulose synthase A catalytic subunit 2 [UDP-forming]; Short=AtCesA2; Short=Ath-A; EC=2.4.1.12;	A0A0V0IZG4_SOLCH RecName: Full=Cellulose synthase {ECO:0000256|RuleBase:RU361116}; EC=2.4.1.12 {ECO:0000256|RuleBase:RU361116};	At2g21770	GO:0016021,integral component of membrane; GO:0005886,plasma membrane; GO:0005802,trans-Golgi network; GO:0016760,cellulose synthase (UDP-forming) activity; GO:0016759,cellulose synthase activity; GO:0046872,metal ion binding; GO:0071555,cell wall organization; GO:0030244,cellulose biosynthetic process; GO:0009833,plant-type primary cell wall biogenesis; GO:0003674,molecular_function; GO:0003824,…	PF03552.14:Cellulose synthase	--	--	--
Smechr0900479	blue	277	0.00628774	-0.208885	0.115891	0	11.1891	11.1544	10.0228	0.110166	K13195 cold-inducible RNA-binding protein | (RefSeq) glycine-rich RNA-binding protein 4, mitochondrial isoform X1 (A)	--	PREDICTED: glycine-rich RNA-binding protein 4, mitochondrial-like [Solanum tuberosum]	ORRM6_ARATH RecName: Full=Organelle RRM domain-containing protein 6, chloroplastic {ECO:0000303|PubMed:28213559}; Flags: Precursor;	A0A0V0HA84_SOLCH SubName: Full=Putative cold-inducible RNA-binding protein-like {ECO:0000313|EMBL:JAP17372.1};	At1g73530	GO:0009507,chloroplast; GO:0003729,mRNA binding; GO:0003723,RNA binding; GO:1900871,chloroplast mRNA modification; GO:0016554,cytidine to uridine editing; GO:0006397,mRNA processing; GO:0003674,molecular_function; GO:0003676,nucleic acid binding; GO:0005488,binding; GO:0097159,organic cyclic compound binding; GO:1901363,heterocyclic compound binding; GO:0008152,metabolic process; GO:0006139,nucle…	PF00076.22:RNA recognition motif. (a.k.a. RRM, RBD, or RNP domain)	--	--	--
Smechr0201534	blue	275	0.0260417	-0.716384	-0.0920946	-1.37419	5.3152	4.94042	5.5747	-0.438216	K03030 26S proteasome regulatory subunit N11 | (RefSeq) 26S proteasome regulatory subunit RPN11-like isoform X1 (A)	ko03050: Proteasome	hypothetical protein T459_09966 [Capsicum annuum]	--	A0A6N2BG22_SOLCI SubName: Full=Uncharacterized protein {ECO:0000313|EMBL:TMW91981.1};	At4g39630	--	PF10512.9:Cell division cycle-associated protein 8	--	--	--
Smechr0602879	blue	271	5.68659e-06	-0.537969	-0.496783	0.0362427	1.37294	0.973908	0.373323	-0.866938	K11252 histone H2B | (RefSeq) histone H2B.3 (A)	--	PREDICTED: histone H2B.3 [Citrus sinensis]	H2B3_SOLLC RecName: Full=Histone H2B.3; AltName: Full=LeH2B-3; Flags: Fragment;	A0A5E4G3T1_PRUDU RecName: Full=Histone H2B {ECO:0000256|RuleBase:RU000451};	At2g28720	GO:0000786,nucleosome; GO:0005634,nucleus; GO:0003677,DNA binding; GO:0046982,protein heterodimerization activity; GO:0006334,nucleosome assembly; GO:0003674,molecular_function; GO:0003676,nucleic acid binding; GO:0005488,binding; GO:0097159,organic cyclic compound binding; GO:1901363,heterocyclic compound binding; GO:0005515,protein binding; GO:0046983,protein dimerization activity; GO:0051276,c…	PF00125.24:Core histone H2A/H2B/H3/H4	--	--	--
Smechr0502080	blue	267	0.00685619	-0.573182	-0.234093	1.53605	5.92828	6.09011	3.98382	-0.0395718	K14521 N-acetyltransferase 10 [EC:2.3.1.-] | (RefSeq) RNA cytidine acetyltransferase 1-like (A)	ko03008: Ribosome biogenesis in eukaryotes	UPF0202 protein [Capsicum baccatum]	NT101_ARATH RecName: Full=RNA cytidine acetyltransferase 1 {ECO:0000255|HAMAP-Rule:MF_03211}; EC=2.3.1.- {ECO:0000255|HAMAP-Rule:MF_03211}; AltName: Full=18S rRNA cytosine acetyltransferase 1 {ECO:0000255|HAMAP-Rule:MF_03211};	A0A2G2VG10_CAPBA RecName: Full=RNA cytidine acetyltransferase {ECO:0000256|HAMAP-Rule:MF_03211}; EC=2.3.1.- {ECO:0000256|HAMAP-Rule:MF_03211}; AltName: Full=18S rRNA cytosine acetyltransferase {ECO:0000256|HAMAP-Rule:MF_03211};	At1g10490	GO:0005730,nucleolus; GO:0005524,ATP binding; GO:1990883,rRNA cytidine N-acetyltransferase activity; GO:0000049,tRNA binding; GO:1904812,rRNA acetylation involved in maturation of SSU-rRNA; GO:0051391,tRNA acetylation; GO:0000166,nucleotide binding; GO:0003674,molecular_function; GO:0005488,binding; GO:0008144,drug binding; GO:0017076,purine nucleotide binding; GO:0030554,adenyl nucleotide bindin…	PF13718.6:GNAT acetyltransferase 2	--	--	--
Smechr1002635	blue	266	1.16912e-06	-0.186758	0.29505	0.284442	1.20709	0.603581	0.110264	-0.27881	K00549 5-methyltetrahydropteroyltriglutamate--homocysteine methyltransferase [EC:2.1.1.14] | (RefSeq) MS; methionine synthase (A)	ko00270: Cysteine and methionine metabolism; ko00450: Selenocompound metabolism; ko01100: Metabolic pathways; ko01110: Biosynthesis of secondary metabolites; ko01230: Biosynthesis of amino acids	methionine synthase [Solanum tuberosum]	METE_CATRO RecName: Full=5-methyltetrahydropteroyltriglutamate--homocysteine methyltransferase; EC=2.1.1.14; AltName: Full=Cobalamin-independent methionine synthase isozyme; AltName: Full=Vitamin-B12-independent methionine synthase isozyme;	A0A0V0ISV3_SOLCH RecName: Full=5-methyltetrahydropteroyltriglutamate--homocysteine S-methyltransferase {ECO:0000256|ARBA:ARBA00012034}; EC=2.1.1.14 {ECO:0000256|ARBA:ARBA00012034};	At5g17920	GO:0005737,cytoplasm; GO:0003871,5-methyltetrahydropteroyltriglutamate-homocysteine S-methyltransferase activity; GO:0008270,zinc ion binding; GO:0009086,methionine biosynthetic process; GO:0032259,methylation; GO:0003674,molecular_function; GO:0003824,catalytic activity; GO:0008168,methyltransferase activity; GO:0008172,S-methyltransferase activity; GO:0016740,transferase activity; GO:0016741,tr…	PF01717.18:Cobalamin-independent synthase, Catalytic domain	--	--	--
novel.4892	blue	256	0.00612009	-0.301674	0.0897955	0	10.2547	10.5257	9.30638	0.388553	--	--	Pre-mRNA-splicing factor ATP-dependent RNA helicase DHX15 [Capsicum baccatum]	--	A0A6N2AGR3_SOLCI SubName: Full=Uncharacterized protein {ECO:0000313|EMBL:TMW81677.1};	--	--	--	--	--	--
Smechr0600694	blue	252	0.0213961	-0.0593295	-0.134335	0.0924882	1.12988	1.26792	1.08553	0.0329703	K03233 elongation factor 1-gamma | (RefSeq) elongation factor 1-gamma 2-like (A)	--	hypothetical protein CQW23_26987 [Capsicum baccatum]	EF1G2_ORYSJ RecName: Full=Elongation factor 1-gamma 2; Short=EF-1-gamma 2; AltName: Full=eEF-1B gamma 2;	A0A2G2VQC8_CAPBA SubName: Full=Uncharacterized protein {ECO:0000313|EMBL:PHT35187.1};	At1g09640_1	GO:0004364,glutathione transferase activity; GO:0003746,translation elongation factor activity; GO:0006749,glutathione metabolic process; GO:0003674,molecular_function; GO:0003824,catalytic activity; GO:0016740,transferase activity; GO:0016765,transferase activity, transferring alkyl or aryl (other than methyl) groups; GO:0003676,nucleic acid binding; GO:0003723,RNA binding; GO:0005488,binding; G…	PF00647.19:Elongation factor 1 gamma, conserved domain	--	--	--
novel.8015	blue	251	1.17885e-06	-8.44565	-1.48807	1.21057	4.91166	4.41422	-1.73239	-1.95645	--	--	PREDICTED: TMV resistance protein N-like isoform X1 [Solanum tuberosum]	RPV1_VITRO RecName: Full=Disease resistance protein RPV1 {ECO:0000305}; AltName: Full=NAD(+) hydrolase RPV1; EC=3.2.2.6 {ECO:0000305|PubMed:31439792}; AltName: Full=Resistance to Plasmopara viticola protein {ECO:0000303|PubMed:24033846}; Short=MrRVP1 {ECO:0000303|PubMed:24033846};	M1A5Y9_SOLTU SubName: Full=Nematode resistance {ECO:0000313|EnsemblPlants:PGSC0003DMT400015396};	--	GO:0005737,cytoplasm; GO:0005634,nucleus; GO:0043531,ADP binding; GO:0050135,NAD(P)+ nucleosidase activity; GO:0061809,NAD+ nucleotidase, cyclic ADP-ribose generating; GO:0042803,protein homodimerization activity; GO:0050832,defense response to fungus; GO:0043068,positive regulation of programmed cell death; GO:0007165,signal transduction; GO:0000166,nucleotide binding; GO:0003674,molecular_funct…	--	--	--	--
novel.3329	blue	250	0.000362285	-1.07706	-0.751293	0	11.8136	10.9189	8.91538	-1.61512	--	--	PREDICTED: uncharacterized protein C6G9.01c isoform X1 [Capsicum annuum]	--	A0A2G2VI12_CAPBA SubName: Full=Uncharacterized protein {ECO:0000313|EMBL:PHT32620.1};	At5g11760	--	PF08576.10:Eukaryotic protein of unknown function (DUF1764)	--	--	--
Smechr0102193	blue	249	3.61926e-07	-0.152911	0.117668	-0.0290853	1.23747	0.52084	0.376257	-0.568354	K03070 preprotein translocase subunit SecA [EC:7.4.2.8] | (RefSeq) protein translocase subunit SECA1, chloroplastic (A)	ko03060: Protein export	PREDICTED: protein translocase subunit SECA1, chloroplastic [Solanum tuberosum]	SECA1_ARATH RecName: Full=Protein translocase subunit SECA1, chloroplastic {ECO:0000305}; Short=AtcpSecA {ECO:0000303|PubMed:20194926}; EC=7.4.2.4 {ECO:0000305|PubMed:21051552}; AltName: Full=Protein ALBINO OR GLASSY YELLOW 1 {ECO:0000303|PubMed:20194926}; Flags: Precursor;	A0A2G3DHH8_CAPCH RecName: Full=Protein translocase subunit SecA {ECO:0000256|RuleBase:RU003874};	At4g01800	GO:0009570,chloroplast stroma; GO:0009535,chloroplast thylakoid membrane; GO:0015462,ATPase-coupled protein transmembrane transporter activity; GO:0005524,ATP binding; GO:0016464,chloroplast protein-transporting ATPase activity; GO:0015450,P-P-bond-hydrolysis-driven protein transmembrane transporter activity; GO:0017038,protein import; GO:0006605,protein targeting; GO:0003674,molecular_function; …	PF07517.14:SecA DEAD-like domain	--	--	--
novel.5051	blue	247	4.69546e-07	-2.48866	0.172323	0	11.2311	10.1171	2.07065	-0.910433	K17873 11-oxo-beta-amyrin 30-oxidase [EC:1.14.14.115] | (RefSeq) 11-oxo-beta-amyrin 30-oxidase (A)	--	PREDICTED: cytochrome P450 CYP72A219-like isoform X1 [Solanum tuberosum]	C7A29_PANGI RecName: Full=Cytochrome P450 CYP72A219; EC=1.14.-.-; AltName: Full=Cytochrome P450 CYP72A129;	A0A3Q7IAU7_SOLLC SubName: Full=Uncharacterized protein {ECO:0000313|EnsemblPlants:Solyc07g062520.3.1};	At3g14690	GO:0016021,integral component of membrane; GO:0020037,heme binding; GO:0005506,iron ion binding; GO:0004497,monooxygenase activity; GO:0016705,oxidoreductase activity, acting on paired donors, with incorporation or reduction of molecular oxygen; GO:0003674,molecular_function; GO:0005488,binding; GO:0046906,tetrapyrrole binding; GO:0048037,cofactor binding; GO:0097159,organic cyclic compound bindi…	PF00067.22:Cytochrome P450	--	--	--
Smechr0702460	blue	242	6.86326e-07	-1.14346	-0.0801578	-0.222151	1.66113	1.07258	0.149414	-0.636538	--	--	PREDICTED: uncharacterized protein LOC109229151 isoform X1 [Nicotiana attenuata]	--	A0A0V0I854_SOLCH SubName: Full=Putative aluminum resistance protein-like {ECO:0000313|EMBL:JAP28789.1};	--	GO:0003824,catalytic activity; GO:0003674,molecular_function	PF06838.11:Methionine gamma-lyase	--	--	--
Smechr0401559	blue	240	4.45495e-06	-0.56414	-0.342072	-1.02175	2.19286	1.35264	1.79028	-1.1526	K16297 serine carboxypeptidase-like clade II [EC:3.4.16.-] | (RefSeq) serine carboxypeptidase-like 42 (A)	--	PREDICTED: serine carboxypeptidase-like 42 [Solanum pennellii]	SCP42_ARATH RecName: Full=Serine carboxypeptidase-like 42; EC=3.4.16.-; Flags: Precursor;	A0A3Q7G736_SOLLC RecName: Full=Carboxypeptidase {ECO:0000256|RuleBase:RU361156}; EC=3.4.16.- {ECO:0000256|RuleBase:RU361156};	At5g42240	GO:0005618,cell wall; GO:0005576,extracellular region; GO:0005773,vacuole; GO:0004185,serine-type carboxypeptidase activity; GO:0003674,molecular_function; GO:0003824,catalytic activity; GO:0004180,carboxypeptidase activity; GO:0008236,serine-type peptidase activity; GO:0008233,peptidase activity; GO:0008238,exopeptidase activity; GO:0070011,peptidase activity, acting on L-amino acid peptides; GO…	PF00450.22:Serine carboxypeptidase	--	--	--
Smechr0901588	blue	238	0	-0.905918	-0.891898	0.442994	1.51111	1.23538	-0.143146	-1.13649	K10357 myosin V | (RefSeq) myosin-6-like (A)	--	PREDICTED: myosin-6-like [Capsicum annuum]	MYO8_ARATH RecName: Full=Myosin-8; AltName: Full=Myosin XI B; Short=AtXIB;	A0A1U8E450_CAPAN SubName: Full=myosin-6-like {ECO:0000313|RefSeq:XP_016542033.1};	At5g43900	GO:0015629,actin cytoskeleton; GO:0005737,cytoplasm; GO:0016459,myosin complex; GO:0031982,vesicle; GO:0051015,actin filament binding; GO:0030898,actin-dependent ATPase activity; GO:0005524,ATP binding; GO:0005516,calmodulin binding; GO:0000146,microfilament motor activity; GO:0003774,motor activity; GO:0007015,actin filament organization; GO:0030048,actin filament-based movement; GO:0048767,root…	PF00063.21:Myosin head (motor domain)	--	--	--
novel.5027	blue	228	6.8335e-07	-0.366373	-0.256404	0.679846	1.70617	1.11492	0.0521118	-0.818355	K17411 small subunit ribosomal protein S33 | (RefSeq) uncharacterized protein LOC107024395 (A)	--	hypothetical protein CQW23_17742 [Capsicum baccatum]	--	A0A2G2WEQ6_CAPBA SubName: Full=Uncharacterized protein {ECO:0000313|EMBL:PHT43717.1};	At5g44710	GO:0005739,mitochondrion; GO:0005840,ribosome; GO:0005622,intracellular; GO:0005575,cellular_component; GO:0005623,cell; GO:0005737,cytoplasm; GO:0043231,intracellular membrane-bounded organelle; GO:0043226,organelle; GO:0043227,membrane-bounded organelle; GO:0043229,intracellular organelle; GO:0044424,intracellular part; GO:0044444,cytoplasmic part; GO:0044464,cell part; GO:1990904,ribonucleopro…	PF08293.11:Mitochondrial ribosomal subunit S27	--	--	--
Smechr0800831	blue	228	2.65843e-07	-1.27815	0.60947	0	9.58873	8.29128	2.27029	-0.655531	--	--	PREDICTED: uncharacterized protein LOC102583329 isoform X1 [Solanum tuberosum]	--	A0A3Q7HNF2_SOLLC SubName: Full=Uncharacterized protein {ECO:0000313|EnsemblPlants:Solyc08g042140.3.1};	At1g54680	GO:0005524,ATP binding; GO:0004176,ATP-dependent peptidase activity; GO:0004222,metalloendopeptidase activity; GO:0000166,nucleotide binding; GO:0003674,molecular_function; GO:0005488,binding; GO:0008144,drug binding; GO:0017076,purine nucleotide binding; GO:0030554,adenyl nucleotide binding; GO:0032553,ribonucleotide binding; GO:0032555,purine ribonucleotide binding; GO:0032559,adenyl ribonucleo…	--	--	--	--
novel.5559	blue	224	1.34142e-07	-1.09819	0.403839	1.48543	6.09911	5.1409	2.54774	-0.539268	K13453 disease resistance protein | (RefSeq) putative late blight resistance protein homolog R1A-4 (A)	ko04626: Plant-pathogen interaction	PREDICTED: putative late blight resistance protein homolog R1A-3 isoform X3 [Solanum tuberosum]	R1B17_SOLDE RecName: Full=Putative late blight resistance protein homolog R1B-17;	O81136_SOLLC SubName: Full=Plant resistance protein {ECO:0000313|EMBL:AAC67237.1};	At3g46730	GO:0005737,cytoplasm; GO:0016020,membrane; GO:0043531,ADP binding; GO:0005524,ATP binding; GO:0009626,plant-type hypersensitive response; GO:0000166,nucleotide binding; GO:0003674,molecular_function; GO:0005488,binding; GO:0017076,purine nucleotide binding; GO:0030554,adenyl nucleotide binding; GO:0032553,ribonucleotide binding; GO:0032555,purine ribonucleotide binding; GO:0032559,adenyl ribonucl…	PF00931.22:NB-ARC domain	--	--	--
Smechr0702378	blue	219	0.000866266	0.012539	0.171309	0.623981	3.98929	4.03566	3.39907	0.247245	K00026 malate dehydrogenase [EC:1.1.1.37] | (RefSeq) mMDH1; mitochondrial malate dehydrogenase (A)	ko00020: Citrate cycle (TCA cycle); ko00270: Cysteine and methionine metabolism; ko00620: Pyruvate metabolism; ko00630: Glyoxylate and dicarboxylate metabolism; ko00710: Carbon fixation in photosynthetic organisms; ko01100: Metabolic pathways; ko01110: Biosynthesis of secondary metabolites; ko01200: Carbon metabolism	mitochondrial malate dehydrogenase [Solanum lycopersicum]	MDHM_EUCGU RecName: Full=Malate dehydrogenase, mitochondrial; EC=1.1.1.37; Flags: Precursor;	M1AX44_SOLTU RecName: Full=Malate dehydrogenase {ECO:0000256|ARBA:ARBA00012995, ECO:0000256|RuleBase:RU003405}; EC=1.1.1.37 {ECO:0000256|ARBA:ARBA00012995, ECO:0000256|RuleBase:RU003405};	At3g15020	GO:0005759,mitochondrial matrix; GO:0030060,L-malate dehydrogenase activity; GO:0005975,carbohydrate metabolic process; GO:0006108,malate metabolic process; GO:0006099,tricarboxylic acid cycle; GO:0003674,molecular_function; GO:0003824,catalytic activity; GO:0016491,oxidoreductase activity; GO:0016614,oxidoreductase activity, acting on CH-OH group of donors; GO:0016615,malate dehydrogenase activi…	PF02866.18:lactate/malate dehydrogenase, alpha/beta C-terminal domain	--	--	--
Smechr0700342	blue	215	7.93166e-07	-0.835849	-0.515448	0.30851	1.40255	0.945238	-0.224073	-0.942659	K09775 uncharacterized protein | (RefSeq) uncharacterized protein LOC111283728 isoform X1 (A)	--	PREDICTED: uncharacterized protein LOC101263427 isoform X1 [Solanum lycopersicum]	BC10_ORYSJ RecName: Full=Glycosyltransferase BC10 {ECO:0000305}; EC=2.4.-.- {ECO:0000269|PubMed:18939965}; AltName: Full=Protein BRITTLE CULM 10 {ECO:0000303|PubMed:18939965}; AltName: Full=Protein FRAGILE CULM 116 {ECO:0000303|PubMed:27708650};	A0A3Q7H8B1_SOLLC SubName: Full=Uncharacterized protein {ECO:0000313|EnsemblPlants:Solyc07g008940.3.1};	At4g25870	GO:0000139,Golgi membrane; GO:0016021,integral component of membrane; GO:0016757,transferase activity, transferring glycosyl groups; GO:0030244,cellulose biosynthetic process; GO:0009664,plant-type cell wall organization; GO:0003674,molecular_function; GO:0003824,catalytic activity; GO:0016740,transferase activity; GO:0000271,polysaccharide biosynthetic process; GO:0008152,metabolic process; GO:0…	PF02485.21:Core-2/I-Branching enzyme	--	--	--
Smechr1100710	blue	212	0.00368739	-0.686023	-0.448493	0.571915	3.03752	3.1298	1.84507	-0.325371	K14521 N-acetyltransferase 10 [EC:2.3.1.-] | (RefSeq) RNA cytidine acetyltransferase 1-like (A)	ko03008: Ribosome biogenesis in eukaryotes	PREDICTED: RNA cytidine acetyltransferase 1-like [Capsicum annuum]	NT101_ARATH RecName: Full=RNA cytidine acetyltransferase 1 {ECO:0000255|HAMAP-Rule:MF_03211}; EC=2.3.1.- {ECO:0000255|HAMAP-Rule:MF_03211}; AltName: Full=18S rRNA cytosine acetyltransferase 1 {ECO:0000255|HAMAP-Rule:MF_03211};	A0A1U8EUT6_CAPAN RecName: Full=RNA cytidine acetyltransferase {ECO:0000256|HAMAP-Rule:MF_03211}; EC=2.3.1.- {ECO:0000256|HAMAP-Rule:MF_03211}; AltName: Full=18S rRNA cytosine acetyltransferase {ECO:0000256|HAMAP-Rule:MF_03211};	At1g10490	GO:0005730,nucleolus; GO:0005524,ATP binding; GO:1990883,rRNA cytidine N-acetyltransferase activity; GO:0000049,tRNA binding; GO:1904812,rRNA acetylation involved in maturation of SSU-rRNA; GO:0051391,tRNA acetylation; GO:0000166,nucleotide binding; GO:0003674,molecular_function; GO:0005488,binding; GO:0008144,drug binding; GO:0017076,purine nucleotide binding; GO:0030554,adenyl nucleotide bindin…	PF13718.6:GNAT acetyltransferase 2	--	--	--
Smechr0502179	blue	209	0.00416962	-0.131172	0.266142	0.867979	3.61027	3.32284	2.30958	0.00630076	K02113 F-type H+-transporting ATPase subunit delta | (RefSeq) atpD; ATP synthase delta chain, chloroplastic (A)	ko00190: Oxidative phosphorylation; ko00195: Photosynthesis; ko01100: Metabolic pathways	PREDICTED: uncharacterized oxidoreductase At4g09670-like [Nicotiana attenuata]	Y4967_ARATH RecName: Full=Uncharacterized oxidoreductase At4g09670; EC=1.-.-.-;	A0A0V0HY72_SOLCH SubName: Full=Putative oxidoreductase family protein-like {ECO:0000313|EMBL:JAP25313.1};	At4g09670	GO:0005829,cytosol; GO:0000166,nucleotide binding; GO:0016491,oxidoreductase activity; GO:0003674,molecular_function; GO:0005488,binding; GO:0036094,small molecule binding; GO:0097159,organic cyclic compound binding; GO:1901265,nucleoside phosphate binding; GO:1901363,heterocyclic compound binding; GO:0003824,catalytic activity; GO:0005622,intracellular; GO:0005575,cellular_component; GO:0005623,…	PF01408.22:Oxidoreductase family, NAD-binding Rossmann fold	--	--	--
Smechr0802484	blue	208	0.00577965	-0.0148183	0.255466	0.0708266	1.61499	1.50473	1.39288	0.17528	K03217 YidC/Oxa1 family membrane protein insertase | (RefSeq) mitochondrial inner membrane protein OXA1-like (A)	ko03060: Protein export	hypothetical protein T459_00143 [Capsicum annuum]	OXA1_ARATH RecName: Full=Mitochondrial inner membrane protein OXA1; AltName: Full=Oxidase assembly 1 protein; Short=AtOXA1; Flags: Precursor;	A0A2G3ADF2_CAPAN SubName: Full=Uncharacterized protein {ECO:0000313|EMBL:PHT92261.1};	At5g62050	GO:0031305,integral component of mitochondrial inner membrane; GO:0005743,mitochondrial inner membrane; GO:0005739,mitochondrion; GO:0032977,membrane insertase activity; GO:0033617,mitochondrial respiratory chain complex IV assembly; GO:0051205,protein insertion into membrane; GO:0032979,protein insertion into mitochondrial inner membrane from matrix side; GO:0003674,molecular_function; GO:000521…	PF02096.20:60Kd inner membrane protein	--	--	--
Smechr0301431	blue	207	1.92087e-07	-0.379747	0.314072	-0.21533	1.12357	0.397917	0.206073	-0.38094	K06941 23S rRNA (adenine2503-C2)-methyltransferase [EC:2.1.1.192] | (RefSeq) dual-specificity RNA methyltransferase RlmN (A)	--	PREDICTED: dual-specificity RNA methyltransferase RlmN [Solanum tuberosum]	--	M1D241_SOLTU SubName: Full=Radical SAM domain-containing protein {ECO:0000313|EnsemblPlants:PGSC0003DMT400079597};	At1g60230	GO:0005737,cytoplasm; GO:0051539,4 iron, 4 sulfur cluster binding; GO:0046872,metal ion binding; GO:0008173,RNA methyltransferase activity; GO:0070475,rRNA base methylation; GO:0030488,tRNA methylation; GO:0003674,molecular_function; GO:0005488,binding; GO:0048037,cofactor binding; GO:0051536,iron-sulfur cluster binding; GO:0051540,metal cluster binding; GO:0043167,ion binding; GO:0043169,cation …	PF04055.21:Radical SAM superfamily	--	--	--
Smechr0500544	blue	203	0.00366186	-0.376142	-0.0722275	0.319572	3.77974	3.40595	2.69698	-0.414519	K01358 ATP-dependent Clp protease, protease subunit [EC:3.4.21.92] | (RefSeq) ATP-dependent Clp protease proteolytic subunit 5, chloroplastic-like (A)	--	PREDICTED: ATP-dependent Clp protease proteolytic subunit 5, chloroplastic-like [Nicotiana attenuata]	CLPP5_ARATH RecName: Full=ATP-dependent Clp protease proteolytic subunit 5, chloroplastic {ECO:0000303|PubMed:11299370}; EC=3.4.21.92; AltName: Full=Endopeptidase ClpP5 {ECO:0000303|PubMed:11299370}; Short=nClpP5; AltName: Full=nClpP1; Flags: Precursor;	A0A314LDC7_NICAT RecName: Full=ATP-dependent Clp protease proteolytic subunit {ECO:0000256|RuleBase:RU003567}; EC=3.4.21.92 {ECO:0000256|RuleBase:RU000549};	At1g02560	GO:0009507,chloroplast; GO:0009941,chloroplast envelope; GO:0009570,chloroplast stroma; GO:0009534,chloroplast thylakoid; GO:0009840,chloroplastic endopeptidase Clp complex; GO:0009368,endopeptidase Clp complex; GO:0005576,extracellular region; GO:0009532,plastid stroma; GO:0009579,thylakoid; GO:0004176,ATP-dependent peptidase activity; GO:0051117,ATPase binding; GO:0004252,serine-type endopeptid…	PF00574.23:Clp protease	--	--	--
novel.5786	blue	202	0.00798204	-0.95231	-0.015535	-3.30485	5.98972	5.6757	8.07158	-0.305272	K20600 mitogen-activated protein kinase 4 [EC:2.7.11.24] | (RefSeq) MAPK7; mitogen-activated protein kinase 7 (A)	ko04016: MAPK signaling pathway - plant; ko04626: Plant-pathogen interaction	mitogen-activated protein kinase 7 [Solanum lycopersicum]	MMK2_MEDSA RecName: Full=Mitogen-activated protein kinase homolog MMK2; EC=2.7.11.24;	A0A3Q7HWC7_SOLLC RecName: Full=Mitogen-activated protein kinase {ECO:0000256|ARBA:ARBA00012411, ECO:0000256|RuleBase:RU361165}; EC=2.7.11.24 {ECO:0000256|ARBA:ARBA00012411, ECO:0000256|RuleBase:RU361165};	At4g01370	GO:0005524,ATP binding; GO:0004707,MAP kinase activity; GO:0106310,NA; GO:0106311,NA; GO:0000166,nucleotide binding; GO:0003674,molecular_function; GO:0005488,binding; GO:0008144,drug binding; GO:0017076,purine nucleotide binding; GO:0030554,adenyl nucleotide binding; GO:0032553,ribonucleotide binding; GO:0032555,purine ribonucleotide binding; GO:0032559,adenyl ribonucleotide binding; GO:0035639,…	--	--	--	--
Smechr0701661	blue	198	1.91031e-07	-0.318002	-0.203998	0.411413	1.38073	0.872769	0.105923	-0.68291	K00626 acetyl-CoA C-acetyltransferase [EC:2.3.1.9] | (RefSeq) acetyl-CoA acetyltransferase, cytosolic 1-like (A)	ko00071: Fatty acid degradation; ko00072: Synthesis and degradation of ketone bodies; ko00280: Valine, leucine and isoleucine degradation; ko00310: Lysine degradation; ko00380: Tryptophan metabolism; ko00620: Pyruvate metabolism; ko00630: Glyoxylate and dicarboxylate metabolism; ko00640: Propanoate metabolism; ko00650: Butanoate metabolism; ko00900: Terpenoid backbone biosynthesis; ko01100: Metab…	PREDICTED: acetyl-CoA acetyltransferase, cytosolic 1-like [Solanum tuberosum]	THIC1_ARATH RecName: Full=Acetyl-CoA acetyltransferase, cytosolic 1; EC=2.3.1.9; AltName: Full=Cytosolic acetoacetyl-CoA thiolase 1; Short=Thiolase 1; AltName: Full=Protein EMBRYO DEFECTIVE 1276;	M1BGN4_SOLTU SubName: Full=Cytosolic acetoacetyl-coenzyme A thiolase {ECO:0000313|EnsemblPlants:PGSC0003DMT400044777};	At5g48230	GO:0005829,cytosol; GO:0005777,peroxisome; GO:0005886,plasma membrane; GO:0009536,plastid; GO:0003985,acetyl-CoA C-acetyltransferase activity; GO:0046872,metal ion binding; GO:0006635,fatty acid beta-oxidation; GO:0008299,isoprenoid biosynthetic process; GO:0009846,pollen germination; GO:0009860,pollen tube growth; GO:0016125,sterol metabolic process; GO:0003674,molecular_function; GO:0003824,cat…	PF00108.23:Thiolase, N-terminal domain	--	--	--
Smechr0900600	blue	196	0.00241187	-0.518643	0.0642444	-0.932721	4.2453	3.94645	4.43057	-0.205238	K03438 16S rRNA (cytosine1402-N4)-methyltransferase [EC:2.1.1.199] | (RefSeq) uncharacterized protein LOC107002920 (A)	--	PREDICTED: ribosomal RNA small subunit methyltransferase H [Solanum pennellii]	--	A0A6N2BK99_SOLCI SubName: Full=Uncharacterized protein {ECO:0000313|EMBL:TMW92383.1};	At5g10910	GO:0008168,methyltransferase activity; GO:0032259,methylation; GO:0003674,molecular_function; GO:0003824,catalytic activity; GO:0016740,transferase activity; GO:0016741,transferase activity, transferring one-carbon groups; GO:0008152,metabolic process; GO:0008150,biological_process	PF01795.19:MraW methylase family	--	--	--
novel.2059	blue	195	0.0046471	-0.0620465	0.323977	0.0797272	6.14389	6.20917	5.94144	0.414772	--	--	--	--	--	--	--	--	--	--	--
Smechr0103772	blue	195	2.08929e-06	-0.178248	0.195779	1.11417	6.58538	5.40807	3.98912	-0.950763	K23966 cyclin L | (RefSeq) cyclin-L1-1 isoform X1 (A)	--	PREDICTED: cyclin-L1-1 isoform X2 [Solanum pennellii]	CCL11_ARATH RecName: Full=Cyclin-L1-1; Short=CycL1;1; AltName: Full=Arginine-rich cyclin 1; Short=AtRCY1; AltName: Full=Protein MODIFIER OF SNC1 12;	M1C1R0_SOLTU SubName: Full=Cyclin-L2 {ECO:0000313|EnsemblPlants:PGSC0003DMT400057824};	At2g26430	GO:0005634,nucleus; GO:0009506,plasmodesma; GO:0016538,cyclin-dependent protein serine/threonine kinase regulator activity; GO:0051301,cell division; GO:0051321,meiotic cell cycle; GO:0006357,regulation of transcription by RNA polymerase II; GO:0006355,regulation of transcription, DNA-templated; GO:0009651,response to salt stress; GO:0003674,molecular_function; GO:0019887,protein kinase regulator…	PF00134.23:Cyclin, N-terminal domain	--	--	--
Smechr0302292	blue	193	1.47906e-10	-0.817758	-1.09799	1.17754	2.54797	2.05893	0.0515742	-1.5589	K11805 DDB1- and CUL4-associated factor 7 | (RefSeq) AN11, WD40; protein TRANSPARENT TESTA GLABRA 1-like (A)	--	AN11 [Solanum tuberosum]	TTG1_ARATH RecName: Full=Protein TRANSPARENT TESTA GLABRA 1;	A0A0A0QQD2_SOLME SubName: Full=Anthocyanin WD40 protein {ECO:0000313|EMBL:AIP93870.1};	At5g24520	GO:0005737,cytoplasm; GO:0005634,nucleus; GO:0003677,DNA binding; GO:0045165,cell fate commitment; GO:0009957,epidermal cell fate specification; GO:0007275,multicellular organism development; GO:0032880,regulation of protein localization; GO:0009733,response to auxin; GO:0009723,response to ethylene; GO:0010026,trichome differentiation; GO:0003674,molecular_function; GO:0003676,nucleic acid bindi…	PF00400.32:WD domain, G-beta repeat	--	--	--
novel.383	blue	190	0.0255976	0.0025887	0.393081	1.58496	10.2123	10.4802	8.60025	0.689389	--	--	PREDICTED: uncharacterized protein LOC109221908 [Nicotiana attenuata]	--	A0A5C7IEH8_9ROSI SubName: Full=Uncharacterized protein {ECO:0000313|EMBL:TXG67369.1};	At5g18860	GO:0003676,nucleic acid binding; GO:0008270,zinc ion binding; GO:0003674,molecular_function; GO:0005488,binding; GO:0097159,organic cyclic compound binding; GO:1901363,heterocyclic compound binding; GO:0046872,metal ion binding; GO:0043167,ion binding; GO:0043169,cation binding; GO:0046914,transition metal ion binding	PF14223.6:gag-polypeptide of LTR copia-type	--	--	--
Smechr0800098	blue	190	0.000945965	-0.250453	-0.0208785	-0.0676404	1.52777	0.888056	0.681936	-0.62965	K02945 small subunit ribosomal protein S1 | (RefSeq) uncharacterized protein LOC103942352 (A)	ko03010: Ribosome	PREDICTED: uncharacterized protein LOC101250822 [Solanum lycopersicum]	--	A0A0V0ITR7_SOLCH SubName: Full=Putative ovule protein {ECO:0000313|EMBL:JAP35896.1};	At1g12800	GO:0003676,nucleic acid binding; GO:0003674,molecular_function; GO:0005488,binding; GO:0097159,organic cyclic compound binding; GO:1901363,heterocyclic compound binding	PF00575.23:S1 RNA binding domain	--	--	--
Smechr0602422	blue	188	1.82614e-08	-0.173782	0.125835	0.521167	1.2987	0.746931	0.029005	-0.39686	K10661 E3 ubiquitin-protein ligase MARCH6 [EC:2.3.2.27] | (RefSeq) probable E3 ubiquitin ligase SUD1 (A)	ko04141: Protein processing in endoplasmic reticulum	PREDICTED: uncharacterized protein LOC102584648 isoform X2 [Solanum tuberosum]	SUD1_ARATH RecName: Full=Probable E3 ubiquitin ligase SUD1; EC=2.3.2.27; AltName: Full=Protein ECERIFERUM 9; AltName: Full=Protein SUPPRESSOR OF DRY2 DEFFECTS 1; Short=AtSUD1; AltName: Full=RING-type E3 ubiquitin transferase SUD1 {ECO:0000305}; AltName: Full=RING/U-box domain-containing protein;	M1D6L6_SOLTU SubName: Full=Membrane associated ring finger 1,8 {ECO:0000313|EnsemblPlants:PGSC0003DMT400083156};	At2g02960	GO:0030176,integral component of endoplasmic reticulum membrane; GO:0004842,ubiquitin-protein transferase activity; GO:0008270,zinc ion binding; GO:0042335,cuticle development; GO:0010143,cutin biosynthetic process; GO:0008299,isoprenoid biosynthetic process; GO:1900490,positive regulation of hydroxymethylglutaryl-CoA reductase (NADPH) activity; GO:0009414,response to water deprivation; GO:001034…	PF12428.8:Protein of unknown function (DUF3675)	--	--	--
novel.6547	blue	184	5.00392e-10	-1.61934	-0.703964	0.440099	1.54067	1.03504	-1.04739	-1.18095	K03006 DNA-directed RNA polymerase II subunit RPB1 [EC:2.7.7.6] | (RefSeq) LOW QUALITY PROTEIN: DNA-directed RNA polymerase II subunit 1-like (A)	ko03020: RNA polymerase	hypothetical retrotransposon [Ipomoea batatas]	POLX_TOBAC RecName: Full=Retrovirus-related Pol polyprotein from transposon TNT 1-94; Includes: RecName: Full=Protease; EC=3.4.23.-; Includes: RecName: Full=Reverse transcriptase; EC=2.7.7.49; Includes: RecName: Full=Endonuclease;	A0A438HI91_VITVI SubName: Full=Retrovirus-related Pol polyprotein from transposon TNT 1-94 {ECO:0000313|EMBL:RVW84195.1};	At2g21460	GO:0004190,aspartic-type endopeptidase activity; GO:0004519,endonuclease activity; GO:0003676,nucleic acid binding; GO:0003964,RNA-directed DNA polymerase activity; GO:0008270,zinc ion binding; GO:0015074,DNA integration; GO:0003674,molecular_function; GO:0003824,catalytic activity; GO:0004175,endopeptidase activity; GO:0008233,peptidase activity; GO:0070011,peptidase activity, acting on L-amino …	PF07727.14:Reverse transcriptase (RNA-dependent DNA polymerase)	--	--	--
Smechr1200241	blue	184	6.49019e-08	-0.229504	0.384354	1.42698	2.65424	1.70505	0.0230828	-0.535614	K14515 EIN3-binding F-box protein | (RefSeq) EIN3-binding F-box protein 1-like (A)	ko04016: MAPK signaling pathway - plant; ko04075: Plant hormone signal transduction	PREDICTED: EIN3-binding F-box protein 1-like [Solanum tuberosum]	EBF2_ARATH RecName: Full=EIN3-binding F-box protein 2;	M0ZT63_SOLTU SubName: Full=EIN3-binding F-box protein 1 {ECO:0000313|EnsemblPlants:PGSC0003DMT400007545};	At5g25350	GO:0005634,nucleus; GO:0019005,SCF ubiquitin ligase complex; GO:0009873,ethylene-activated signaling pathway; GO:0010105,negative regulation of ethylene-activated signaling pathway; GO:0016567,protein ubiquitination; GO:0009723,response to ethylene; GO:0031146,SCF-dependent proteasomal ubiquitin-dependent protein catabolic process; GO:0006511,ubiquitin-dependent protein catabolic process; GO:0000…	PF13516.6:Leucine Rich repeat	--	--	--
Smechr1002661	blue	183	0.00178497	-1.20158	-0.44001	0.53494	6.82653	6.97589	5.29293	-0.253913	--	--	PREDICTED: KHG/KDPG aldolase-like isoform X2 [Solanum tuberosum]	--	M1CPY3_SOLTU SubName: Full=KDPG and KHG aldolase {ECO:0000313|EnsemblPlants:PGSC0003DMT400072253};	--	GO:0016829,lyase activity; GO:0003674,molecular_function; GO:0003824,catalytic activity	PF01081.19:KDPG and KHG aldolase	--	--	--
Smechr0102972	blue	183	0.000436291	-0.484472	0.238146	-2.9386	9.94517	8.70258	8.25849	-0.976414	K23541 Ca2+/H+ antiporter, TMEM165/GDT1 family | (RefSeq) GDT1-like protein 4 (A)	--	PREDICTED: zinc finger BED domain-containing protein DAYSLEEPER-like [Nicotiana sylvestris]	TRA1_MAIZE RecName: Full=Putative AC transposase; AltName: Full=ORFA;	A0A1S4C570_TOBAC SubName: Full=zinc finger BED domain-containing protein DAYSLEEPER-like {ECO:0000313|RefSeq:XP_016496332.1};	At4g05510	GO:0003677,DNA binding; GO:0046983,protein dimerization activity; GO:0006310,DNA recombination; GO:0032196,transposition; GO:0003674,molecular_function; GO:0003676,nucleic acid binding; GO:0005488,binding; GO:0097159,organic cyclic compound binding; GO:1901363,heterocyclic compound binding; GO:0005515,protein binding; GO:0008152,metabolic process; GO:0006139,nucleobase-containing compound metabol…	PF05699.14:hAT family C-terminal dimerisation region	--	--	--
novel.2019	blue	183	1.551e-08	-2.43658	-0.102241	0	6.95636	2.46588	1.73239	-0.877371	--	--	--	--	--	--	--	--	--	--	--
Smechr0202523	blue	180	4.65398e-08	-0.276545	-0.332269	0.398084	1.35757	0.899102	0.187265	-0.760706	K01414 oligopeptidase A [EC:3.4.24.70] | (RefSeq) probable cytosolic oligopeptidase A (A)	--	PREDICTED: probable cytosolic oligopeptidase A [Solanum tuberosum]	OOPDA_ARATH RecName: Full=Organellar oligopeptidase A, chloroplastic/mitochondrial; EC=3.4.24.70; AltName: Full=Thimet metalloendopeptidase 1; AltName: Full=Zincin-like metalloproteases family protein 1; Flags: Precursor;	M1D0I5_SOLTU SubName: Full=Oligopeptidase A {ECO:0000313|EnsemblPlants:PGSC0003DMT400078667};	At5g65620	GO:0009507,chloroplast; GO:0009570,chloroplast stroma; GO:0005829,cytosol; GO:0005759,mitochondrial matrix; GO:0009536,plastid; GO:0046872,metal ion binding; GO:0004222,metalloendopeptidase activity; GO:0006518,peptide metabolic process; GO:0006508,proteolysis; GO:0003674,molecular_function; GO:0005488,binding; GO:0043167,ion binding; GO:0043169,cation binding; GO:0003824,catalytic activity; GO:0…	PF01432.20:Peptidase family M3	--	--	--
Smechr0701049	blue	179	0.000438408	-0.107624	0.235549	0	8.96917	9.15502	8.12978	0.455786	--	--	--	--	--	--	--	--	--	--	--
Smechr0801584	blue	176	0.00976563	0.315061	0.0821311	1.10269	2.65488	2.90897	2.0959	0.36554	K08150 MFS transporter, SP family, solute carrier family 2 (myo-inositol transporter), member 13 | (RefSeq) inositol transporter 4-like (A)	--	PREDICTED: inositol transporter 4-like [Solanum tuberosum]	INT3_ARATH RecName: Full=Probable inositol transporter 3;	M1A025_SOLTU SubName: Full=ATINT4 {ECO:0000313|EnsemblPlants:PGSC0003DMT400011738};	At2g35740	GO:0016021,integral component of membrane; GO:0005366,myo-inositol:proton symporter activity; GO:0003674,molecular_function; GO:0005215,transporter activity; GO:0022857,transmembrane transporter activity; GO:0005365,myo-inositol transmembrane transporter activity; GO:0015291,secondary active transmembrane transporter activity; GO:0008324,cation transmembrane transporter activity; GO:0015075,ion t…	PF00083.24:Sugar (and other) transporter	--	--	--
novel.4072	blue	174	0.000577877	-0.129509	0.114901	0	10.1663	9.97977	8.93336	-0.0412227	--	--	--	--	--	--	--	--	--	--	--
Smechr0902637	blue	171	3.44252e-07	-2.29317	-0.67041	0.411399	2.7121	2.03424	-0.675193	-1.31516	--	--	PREDICTED: cytochrome b561 and DOMON domain-containing protein At3g25290-like [Solanum tuberosum]	B561C_ARATH RecName: Full=Cytochrome b561 and DOMON domain-containing protein At3g25290; AltName: Full=Protein b561A.tha3; Flags: Precursor;	M1BDQ8_SOLTU RecName: Full=Cytochrome b561 and DOMON domain-containing protein {ECO:0000256|PIRNR:PIRNR037471};	At3g25290	GO:0016021,integral component of membrane; GO:0005886,plasma membrane; GO:0009506,plasmodesma; GO:0046872,metal ion binding; GO:0003674,molecular_function; GO:0005488,binding; GO:0043167,ion binding; GO:0043169,cation binding; GO:0005575,cellular_component; GO:0016020,membrane; GO:0031224,intrinsic component of membrane; GO:0044425,membrane part; GO:0005623,cell; GO:0044464,cell part; GO:0071944,…	PF04526.13:Protein of unknown function (DUF568)	--	--	--
Smechr0902210	blue	171	0.0097211	0.425137	0.260401	-0.798869	2.39769	2.21857	3.40541	0.111095	--	--	PREDICTED: uncharacterized protein LOC107852608 [Capsicum annuum]	--	A0A1U8FA52_CAPAN SubName: Full=uncharacterized protein LOC107852608 {ECO:0000313|RefSeq:XP_016553124.1};	--	--	PF08804.10:gp32 DNA binding protein like	--	--	--
Smechr0800414	blue	170	0.000748581	-0.570642	0.15338	0	11.2943	11.1688	9.675	0.0563877	K15255 ATP-dependent DNA helicase PIF1 [EC:3.6.4.12] | (RefSeq) uncharacterized protein LOC107022360 (A)	--	PREDICTED: replication protein A 70 kDa DNA-binding subunit D-like [Solanum tuberosum]	--	M0ZN29_SOLTU SubName: Full=Uncharacterized protein {ECO:0000313|EnsemblPlants:PGSC0003DMT400004217};	--	--	--	--	--	--
Smechr0302484	blue	170	1.39418e-07	-0.288726	0.0411825	0.516457	1.23541	0.718933	-0.113313	-0.445385	K11593 eukaryotic translation initiation factor 2C | (RefSeq) protein argonaute 1-like (A)	--	PREDICTED: protein argonaute 1-like [Capsicum annuum]	AGO1B_ORYSJ RecName: Full=Protein argonaute 1B; Short=OsAGO1b;	A0A1U8G5H1_CAPAN SubName: Full=protein argonaute 1-like {ECO:0000313|RefSeq:XP_016563963.1};	At1g48410	GO:0003676,nucleic acid binding; GO:0031047,gene silencing by RNA; GO:0003674,molecular_function; GO:0005488,binding; GO:0097159,organic cyclic compound binding; GO:1901363,heterocyclic compound binding; GO:0008152,metabolic process; GO:0008150,biological_process; GO:0009892,negative regulation of metabolic process; GO:0009987,cellular process; GO:0010467,gene expression; GO:0010468,regulation of…	PF02171.17:Piwi domain	--	--	--
Smechr0202969	blue	169	0.00122751	-0.341509	-0.29693	0.346282	1.72077	1.68412	0.974821	-0.303801	K09272 structure-specific recognition protein 1 | (RefSeq) FACT complex subunit SSRP1 (A)	--	PREDICTED: FACT complex subunit SSRP1-like [Solanum pennellii]	SSRP1_VICFA RecName: Full=FACT complex subunit SSRP1; AltName: Full=Facilitates chromatin transcription complex subunit SSRP1; AltName: Full=Recombination signal sequence recognition protein 1;	M0ZLY3_SOLTU RecName: Full=FACT complex subunit SSRP1 {ECO:0000256|RuleBase:RU364013};	At3g28730	GO:0005694,chromosome; GO:0005634,nucleus; GO:0003677,DNA binding; GO:0006281,DNA repair; GO:0006260,DNA replication; GO:0003674,molecular_function; GO:0003676,nucleic acid binding; GO:0005488,binding; GO:0097159,organic cyclic compound binding; GO:1901363,heterocyclic compound binding; GO:0008152,metabolic process; GO:0006139,nucleobase-containing compound metabolic process; GO:0006259,DNA metab…	PF03531.14:Structure-specific recognition protein (SSRP1)	HMG	TR	HMG
Smechr0500191	blue	169	1.29822e-08	-0.0358228	0.0948018	0.326923	1.024	0.489789	0.109407	-0.409163	K14396 polyadenylate-binding protein 2 | (RefSeq) polyadenylate-binding protein 2-like (A)	ko03015: mRNA surveillance pathway	PREDICTED: polyadenylate-binding protein 2-like [Solanum pennellii]	PABN3_ARATH RecName: Full=Polyadenylate-binding protein 3 {ECO:0000303|PubMed:18479511}; Short=AtPabN2 {ECO:0000303|PubMed:23334891}; Short=AtPabN3 {ECO:0000303|PubMed:18479511}; Short=Poly(A)-binding protein 3 {ECO:0000303|PubMed:18479511}; AltName: Full=Nuclear poly(A)-binding protein 3 {ECO:0000305}; AltName: Full=Poly(A)-binding protein III {ECO:0000305}; Short=PABIII {ECO:0000305};	M1BED0_SOLTU SubName: Full=Poly-A binding protein {ECO:0000313|EnsemblPlants:PGSC0003DMT400043273};	At5g10350	GO:0016607,nuclear speck; GO:0005634,nucleus; GO:0005774,vacuolar membrane; GO:0008143,poly(A) binding; GO:0043621,protein self-association; GO:0003674,molecular_function; GO:0003676,nucleic acid binding; GO:0003723,RNA binding; GO:0003727,single-stranded RNA binding; GO:0005488,binding; GO:0070717,poly-purine tract binding; GO:0097159,organic cyclic compound binding; GO:1901363,heterocyclic comp…	PF00076.22:RNA recognition motif. (a.k.a. RRM, RBD, or RNP domain)	--	--	--
Smechr0502468	blue	168	0.00160245	-0.815326	0.285146	-0.0298312	3.62363	3.61572	2.80797	0.305919	K06685 MOB kinase activator 1 | (RefSeq) MOB kinase activator-like 1A (A)	--	PREDICTED: MOB kinase activator-like 1A [Solanum lycopersicum]	MOB1A_ARATH RecName: Full=MOB kinase activator-like 1A; AltName: Full=Mob1 homolog 1A; AltName: Full=Mps one binder kinase activator-like 1A;	A0A0V0HKR9_SOLCH SubName: Full=Putative ovule protein {ECO:0000313|EMBL:JAP20877.1};	At5g45550	GO:0005737,cytoplasm; GO:0005769,early endosome; GO:0005634,nucleus; GO:0009705,plant-type vacuole membrane; GO:0005886,plasma membrane; GO:0005802,trans-Golgi network; GO:0046872,metal ion binding; GO:0009734,auxin-activated signaling pathway; GO:0051301,cell division; GO:0008283,cell proliferation; GO:0009553,embryo sac development; GO:0048229,gametophyte development; GO:0009554,megasporogenesi…	PF03637.17:Mob1/phocein family	--	--	--
Smechr1201391	blue	167	0	-1.26297	-1.04555	-0.267717	1.22262	0.962609	-0.0634273	-1.27546	K10260 F-box and WD-40 domain protein 7 | (RefSeq) predicted protein (A)	ko04120: Ubiquitin mediated proteolysis	PREDICTED: U-box domain-containing protein 13 [Solanum lycopersicum]	PUB13_ARATH RecName: Full=U-box domain-containing protein 13; EC=2.3.2.27; AltName: Full=Plant U-box protein 13; AltName: Full=RING-type E3 ubiquitin transferase PUB13 {ECO:0000305};	A0A3Q7IYR5_SOLLC RecName: Full=RING-type E3 ubiquitin transferase {ECO:0000256|ARBA:ARBA00012483}; EC=2.3.2.27 {ECO:0000256|ARBA:ARBA00012483};	At3g46510	GO:0005737,cytoplasm; GO:0005829,cytosol; GO:0005634,nucleus; GO:0070696,transmembrane receptor protein serine/threonine kinase binding; GO:0004842,ubiquitin-protein transferase activity; GO:0007166,cell surface receptor signaling pathway; GO:0042742,defense response to bacterium; GO:0043066,negative regulation of apoptotic process; GO:0050777,negative regulation of immune response; GO:0016567,pr…	PF00514.23:Armadillo/beta-catenin-like repeat	--	--	--
Smechr1101641	blue	167	0.00439413	-0.070843	0.328733	0.139145	2.21692	2.12893	1.90869	0.271157	K17541 SCY1-like protein 2 | (RefSeq) uncharacterized LOC104611621 (A)	--	PREDICTED: uncharacterized protein LOC102591092 isoform X1 [Solanum tuberosum]	RNHX1_ARATH RecName: Full=Putative ribonuclease H protein At1g65750; EC=3.1.26.4;	M0ZP18_SOLTU SubName: Full=Nuclease {ECO:0000313|EnsemblPlants:PGSC0003DMT400004838};	At1g24090_1	GO:0046872,metal ion binding; GO:0003676,nucleic acid binding; GO:0004523,RNA-DNA hybrid ribonuclease activity; GO:0003674,molecular_function; GO:0005488,binding; GO:0043167,ion binding; GO:0043169,cation binding; GO:0097159,organic cyclic compound binding; GO:1901363,heterocyclic compound binding; GO:0003824,catalytic activity; GO:0004518,nuclease activity; GO:0004519,endonuclease activity; GO:0…	PF13456.6:Reverse transcriptase-like	--	--	--
Smechr0601898	blue	165	0.107352	-0.534503	-0.504017	0.328672	1.49593	1.96489	1.07487	-0.00482483	K12812 ATP-dependent RNA helicase UAP56/SUB2 [EC:3.6.4.13] | (RefSeq) DEAD-box ATP-dependent RNA helicase 56-like (A)	ko03013: RNA transport; ko03015: mRNA surveillance pathway; ko03040: Spliceosome	PREDICTED: DEAD-box ATP-dependent RNA helicase 56 [Solanum lycopersicum]	RH15_ARATH RecName: Full=DEAD-box ATP-dependent RNA helicase 15; EC=3.6.4.13; AltName: Full=UAP56 homolog A;	M1BTY2_SOLTU SubName: Full=DEAD-box ATP-dependent RNA helicase 56 {ECO:0000313|EnsemblPlants:PGSC0003DMT400052757};	At5g11200	GO:0005829,cytosol; GO:0005730,nucleolus; GO:0005634,nucleus; GO:0009506,plasmodesma; GO:0005524,ATP binding; GO:0016887,ATPase activity; GO:0003690,double-stranded DNA binding; GO:0003725,double-stranded RNA binding; GO:0003729,mRNA binding; GO:0003723,RNA binding; GO:0003724,RNA helicase activity; GO:0003727,single-stranded RNA binding; GO:0006397,mRNA processing; GO:0051028,mRNA transport; GO:…	PF00270.29:DEAD/DEAH box helicase	--	--	--
Smechr0402222	blue	165	1.34011e-07	-0.959025	-0.237405	-0.349916	1.22237	0.748628	0.112243	-0.68064	K14829 pre-rRNA-processing protein IPI3 | (RefSeq) protein ROOT INITIATION DEFECTIVE 3 (A)	--	PREDICTED: protein ROOT INITIATION DEFECTIVE 3 [Solanum tuberosum]	RID3_ARATH RecName: Full=Protein ROOT INITIATION DEFECTIVE 3; AltName: Full=Root initiation defective 3 protein; AltName: Full=WD-40 repeat-containing protein RID3;	M1ADP8_SOLTU SubName: Full=WD-repeat protein {ECO:0000313|EnsemblPlants:PGSC0003DMT400020556};	At3g49180	GO:0080008,Cul4-RING E3 ubiquitin ligase complex; GO:0005656,nuclear pre-replicative complex; GO:0097344,Rix1 complex; GO:1902184,negative regulation of shoot apical meristem development; GO:0030174,regulation of DNA-dependent DNA replication initiation; GO:0006364,rRNA processing; GO:0009888,tissue development; GO:0008150,biological_process; GO:0032502,developmental process; GO:0048507,meristem …	PF00400.32:WD domain, G-beta repeat	--	--	--
Smechr1001533	blue	162	0.000149386	-0.33101	0.270258	-0.157069	3.75838	3.70955	3.49188	0.252036	K03380 phenol 2-monooxygenase (NADPH) [EC:1.14.13.7] | (RefSeq) phenol 2-monooxygenase-like (A)	--	PREDICTED: putative polyketide hydroxylase isoform X1 [Solanum tuberosum]	HPCA1_ARATH RecName: Full=Leucine-rich repeat receptor protein kinase HPCA1 {ECO:0000305}; EC=2.7.11.1 {ECO:0000269|PubMed:32076270}; AltName: Full=Protein HYDROGEN-PEROXIDE-INDUCED CALCIUM INCREASES 1 {ECO:0000303|PubMed:32076270}; Flags: Precursor;	M1C2C8_SOLTU SubName: Full=EMB2421 {ECO:0000313|EnsemblPlants:PGSC0003DMT400058254};	At1g24340	GO:0016021,integral component of membrane; GO:0005886,plasma membrane; GO:0009536,plastid; GO:0005773,vacuole; GO:0005524,ATP binding; GO:0016301,kinase activity; GO:0106310,NA; GO:0106311,NA; GO:0004675,transmembrane receptor protein serine/threonine kinase activity; GO:0009593,detection of chemical stimulus; GO:1901528,hydrogen peroxide mediated signaling pathway involved in stomatal movement; …	PF01494.19:FAD binding domain	--	--	--
Smechr1002729	blue	159	0.000766411	-0.423049	-0.218146	-0.29179	1.39214	1.39064	1.23092	-0.190467	--	--	PREDICTED: probable plastid-lipid-associated protein 13, chloroplastic [Solanum tuberosum]	PAP13_ARATH RecName: Full=Probable plastid-lipid-associated protein 13, chloroplastic; AltName: Full=Fibrillin-7b; Short=AtPGL30; Flags: Precursor;	M1C6J4_SOLTU SubName: Full=Plastid-lipid-associated protein 13, chloroplastic {ECO:0000313|EnsemblPlants:PGSC0003DMT400060850};	At3g58010	GO:0009507,chloroplast; GO:0009570,chloroplast stroma; GO:0009534,chloroplast thylakoid; GO:0005829,cytosol; GO:0010287,plastoglobule; GO:0009579,thylakoid; GO:0005622,intracellular; GO:0005575,cellular_component; GO:0005623,cell; GO:0005737,cytoplasm; GO:0043231,intracellular membrane-bounded organelle; GO:0009536,plastid; GO:0043226,organelle; GO:0043227,membrane-bounded organelle; GO:0043229,i…	PF04755.12:PAP_fibrillin	--	--	--
Smechr0900721	blue	159	8.57814e-08	-0.657006	-0.161932	0.221935	1.21942	0.889891	-0.013448	-0.462238	K06100 symplekin | (RefSeq) symplekin (A)	ko03015: mRNA surveillance pathway	PREDICTED: uncharacterized protein LOC107842598 isoform X1 [Capsicum annuum]	--	A0A1U8EDS9_CAPAN SubName: Full=uncharacterized protein LOC107842598 isoform X1 {ECO:0000313|RefSeq:XP_016542019.1};	At5g01400	GO:0035194,posttranscriptional gene silencing by RNA; GO:0006396,RNA processing; GO:0008152,metabolic process; GO:0008150,biological_process; GO:0009892,negative regulation of metabolic process; GO:0009987,cellular process; GO:0010467,gene expression; GO:0010468,regulation of gene expression; GO:0010605,negative regulation of macromolecule metabolic process; GO:0010608,posttranscriptional regulat…	PF12295.8:Symplekin tight junction protein C terminal	--	--	--
Smechr0302796	yellow	510	0.00612983	4.14949	2.20218	-1.1214	-1.6433	-0.444324	4.793	3.42703	K15040 voltage-dependent anion channel protein 2 | (RefSeq) mitochondrial outer membrane protein porin of 36 kDa-like (A)	--	PREDICTED: mitochondrial outer membrane protein porin of 36 kDa-like [Solanum tuberosum]	VDAC2_SOLTU RecName: Full=Mitochondrial outer membrane protein porin of 36 kDa; AltName: Full=POM 36; AltName: Full=Voltage-dependent anion-selective channel protein; Short=VDAC;	A0A0V0HFY4_SOLCH SubName: Full=Putative mitochondrial outer membrane protein porin of 36 kDa-like {ECO:0000313|EMBL:JAP19156.1};	At3g01280	GO:0005741,mitochondrial outer membrane; GO:0046930,pore complex; GO:0015288,porin activity; GO:0008308,voltage-gated anion channel activity; GO:0003674,molecular_function; GO:0005215,transporter activity; GO:0022857,transmembrane transporter activity; GO:0015267,channel activity; GO:0022803,passive transmembrane transporter activity; GO:0022829,wide pore channel activity; GO:0005216,ion channel …	PF01459.22:Eukaryotic porin	--	--	--
Smechr1101743	yellow	492	0.00285185	3.44926	0.80089	1.55986	-0.14158	2.13495	3.98629	3.38712	K03671 thioredoxin 1 | (RefSeq) thioredoxin H2-like (A)	--	PREDICTED: thioredoxin H2-like [Solanum tuberosum]	TRXH2_ARATH RecName: Full=Thioredoxin H2; Short=AtTrxh2; AltName: Full=Thioredoxin 2; Short=AtTRX2;	A0A3Q7FX86_SOLLC SubName: Full=Thioredoxin {ECO:0000313|EnsemblPlants:Solyc04g005810.3.1};	At5g39950	GO:0005829,cytosol; GO:0005739,mitochondrion; GO:0005886,plasma membrane; GO:0016671,oxidoreductase activity, acting on a sulfur group of donors, disulfide as acceptor; GO:0015035,protein disulfide oxidoreductase activity; GO:0006662,glycerol ether metabolic process; GO:0003674,molecular_function; GO:0003824,catalytic activity; GO:0016491,oxidoreductase activity; GO:0016667,oxidoreductase activit…	PF00085.20:Thioredoxin	--	--	--
Smechr0902240	yellow	491	0.0122936	3.24716	1.5927	-1.12007	-1.58571	0.454877	4.79555	3.66308	K08245 phytepsin [EC:3.4.23.40] | (RefSeq) aspartic proteinase-like (A)	--	hypothetical protein CQW23_22486 [Capsicum baccatum]	ASPRX_ORYSJ RecName: Full=Aspartic proteinase; EC=3.4.23.-; Flags: Precursor;	A0A2G2W138_CAPBA SubName: Full=Uncharacterized protein {ECO:0000313|EMBL:PHT38913.1};	At1g11910	GO:0005773,vacuole; GO:0004190,aspartic-type endopeptidase activity; GO:0006629,lipid metabolic process; GO:0003674,molecular_function; GO:0003824,catalytic activity; GO:0004175,endopeptidase activity; GO:0008233,peptidase activity; GO:0070011,peptidase activity, acting on L-amino acid peptides; GO:0016787,hydrolase activity; GO:0070001,aspartic-type peptidase activity; GO:0140096,catalytic activ…	PF00026.23:Eukaryotic aspartyl protease	--	--	--
Smechr0603017	yellow	490	0.00280781	3.20899	1.42446	2.83969	3.64267	3.25333	3.63083	1.05606	K14494 DELLA protein | (RefSeq) DELLA protein GAI-like (A)	ko04075: Plant hormone signal transduction	Scarecrow-like protein 9 [Capsicum baccatum]	SCL14_ARATH RecName: Full=Scarecrow-like protein 14; Short=AtSCL14; AltName: Full=GRAS family protein 2; Short=AtGRAS-2;	A0A2G2WNW2_CAPBA SubName: Full=Scarecrow-like protein 9 {ECO:0000313|EMBL:PHT46925.1};	At1g07530	GO:0005829,cytosol; GO:0005634,nucleus; GO:0003700,DNA-binding transcription factor activity; GO:0043565,sequence-specific DNA binding; GO:0000976,transcription regulatory region sequence-specific DNA binding; GO:0045893,positive regulation of transcription, DNA-templated; GO:0006355,regulation of transcription, DNA-templated; GO:0010200,response to chitin; GO:0080183,response to photooxidative s…	PF03514.14:GRAS domain family	GRAS	TF	GRAS
Smechr1201945	yellow	489	0.00300119	3.88187	1.5627	-2.90672	-0.0256963	0.130559	6.92023	1.74797	K14490 histidine-containing phosphotransfer peotein | (RefSeq) histidine-containing phosphotransfer protein 4-like (A)	ko04075: Plant hormone signal transduction	PREDICTED: histidine-containing phosphotransfer protein 4-like [Solanum pennellii]	AHP4_ARATH RecName: Full=Histidine-containing phosphotransfer protein 4;	A0A6N2C2Z9_SOLCI RecName: Full=HPt domain-containing protein {ECO:0000259|PROSITE:PS50894};	At3g16360	GO:0005737,cytoplasm; GO:0005829,cytosol; GO:0005634,nucleus; GO:0009927,histidine phosphotransfer kinase activity; GO:0043424,protein histidine kinase binding; GO:0009736,cytokinin-activated signaling pathway; GO:0000160,phosphorelay signal transduction system; GO:0016310,phosphorylation; GO:0003674,molecular_function; GO:0003824,catalytic activity; GO:0004672,protein kinase activity; GO:0016301…	PF01627.23:Hpt domain	--	--	--
Smechr0303168	yellow	485	0.0034438	3.16231	1.17415	-1.08649	-1.82783	0.385137	4.61029	3.42073	K07192 flotillin | (RefSeq) Hop-interacting protein THI116 (A)	--	Hop-interacting protein THI116 [Solanum lycopersicum]	FLOT6_MEDTR RecName: Full=Flotillin-like protein 6;	G8Z281_SOLLC RecName: Full=Flotillin-like {ECO:0000256|RuleBase:RU366054};	At5g64870	GO:0005901,caveola; GO:0009877,nodulation; GO:0008150,biological_process; GO:0044403,symbiont process; GO:0044419,interspecies interaction between organisms; GO:0051704,multi-organism process; GO:0005886,plasma membrane; GO:0005575,cellular_component; GO:0016020,membrane; GO:0005623,cell; GO:0044425,membrane part; GO:0044459,plasma membrane part; GO:0044464,cell part; GO:0044853,plasma membrane r…	PF01145.25:SPFH domain / Band 7 family	--	--	--
Smechr0400582	yellow	484	0.00279952	7.52451	-0.322187	4.04116	0.450591	2.83274	6.2595	0.982821	--	--	PREDICTED: proteinase inhibitor type-2 TR8-like [Solanum pennellii]	IP22_SOLLC RecName: Full=Proteinase inhibitor type-2 TR8; AltName: Full=Proteinase inhibitor type II TR8; Flags: Precursor;	E9JGT0_SOLNI SubName: Full=Serine proteinase inhibitor 2c-R2 {ECO:0000313|EMBL:ADP05506.1};	--	GO:0004867,serine-type endopeptidase inhibitor activity; GO:0003674,molecular_function; GO:0004857,enzyme inhibitor activity; GO:0004866,endopeptidase inhibitor activity; GO:0061135,endopeptidase regulator activity; GO:0098772,molecular function regulator; GO:0030414,peptidase inhibitor activity; GO:0030234,enzyme regulator activity; GO:0061134,peptidase regulator activity	PF02428.15:Potato type II proteinase inhibitor family	--	--	--
Smechr0502188	yellow	481	0.00305572	4.14184	-0.700138	2.54176	4.18799	4.35091	5.95605	-0.505337	--	--	PREDICTED: miraculin-like [Solanum tuberosum]	KTI5_ARATH RecName: Full=Kunitz trypsin inhibitor 5 {ECO:0000303|PubMed:30042779}; Short=AtKTI5 {ECO:0000303|PubMed:30042779}; AltName: Full=Kunitz trypsin inhibitor 2 {ECO:0000305}; Short=AtKTI2 {ECO:0000305}; Flags: Precursor;	M1AG06_SOLTU SubName: Full=Miraculin {ECO:0000313|EnsemblPlants:PGSC0003DMT400022017};	At1g17860	GO:0048046,apoplast; GO:0005618,cell wall; GO:0005783,endoplasmic reticulum; GO:0099503,secretory vesicle; GO:0004869,cysteine-type endopeptidase inhibitor activity; GO:0030414,peptidase inhibitor activity; GO:0004867,serine-type endopeptidase inhibitor activity; GO:0006952,defense response; GO:0010466,negative regulation of peptidase activity; GO:0009625,response to insect; GO:0003674,molecular_…	PF00197.18:Trypsin and protease inhibitor	--	--	--
Smechr1000500	yellow	470	0.00372912	3.43479	1.74738	-1.04289	-2.42576	-0.806095	3.64596	3.39651	K08099 chlorophyllase [EC:3.1.1.14] | (RefSeq) chlorophyllase-2, chloroplastic-like (A)	ko00860: Porphyrin and chlorophyll metabolism; ko01100: Metabolic pathways; ko01110: Biosynthesis of secondary metabolites	hypothetical protein BC332_06941 [Capsicum chinense]	CLH1_ARATH RecName: Full=Chlorophyllase-1 {ECO:0000303|PubMed:10611389}; Short=AtCLH1 {ECO:0000303|PubMed:10611389}; EC=3.1.1.14 {ECO:0000269|PubMed:10611389}; AltName: Full=Chlorophyll-chlorophyllido hydrolase 1 {ECO:0000305}; Short=Chlase 1 {ECO:0000303|PubMed:10611389}; AltName: Full=Coronatine-induced protein 1 {ECO:0000303|PubMed:10611389}; Short=CORI1 {ECO:0000303|PubMed:10611389};	A0A2G3CSZ0_CAPCH SubName: Full=Uncharacterized protein {ECO:0000313|EMBL:PHU21834.1};	At1g19670	GO:0005829,cytosol; GO:0005634,nucleus; GO:0005773,vacuole; GO:0047746,chlorophyllase activity; GO:0102293,pheophytinase b activity; GO:0015996,chlorophyll catabolic process; GO:0042742,defense response to bacterium; GO:0050832,defense response to fungus; GO:0003674,molecular_function; GO:0003824,catalytic activity; GO:0016787,hydrolase activity; GO:0016788,hydrolase activity, acting on ester bon…	PF12740.7:Chlorophyllase enzyme	--	--	--
Smechr0601796	yellow	470	0.00251046	3.92644	1.44062	1.91332	2.42823	2.23293	4.20154	1.27608	K00924 kinase [EC:2.7.1.-] | (RefSeq) PBL1; PBS1-like 1 (A)	--	PREDICTED: non-functional pseudokinase ZED1-like [Solanum tuberosum]	ZRK4_ARATH RecName: Full=Serine/threonine-protein kinase ZRK4 {ECO:0000303|PubMed:26355215}; EC=2.7.11.1 {ECO:0000255|PROSITE-ProRule:PRU00159};	M1C8F0_SOLTU SubName: Full=Receptor protein kinase {ECO:0000313|EnsemblPlants:PGSC0003DMT400062060};	At3g57700	GO:0005829,cytosol; GO:0005886,plasma membrane; GO:0005524,ATP binding; GO:0106310,NA; GO:0004674,protein serine/threonine kinase activity; GO:0106311,NA; GO:0007166,cell surface receptor signaling pathway; GO:0006468,protein phosphorylation; GO:0000166,nucleotide binding; GO:0003674,molecular_function; GO:0005488,binding; GO:0008144,drug binding; GO:0017076,purine nucleotide binding; GO:0030554,…	PF00069.25:Protein kinase domain	--	--	--
Smechr0700033	yellow	467	0.00184756	2.66818	0.295038	-6.28958	0.139504	3.05082	11.9458	3.23178	K13269 kaempferol 3-O-beta-D-galactosyltransferase [EC:2.4.1.234] | (RefSeq) kaempferol 3-O-beta-D-galactosyltransferase-like (A)	ko00944: Flavone and flavonol biosynthesis	PREDICTED: kaempferol 3-O-beta-D-galactosyltransferase-like [Solanum tuberosum]	KGLT_PETHY RecName: Full=Kaempferol 3-O-beta-D-galactosyltransferase; Short=F3GalTase; EC=2.4.1.234; Flags: Precursor;	M1CMH5_SOLTU SubName: Full=Kaempferol 3-O-beta-D-galactosyltransferase {ECO:0000313|EnsemblPlants:PGSC0003DMT400070649};	At5g17050	GO:0033834,kaempferol 3-O-galactosyltransferase activity; GO:0102479,quercetin 3-O-beta:-D-galactosyltransferase activity; GO:0008194,UDP-glycosyltransferase activity; GO:0003674,molecular_function; GO:0003824,catalytic activity; GO:0008378,galactosyltransferase activity; GO:0016740,transferase activity; GO:0016757,transferase activity, transferring glycosyl groups; GO:0016758,transferase activit…	PF00201.18:UDP-glucoronosyl and UDP-glucosyl transferase	--	--	--
Smechr0200419	yellow	465	0.00306877	2.54128	-0.467089	1.79139	1.29976	2.70141	3.44951	0.963818	K01188 beta-glucosidase [EC:3.2.1.21] | (RefSeq) vicianin hydrolase-like (A)	ko00460: Cyanoamino acid metabolism; ko00500: Starch and sucrose metabolism; ko00940: Phenylpropanoid biosynthesis; ko01100: Metabolic pathways; ko01110: Biosynthesis of secondary metabolites	PREDICTED: vicianin hydrolase-like [Solanum tuberosum]	VICHY_VICSN RecName: Full=Vicianin hydrolase {ECO:0000312|EMBL:ABD03937.1}; Short=VH {ECO:0000303|PubMed:17548373}; EC=3.2.1.119; Flags: Precursor; Fragment;	A0A0V0IBJ6_SOLCH SubName: Full=Putative vicianin hydrolase-like {ECO:0000313|EMBL:JAP29889.1};	At2g44480	GO:0004553,hydrolase activity, hydrolyzing O-glycosyl compounds; GO:0050392,vicianin beta-glucosidase activity; GO:0016052,carbohydrate catabolic process; GO:0003674,molecular_function; GO:0003824,catalytic activity; GO:0016787,hydrolase activity; GO:0016798,hydrolase activity, acting on glycosyl bonds; GO:0008422,beta-glucosidase activity; GO:0015926,glucosidase activity; GO:0008152,metabolic pr…	PF00232.18:Glycosyl hydrolase family 1	--	--	--
Smechr0402200	yellow	460	0.00202642	5.24886	-1.68323	1.34438	4.54723	3.31741	7.16212	-2.90076	--	--	hypothetical protein T459_13036 [Capsicum annuum]	CAES_ARATH RecName: Full=Probable carbohydrate esterase At4g34215; EC=3.1.-.-;	A0A2G2ZRJ3_CAPAN RecName: Full=SASA domain-containing protein {ECO:0000259|Pfam:PF03629};	At4g34220	GO:0005829,cytosol; GO:0016787,hydrolase activity; GO:0003674,molecular_function; GO:0003824,catalytic activity; GO:0005622,intracellular; GO:0005575,cellular_component; GO:0005623,cell; GO:0005737,cytoplasm; GO:0044424,intracellular part; GO:0044444,cytoplasmic part; GO:0044464,cell part	PF03629.18:Carbohydrate esterase, sialic acid-specific acetylesterase	--	--	--
Smechr0103179	yellow	460	0.00319052	2.98882	1.30704	-1.50132	-2.55126	0.135558	4.60278	4.02291	K03695 ATP-dependent Clp protease ATP-binding subunit ClpB | (RefSeq) hypothetical protein (A)	--	PREDICTED: transmembrane protein 45B-like [Solanum lycopersicum]	--	A0A3Q7ECV4_SOLLC SubName: Full=Uncharacterized protein {ECO:0000313|EnsemblPlants:Solyc01g017600.3.1};	At1g55230	GO:0016021,integral component of membrane; GO:0005575,cellular_component; GO:0016020,membrane; GO:0031224,intrinsic component of membrane; GO:0044425,membrane part	PF04819.12:Family of unknown function (DUF716)	--	--	--
Smechr0302093	yellow	454	0.00181829	3.57252	-0.465513	1.63743	5.54779	6.77532	8.85748	0.777976	K15746 beta-carotene 3-hydroxylase [EC:1.14.15.24] | (RefSeq) CrtR-b2; beta-carotene hydroxylase (A)	ko00906: Carotenoid biosynthesis; ko01100: Metabolic pathways; ko01110: Biosynthesis of secondary metabolites	beta-carotene hydroxylase 2 [Solanum tuberosum]	BCH1_CAPAN RecName: Full=Beta-carotene hydroxylase 1, chloroplastic {ECO:0000305}; EC=1.14.15.24 {ECO:0000269|PubMed:9555077}; Flags: Precursor;	D5M910_SOLTU SubName: Full=Beta-carotene hydroxylase 2 {ECO:0000313|EMBL:ADF28628.1};	At4g25700	GO:0031969,chloroplast membrane; GO:0016021,integral component of membrane; GO:0052611,beta-carotene 3-hydroxylase activity; GO:0052610,beta-cryptoxanthin hydroxylase activity; GO:0016787,hydrolase activity; GO:0005506,iron ion binding; GO:0016117,carotenoid biosynthetic process; GO:0003674,molecular_function; GO:0003824,catalytic activity; GO:0004497,monooxygenase activity; GO:0016491,oxidoreduc…	PF04116.13:Fatty acid hydroxylase superfamily	--	--	--
Smechr0101299	yellow	450	0.00159249	2.926	0.00738492	-1.52298	-2.11357	-0.0920844	4.33593	2.05987	K09338 homeobox-leucine zipper protein | (RefSeq) homeobox-leucine zipper protein ATHB-12 (A)	--	PREDICTED: uncharacterized membrane protein At1g16860-like [Capsicum annuum]	Y1686_ARATH RecName: Full=Uncharacterized membrane protein At1g16860;	A0A2G3BTH3_CAPCH SubName: Full=Uncharacterized protein {ECO:0000313|EMBL:PHU09762.1};	At1g16860	GO:0016021,integral component of membrane; GO:0005886,plasma membrane; GO:2001007,negative regulation of cellulose biosynthetic process; GO:0000271,polysaccharide biosynthetic process; GO:0008152,metabolic process; GO:0005975,carbohydrate metabolic process; GO:0005976,polysaccharide metabolic process; GO:0006073,cellular glucan metabolic process; GO:0006109,regulation of carbohydrate metabolic pr…	--	HB-HD-ZIP	TF	HB->HB-HD-ZIP
Smechr1001122	yellow	447	0.00382379	2.38928	0.180813	0	9.92563	12.4289	13.8975	2.71029	--	--	PREDICTED: 18 kDa seed maturation protein-like [Nicotiana attenuata]	--	A0A1J6IE93_NICAT SubName: Full=18 kDa seed maturation protein {ECO:0000313|EMBL:OIT03381.1};	--	GO:0009793,embryo development ending in seed dormancy; GO:0000003,reproduction; GO:0003006,developmental process involved in reproduction; GO:0007275,multicellular organism development; GO:0009790,embryo development; GO:0008150,biological_process; GO:0009791,post-embryonic development; GO:0010154,fruit development; GO:0022414,reproductive process; GO:0032501,multicellular organismal process; GO:0…	--	--	--	--
Smechr0600252	yellow	445	0.00204408	3.38063	1.57022	-1.74247	-3.61816	-0.920168	4.17403	4.29951	K07300 Ca2+:H+ antiporter | (RefSeq) vacuolar cation/proton exchanger 3-like (A)	--	Vacuolar cation/proton exchanger 1 [Capsicum annuum]	CAX3_ARATH RecName: Full=Vacuolar cation/proton exchanger 3; AltName: Full=Ca(2+)/H(+) antiporter CAX3; AltName: Full=Ca(2+)/H(+) exchanger 3; AltName: Full=Protein CATION EXCHANGER 3;	A0A2G2Z8D9_CAPAN RecName: Full=Vacuolar cation/proton exchanger {ECO:0000256|RuleBase:RU365028};	At2g38170	GO:0016021,integral component of membrane; GO:0009705,plant-type vacuole membrane; GO:0005774,vacuolar membrane; GO:0005773,vacuole; GO:0015369,calcium:proton antiporter activity; GO:0070588,calcium ion transmembrane transport; GO:0006874,cellular calcium ion homeostasis; GO:0030026,cellular manganese ion homeostasis; GO:0006882,cellular zinc ion homeostasis; GO:0055062,phosphate ion homeostasis;…	PF01699.24:Sodium/calcium exchanger protein	--	--	--
Smechr0101091	yellow	444	0.00174592	3.657	2.02377	-0.575924	-2.53923	-0.751941	3.44305	3.84725	K01206 alpha-L-fucosidase [EC:3.2.1.51] | (RefSeq) alpha-L-fucosidase 3 (A)	ko00511: Other glycan degradation	GDSL esterase/lipase [Capsicum chinense]	GDL22_ARATH RecName: Full=GDSL esterase/lipase At1g54790; EC=3.1.1.-; AltName: Full=Extracellular lipase At1g54790; Flags: Precursor;	A0A2G3BUB9_CAPCH SubName: Full=GDSL esterase/lipase {ECO:0000313|EMBL:PHU10069.1};	At1g54790	GO:0005576,extracellular region; GO:0016788,hydrolase activity, acting on ester bonds; GO:0016042,lipid catabolic process; GO:0003674,molecular_function; GO:0003824,catalytic activity; GO:0016787,hydrolase activity; GO:0008152,metabolic process; GO:0006629,lipid metabolic process; GO:0008150,biological_process; GO:0009056,catabolic process; GO:0044238,primary metabolic process; GO:0071704,organic…	PF00657.22:GDSL-like Lipase/Acylhydrolase	--	--	--
Smechr1101871	yellow	435	0.00710315	3.59356	2.09971	0.285772	-1.15904	0.366626	3.65442	3.65927	--	--	Ninja-family protein AFP3 [Capsicum chinense]	AFP2_ARATH RecName: Full=Ninja-family protein AFP2; AltName: Full=ABI five-binding protein 2; Short=ABI5-binding protein 2;	M1BIC7_SOLTU SubName: Full=RNA binding protein {ECO:0000313|EnsemblPlants:PGSC0003DMT400045908};	At1g13740	GO:0005634,nucleus; GO:0045892,negative regulation of transcription, DNA-templated; GO:0009737,response to abscisic acid; GO:0009414,response to water deprivation; GO:0007165,signal transduction; GO:0008152,metabolic process; GO:0006139,nucleobase-containing compound metabolic process; GO:0006351,transcription, DNA-templated; GO:0006355,regulation of transcription, DNA-templated; GO:0006725,cellu…	PF16136.5:Putative nuclear localisation signal	--	--	--
Smechr1001831	yellow	432	0.00144218	7.23113	5.32569	-2.3337	-6.44385	-4.5007	5.03719	7.29103	K24195 xenotropic and polytropic retrovirus receptor 1 | (RefSeq) phosphate transporter PHO1 homolog 1 (A)	--	PREDICTED: phosphate transporter PHO1 homolog 1 [Solanum pennellii]	PHO11_ARATH RecName: Full=Phosphate transporter PHO1 homolog 1; AltName: Full=Protein PHO1 homolog 1; Short=AtPHO1;H1;	A0A6N2B9F5_SOLCI SubName: Full=Uncharacterized protein {ECO:0000313|EMBL:TMW88703.1};	At1g68740	GO:0005737,cytoplasm; GO:0005794,Golgi apparatus; GO:0016021,integral component of membrane; GO:0005886,plasma membrane; GO:0000822,inositol hexakisphosphate binding; GO:0015114,phosphate ion transmembrane transporter activity; GO:0016036,cellular response to phosphate starvation; GO:0006817,phosphate ion transport; GO:0003674,molecular_function; GO:0005488,binding; GO:0008144,drug binding; GO:00…	PF03124.14:EXS family	--	--	--
Smechr0602891	yellow	431	0.000981983	5.66246	0.958831	0.0940803	-3.49024	-0.769563	4.78221	3.72688	--	--	PREDICTED: uncharacterized protein LOC101251387 [Solanum lycopersicum]	--	A0A0V0GQQ4_SOLCH SubName: Full=Putative lactoylglutathione lyase family protein-like {ECO:0000313|EMBL:JAP10596.1};	At1g07650	GO:0016829,lyase activity; GO:0003674,molecular_function; GO:0003824,catalytic activity	PF18029.1:Glyoxalase-like domain	--	--	--
Smechr0302643	yellow	422	0.00119169	4.64795	0.594748	2.35691	1.19767	0.90997	3.18466	0.333985	K16292 KDEL-tailed cysteine endopeptidase [EC:3.4.22.-] | (RefSeq) vignain-like (A)	--	PREDICTED: vignain-like [Solanum tuberosum]	CYSEP_RICCO RecName: Full=Vignain; EC=3.4.22.-; AltName: Full=Cysteine endopeptidase; Flags: Precursor;	A0A0V0HXH3_SOLCH SubName: Full=Putative vignain-like {ECO:0000313|EMBL:JAP24762.1};	At5g50260	GO:0031410,cytoplasmic vesicle; GO:0008234,cysteine-type peptidase activity; GO:0003674,molecular_function; GO:0003824,catalytic activity; GO:0008233,peptidase activity; GO:0070011,peptidase activity, acting on L-amino acid peptides; GO:0016787,hydrolase activity; GO:0140096,catalytic activity, acting on a protein; GO:0005622,intracellular; GO:0005575,cellular_component; GO:0005623,cell; GO:00057…	PF00112.23:Papain family cysteine protease	--	--	--
Smechr0300101	yellow	422	0.0017095	1.8249	0.559406	-0.371148	-0.624427	-0.00503959	2.16303	1.20832	K12349 neutral ceramidase [EC:3.5.1.23] | (RefSeq) neutral ceramidase 1-like (A)	ko00600: Sphingolipid metabolism; ko01100: Metabolic pathways	PREDICTED: neutral ceramidase-like [Solanum pennellii]	NCER1_ARATH RecName: Full=Neutral ceramidase 1 {ECO:0000303|PubMed:26150824}; Short=AtNCER1 {ECO:0000303|PubMed:26150824}; Short=N-CDase 1 {ECO:0000303|PubMed:26150824}; Short=NCDase 1 {ECO:0000303|PubMed:26150824}; EC=3.5.1.23 {ECO:0000250|UniProtKB:O06769}; AltName: Full=Acylsphingosine deacylase 1; AltName: Full=N-acylsphingosine amidohydrolase 1; Flags: Precursor;	M0ZZ66_SOLTU RecName: Full=Neutral ceramidase {ECO:0000256|RuleBase:RU366019}; EC=3.5.1.23 {ECO:0000256|RuleBase:RU366019};	At1g07380	GO:0005783,endoplasmic reticulum; GO:0005576,extracellular region; GO:0005794,Golgi apparatus; GO:0005774,vacuolar membrane; GO:0102121,ceramidase activity; GO:0017040,N-acylsphingosine amidohydrolase activity; GO:0034599,cellular response to oxidative stress; GO:0090156,cellular sphingolipid homeostasis; GO:0046514,ceramide catabolic process; GO:0042759,long-chain fatty acid biosynthetic process…	PF04734.13:Neutral/alkaline non-lysosomal ceramidase, N-terminal	--	--	--
Smechr0401831	yellow	418	0.00120653	3.20788	0.830402	-0.956794	-1.94862	-0.697977	3.42956	2.10945	K10752 histone-binding protein RBBP4 | (RefSeq) LOW QUALITY PROTEIN: WD-40 repeat-containing protein MSI3 (A)	--	PREDICTED: heavy metal-associated isoprenylated plant protein 22-like [Capsicum annuum]	HIP24_ARATH RecName: Full=Heavy metal-associated isoprenylated plant protein 24 {ECO:0000303|PubMed:21072340, ECO:0000303|PubMed:23368984}; Short=AtHIP24 {ECO:0000303|PubMed:21072340, ECO:0000303|PubMed:23368984}; Flags: Precursor;	A0A2G2WZH6_CAPBA SubName: Full=Heavy metal-associated isoprenylated plant protein 26 {ECO:0000313|EMBL:PHT50646.1};	At4g08570	GO:0046872,metal ion binding; GO:0003674,molecular_function; GO:0005488,binding; GO:0043167,ion binding; GO:0043169,cation binding	PF00403.26:Heavy-metal-associated domain	--	--	--
Smechr0101188	yellow	418	0.00112748	6.78535	1.77936	0.850575	-0.526488	-1.91536	4.01545	0.420711	K17098 annexin D | (RefSeq) annexin D4-like (A)	--	PREDICTED: annexin D4-like [Solanum tuberosum]	ANXD4_ARATH RecName: Full=Annexin D4; AltName: Full=AnnAt4;	A0A6N2CDX0_SOLCI SubName: Full=Uncharacterized protein {ECO:0000313|EMBL:TMX04806.1};	At2g38750	GO:0005737,cytoplasm; GO:0005794,Golgi apparatus; GO:0009506,plasmodesma; GO:0005509,calcium ion binding; GO:0005544,calcium-dependent phospholipid binding; GO:0003729,mRNA binding; GO:0009737,response to abscisic acid; GO:0009409,response to cold; GO:0009408,response to heat; GO:0006970,response to osmotic stress; GO:0009651,response to salt stress; GO:0009414,response to water deprivation; GO:0…	PF00191.20:Annexin	--	--	--
Smechr0902625	yellow	417	0.00134429	2.81768	-0.196859	1.81541	-2.68966	1.79548	2.77141	4.31754	--	--	PREDICTED: glycine-rich protein-like [Solanum pennellii]	GRP1_TOBAC RecName: Full=Glycine-rich protein; Flags: Precursor;	A0A3Q7IA09_SOLLC SubName: Full=Uncharacterized protein {ECO:0000313|EnsemblPlants:Solyc09g097805.1.1};	--	GO:0005618,cell wall; GO:0005576,extracellular region; GO:0071555,cell wall organization; GO:0006952,defense response; GO:0009607,response to biotic stimulus; GO:0008150,biological_process; GO:0009987,cellular process; GO:0016043,cellular component organization; GO:0045229,external encapsulating structure organization; GO:0071554,cell wall organization or biogenesis; GO:0071840,cellular component…	PF07172.11:Glycine rich protein family	--	--	--
Smechr0700168	yellow	414	0.001321	4.52613	0.267276	0.321392	-5.66919	-1.1111	3.06423	4.8578	--	--	metallocarboxypeptidase inhibitor IIa precursor [Solanum tuberosum]	MCPI_SOLLC RecName: Full=Metallocarboxypeptidase inhibitor; Short=Carboxypeptidase inhibitor; Short=MCPI; Flags: Precursor;	Q9SBH8_SOLTU SubName: Full=Metallocarboxypeptidase inhibitor IIa {ECO:0000313|EMBL:AAC95130.1};	--	GO:0004866,endopeptidase inhibitor activity; GO:0004857,enzyme inhibitor activity; GO:0003674,molecular_function; GO:0061135,endopeptidase regulator activity; GO:0098772,molecular function regulator; GO:0030414,peptidase inhibitor activity; GO:0030234,enzyme regulator activity; GO:0061134,peptidase regulator activity	PF02977.15:Carboxypeptidase A inhibitor	--	--	--
Smechr0402516	yellow	414	0.0016445	2.42476	0.761526	-1.17159	0.374754	0.82096	4.41367	1.23577	K24940 CWF19-like protein 2 | (RefSeq) hypothetical protein (A)	--	PREDICTED: tetracycline resistance protein, class E-like [Solanum pennellii]	--	A0A6N2AZI3_SOLCI RecName: Full=MFS domain-containing protein {ECO:0000259|PROSITE:PS50850};	At2g16980	GO:0016021,integral component of membrane; GO:0022857,transmembrane transporter activity; GO:0006817,phosphate ion transport; GO:0003674,molecular_function; GO:0005215,transporter activity; GO:0006810,transport; GO:0006811,ion transport; GO:0006820,anion transport; GO:0008150,biological_process; GO:0015698,inorganic anion transport; GO:0051179,localization; GO:0051234,establishment of localizatio…	PF07690.16:Major Facilitator Superfamily	--	--	--
Smechr0101389	yellow	409	0.000887473	3.09529	-0.202749	-0.315572	-0.504261	1.37027	4.77602	1.70142	K01792 glucose-6-phosphate 1-epimerase [EC:5.1.3.15] | (RefSeq) putative glucose-6-phosphate 1-epimerase (A)	ko00010: Glycolysis / Gluconeogenesis; ko01100: Metabolic pathways; ko01110: Biosynthesis of secondary metabolites	PREDICTED: putative glucose-6-phosphate 1-epimerase [Solanum tuberosum]	AAPC_CENCI RecName: Full=Putative glucose-6-phosphate 1-epimerase {ECO:0000250|UniProtKB:Q03161}; EC=5.1.3.15 {ECO:0000250|UniProtKB:Q03161}; AltName: Full=Putative D-hexose-6-phosphate mutarotase {ECO:0000250|UniProtKB:Q03161}; AltName: Full=Putative apospory-associated protein C;	M0ZGF0_SOLTU RecName: Full=Glucose-6-phosphate 1-epimerase {ECO:0000256|ARBA:ARBA00012083, ECO:0000256|PIRNR:PIRNR016020}; EC=5.1.3.15 {ECO:0000256|ARBA:ARBA00012083, ECO:0000256|PIRNR:PIRNR016020};	At3g61610	GO:0030246,carbohydrate binding; GO:0047938,glucose-6-phosphate 1-epimerase activity; GO:0005975,carbohydrate metabolic process; GO:0003674,molecular_function; GO:0005488,binding; GO:0003824,catalytic activity; GO:0016853,isomerase activity; GO:0016854,racemase and epimerase activity; GO:0016857,racemase and epimerase activity, acting on carbohydrates and derivatives; GO:0008152,metabolic process…	PF01263.20:Aldose 1-epimerase	--	--	--
Smechr0303498	yellow	409	0.00327763	1.70768	0.187169	-0.100974	1.18969	1.26833	3.04032	0.295459	K07897 Ras-related protein Rab-7A | (RefSeq) ras-related protein Rab7-like isoform X1 (A)	ko04144: Endocytosis; ko04145: Phagosome	PREDICTED: uncharacterized protein LOC104105225 [Nicotiana tomentosiformis]	--	A0A1S4C5F4_TOBAC SubName: Full=uncharacterized protein LOC107815358 {ECO:0000313|RefSeq:XP_016496415.1};	At1g15230	--	--	--	--	--
Smechr0700032	yellow	408	0.00205811	2.69865	1.26209	-5.0215	-1.27434	1.57324	9.29084	4.12479	K13449 pathogenesis-related protein 1 | (RefSeq) pathogenesis-related protein 1-like (A)	ko04016: MAPK signaling pathway - plant; ko04075: Plant hormone signal transduction; ko04626: Plant-pathogen interaction	PREDICTED: pathogenesis-related protein PR-1-like [Solanum lycopersicum]	PR1_MEDTR RecName: Full=Pathogenesis-related protein PR-1; Flags: Precursor;	A0A6N2B072_SOLCI RecName: Full=SCP domain-containing protein {ECO:0000259|SMART:SM00198};	At4g30320	GO:0005576,extracellular region; GO:0006952,defense response; GO:0009607,response to biotic stimulus; GO:0006950,response to stress; GO:0008150,biological_process; GO:0050896,response to stimulus; GO:0005575,cellular_component	PF00188.26:Cysteine-rich secretory protein family	--	--	--
Smechr0601764	yellow	406	0.00126826	3.22195	1.46459	0.481153	-2.98275	0.0840097	2.80284	4.5694	--	--	hypothetical protein CQW23_14640 [Capsicum baccatum]	--	A0A2G2WJU1_CAPBA SubName: Full=Uncharacterized protein {ECO:0000313|EMBL:PHT45482.1};	At3g08600	GO:0016021,integral component of membrane; GO:0005575,cellular_component; GO:0016020,membrane; GO:0031224,intrinsic component of membrane; GO:0044425,membrane part	PF06697.12:Protein of unknown function (DUF1191)	--	--	--
Smechr0501486	yellow	405	0.00204218	2.9198	0.840985	-0.473714	1.47918	0.443415	3.81234	-0.163239	K17500 integrin-linked kinase-associated serine/threonine phosphatase 2C [EC:3.1.3.16] | (RefSeq) WAT1-related protein At3g18200-like (A)	--	PREDICTED: WAT1-related protein At1g09380-like [Solanum tuberosum]	WTR2_ARATH RecName: Full=WAT1-related protein At1g09380;	M0ZYK9_SOLTU RecName: Full=WAT1-related protein {ECO:0000256|RuleBase:RU363077};	At1g09380	GO:0016021,integral component of membrane; GO:0005886,plasma membrane; GO:0022857,transmembrane transporter activity; GO:0003674,molecular_function; GO:0005215,transporter activity; GO:0005575,cellular_component; GO:0016020,membrane; GO:0031224,intrinsic component of membrane; GO:0044425,membrane part; GO:0005623,cell; GO:0044464,cell part; GO:0071944,cell periphery	PF00892.20:EamA-like transporter family	--	--	--
Smechr1001941	yellow	399	0.00379701	1.90627	0.687768	-0.655866	0.00867921	0.591995	3.14564	1.30091	--	--	ninja-family protein AFP1-like protein [Solanum nigrum]	AFP2_ARATH RecName: Full=Ninja-family protein AFP2; AltName: Full=ABI five-binding protein 2; Short=ABI5-binding protein 2;	V5KZR9_SOLNI SubName: Full=Ninja-family protein AFP1-like protein {ECO:0000313|EMBL:AHA43418.1};	At1g13740	GO:0005634,nucleus; GO:0045892,negative regulation of transcription, DNA-templated; GO:0009737,response to abscisic acid; GO:0009414,response to water deprivation; GO:0007165,signal transduction; GO:0008152,metabolic process; GO:0006139,nucleobase-containing compound metabolic process; GO:0006351,transcription, DNA-templated; GO:0006355,regulation of transcription, DNA-templated; GO:0006725,cellu…	PF16136.5:Putative nuclear localisation signal	--	--	--
Smechr0901947	yellow	391	0.00220723	3.41442	2.18608	-3.21153	-3.27808	-0.618451	5.98515	4.88363	K13754 solute carrier family 24 (sodium/potassium/calcium exchanger), member 6 | (RefSeq) cation/calcium exchanger 1 (A)	--	PREDICTED: cation/calcium exchanger 1 [Solanum lycopersicum]	CCX1_ARATH RecName: Full=Cation/calcium exchanger 1; Short=AtCCX1; AltName: Full=Protein CATION EXCHANGER 7;	A0A3Q7I4N3_SOLLC SubName: Full=Uncharacterized protein {ECO:0000313|EnsemblPlants:Solyc09g072690.1.1.1};	At5g17860	GO:0016021,integral component of membrane; GO:0016020,membrane; GO:0005774,vacuolar membrane; GO:0015297,antiporter activity; GO:0008324,cation transmembrane transporter activity; GO:0006812,cation transport; GO:0006813,potassium ion transport; GO:0006814,sodium ion transport; GO:0003674,molecular_function; GO:0005215,transporter activity; GO:0022857,transmembrane transporter activity; GO:0015291…	PF01699.24:Sodium/calcium exchanger protein	--	--	--
Smechr1100065	yellow	389	0.000965097	1.93046	-0.221067	-0.198325	0.645365	0.596236	2.6982	-0.239684	--	--	PREDICTED: basic blue protein-like isoform X2 [Solanum tuberosum]	ENL2_ARATH RecName: Full=Early nodulin-like protein 2; AltName: Full=Phytocyanin-like protein; Flags: Precursor;	A0A0V0H862_SOLCH SubName: Full=Putative early nodulin-like protein 1-like {ECO:0000313|EMBL:JAP16588.1};	At3g27200	GO:0031225,anchored component of membrane; GO:0046658,anchored component of plasma membrane; GO:0048046,apoplast; GO:0009507,chloroplast; GO:0005829,cytosol; GO:0005886,plasma membrane; GO:0099503,secretory vesicle; GO:0005773,vacuole; GO:0009055,electron transfer activity; GO:0003674,molecular_function; GO:0003824,catalytic activity; GO:0016491,oxidoreductase activity; GO:0005575,cellular_compon…	PF02298.17:Plastocyanin-like domain	--	--	--
Smechr0104083	yellow	389	0.00114757	2.85635	0.696339	0.480143	2.95971	2.27527	4.67402	0.0393471	K17338 receptor expression-enhancing protein 1/2/3/4 | (RefSeq) putative HVA22-like protein g (A)	--	PREDICTED: putative HVA22-like protein g [Nicotiana sylvestris]	HA22I_ARATH RecName: Full=HVA22-like protein i; Short=AtHVA22i;	A0A0V0HTN9_SOLCH RecName: Full=HVA22-like protein {ECO:0000256|RuleBase:RU362006};	At5g42560	--	PF03134.19:TB2/DP1, HVA22 family	--	--	--
Smechr0303440	yellow	387	0.000865965	1.79875	0.596202	-0.259758	-0.482498	-0.179516	1.85369	0.928544	--	--	PREDICTED: uncharacterized protein LOC107012329 [Solanum pennellii]	--	A0A3Q7FUY5_SOLLC SubName: Full=Uncharacterized protein {ECO:0000313|EnsemblPlants:Solyc03g120170.2.1};	At4g13270	GO:0016021,integral component of membrane; GO:0005575,cellular_component; GO:0016020,membrane; GO:0031224,intrinsic component of membrane; GO:0044425,membrane part	PF03168.13:Late embryogenesis abundant protein	--	--	--
Smechr0802554	yellow	379	0.000836462	2.36466	-0.406052	-1.06674	-2.49176	0.196218	3.5908	2.31277	K09338 homeobox-leucine zipper protein | (RefSeq) homeobox-leucine zipper protein ATHB-12-like isoform X1 (A)	--	PREDICTED: homeobox-leucine zipper protein ATHB-12-like [Nicotiana attenuata]	ATHB7_ARATH RecName: Full=Homeobox-leucine zipper protein ATHB-7; AltName: Full=HD-ZIP protein ATHB-7; AltName: Full=Homeodomain transcription factor ATHB-7;	A0A314KRS6_NICAT SubName: Full=Homeobox-leucine zipper protein athb-7 {ECO:0000313|EMBL:OIT32058.1};	At2g46680	GO:0005634,nucleus; GO:0003700,DNA-binding transcription factor activity; GO:0000981,DNA-binding transcription factor activity, RNA polymerase II-specific; GO:0043565,sequence-specific DNA binding; GO:0000976,transcription regulatory region sequence-specific DNA binding; GO:0045893,positive regulation of transcription, DNA-templated; GO:0009737,response to abscisic acid; GO:0009414,response to wa…	PF00046.29:Homeodomain	HB-HD-ZIP	TF	HB->HB-HD-ZIP
Smechr0602632	yellow	378	0.0011427	1.57849	-0.304801	-0.134957	0.472634	0.88258	2.56509	0.135344	K22943 protein YIPF6 | (RefSeq) Protein YIPF6 (A)	--	PREDICTED: ribosome-binding factor PSRP1, chloroplastic [Solanum tuberosum]	PRSP1_SPIOL RecName: Full=Ribosome-binding factor PSRP1, chloroplastic {ECO:0000303|PubMed:10874039}; AltName: Full=30S ribosomal protein 1; AltName: Full=CS-S5 {ECO:0000303|PubMed:2693942}; Short=CS5; AltName: Full=Plastid-specific 30S ribosomal protein 1 {ECO:0000303|PubMed:2376575}; Short=PSrp-1 {ECO:0000303|PubMed:2376575}; AltName: Full=Ribosomal protein 1; AltName: Full=S22 {ECO:0000303|Pub…	M1CKK2_SOLTU SubName: Full=Chloroplast-specific ribosomal protein {ECO:0000313|EnsemblPlants:PGSC0003DMT400069506};	At5g24490	GO:0009570,chloroplast stroma; GO:0022627,cytosolic small ribosomal subunit; GO:0043024,ribosomal small subunit binding; GO:0043022,ribosome binding; GO:0019843,rRNA binding; GO:0045900,negative regulation of translational elongation; GO:0044238,primary metabolic process; GO:0003674,molecular_function; GO:0005488,binding; GO:0043021,ribonucleoprotein complex binding; GO:0044877,protein-containing…	PF16321.5:Sigma 54 modulation/S30EA ribosomal protein C terminus	--	--	--
Smechr0600296	yellow	377	0.000787864	3.94823	1.00105	-3.78169	-3.48039	-1.80132	5.91422	2.71054	K14424 plant 4alpha-monomethylsterol monooxygenase [EC:1.14.18.11] | (RefSeq) methylsterol monooxygenase 2-2-like (A)	ko00100: Steroid biosynthesis; ko01100: Metabolic pathways; ko01110: Biosynthesis of secondary metabolites	PREDICTED: methylsterol monooxygenase 2-2-like [Capsicum annuum]	SMO22_ARATH RecName: Full=Methylsterol monooxygenase 2-2; EC=1.14.18.9; AltName: Full=Sterol 4-alpha-methyl-oxidase 1; Short=AtSMO1; AltName: Full=Sterol 4-alpha-methyl-oxidase 2-2;	A0A2G3C531_CAPCH SubName: Full=Methylsterol monooxygenase 2-1 {ECO:0000313|EMBL:PHU13805.1};	At1g07420	GO:0009941,chloroplast envelope; GO:0005783,endoplasmic reticulum; GO:0005789,endoplasmic reticulum membrane; GO:0016021,integral component of membrane; GO:0016020,membrane; GO:0000254,C-4 methylsterol oxidase activity; GO:0005506,iron ion binding; GO:0016491,oxidoreductase activity; GO:0080065,4-alpha-methyl-delta7-sterol oxidation; GO:0009793,embryo development ending in seed dormancy; GO:00161…	PF04116.13:Fatty acid hydroxylase superfamily	--	--	--
novel.925	yellow	377	0.0012703	6.34716	1.42427	0.926798	-2.12188	-2.8411	2.55563	0.737246	--	--	PREDICTED: uncharacterized protein LOC102591817 isoform X1 [Solanum tuberosum]	--	M1D5G9_SOLTU SubName: Full=Extensin {ECO:0000313|EnsemblPlants:PGSC0003DMT400082014};	--	--	--	--	--	--
Smechr0202376	yellow	372	0.000840528	3.04796	1.41021	-2.47062	-3.4325	-0.909168	4.56637	3.96354	--	--	PREDICTED: uncharacterized protein LOC107008912 [Solanum pennellii]	TAUE3_ARATH RecName: Full=Sulfite exporter TauE/SafE family protein 3 {ECO:0000312|EMBL:AEC07746.1};	A0A6N2C3T3_SOLCI SubName: Full=Uncharacterized protein {ECO:0000313|EMBL:TMW99303.1};	At2g25740_1	GO:0031464,Cul4A-RING E3 ubiquitin ligase complex; GO:0016021,integral component of membrane; GO:0016567,protein ubiquitination; GO:0008152,metabolic process; GO:0006464,cellular protein modification process; GO:0006807,nitrogen compound metabolic process; GO:0008150,biological_process; GO:0009987,cellular process; GO:0019538,protein metabolic process; GO:0032446,protein modification by small pro…	PF01925.19:Sulfite exporter TauE/SafE	--	--	--
Smechr0603096	yellow	369	0.00143793	2.24467	-1.24423	-6.89885	-0.576159	3.13819	10.7303	3.78852	--	--	PREDICTED: uncharacterized protein LOC107021219 isoform X2 [Solanum pennellii]	--	A0A6N2CJE0_SOLCI SubName: Full=Uncharacterized protein {ECO:0000313|EMBL:TMX05541.1};	At3g24750	--	--	--	--	--
novel.5674	yellow	368	0.000630971	4.14921	2.09685	1.05426	1.39638	0.0866567	3.16107	0.816711	K03006 DNA-directed RNA polymerase II subunit RPB1 [EC:2.7.7.6] | (RefSeq) LOW QUALITY PROTEIN: DNA-directed RNA polymerase II subunit 1-like (A)	ko03020: RNA polymerase	PREDICTED: LOW QUALITY PROTEIN: subtilisin-like protease SBT1.2 [Solanum pennellii]	SBT4_LOTJA RecName: Full=Subtilisin-like protease 4 {ECO:0000303|PubMed:19220794}; Short=SbtM4 {ECO:0000303|PubMed:19220794}; Short=Subtilase 4 {ECO:0000303|PubMed:19220794}; EC=3.4.21.- {ECO:0000255|PROSITE-ProRule:PRU10080}; Flags: Precursor;	A0A3Q7HTM2_SOLLC SubName: Full=Uncharacterized protein {ECO:0000313|EnsemblPlants:Solyc08g079900.2.1};	At5g67360	GO:0048046,apoplast; GO:0005615,extracellular space; GO:0004252,serine-type endopeptidase activity; GO:0036377,arbuscular mycorrhizal association; GO:0009609,response to symbiotic bacterium; GO:0009610,response to symbiotic fungus; GO:0003674,molecular_function; GO:0003824,catalytic activity; GO:0004175,endopeptidase activity; GO:0008236,serine-type peptidase activity; GO:0008233,peptidase activi…	PF00082.22:Subtilase family	--	--	--
Smechr1201404	yellow	366	0.000812341	3.22022	1.37607	1.1974	1.70693	2.39668	4.41713	2.09656	K03283 heat shock 70kDa protein 1/2/6/8 | (RefSeq) heat shock cognate 70 kDa protein (A)	ko03040: Spliceosome; ko04141: Protein processing in endoplasmic reticulum; ko04144: Endocytosis	PREDICTED: heat shock cognate 70 kDa protein [Nicotiana sylvestris]	HSP7C_PETHY RecName: Full=Heat shock cognate 70 kDa protein;	A0A1U7XAQ7_NICSY SubName: Full=heat shock cognate 70 kDa protein {ECO:0000313|RefSeq:XP_009784009.1};	At5g02490	GO:0005524,ATP binding; GO:0016887,ATPase activity; GO:0000166,nucleotide binding; GO:0003674,molecular_function; GO:0005488,binding; GO:0008144,drug binding; GO:0017076,purine nucleotide binding; GO:0030554,adenyl nucleotide binding; GO:0032553,ribonucleotide binding; GO:0032555,purine ribonucleotide binding; GO:0032559,adenyl ribonucleotide binding; GO:0035639,purine ribonucleoside triphosphate…	PF00012.20:Hsp70 protein	--	--	--
Smechr1000238	yellow	361	0.0006275	4.64005	-0.01883	5.88264	9.68567	8.74704	7.09355	-0.928146	K05933 aminocyclopropanecarboxylate oxidase [EC:1.14.17.4] | (RefSeq) 1-aminocyclopropane-1-carboxylate oxidase 2 (A)	ko00270: Cysteine and methionine metabolism; ko01100: Metabolic pathways; ko01110: Biosynthesis of secondary metabolites	hypothetical protein CQW23_06332 [Capsicum baccatum]	ACCO2_SOLLC RecName: Full=1-aminocyclopropane-1-carboxylate oxidase 2; Short=ACC oxidase 2; EC=1.14.17.4; AltName: Full=Ethylene-forming enzyme; Short=EFE; AltName: Full=Protein GTOMA;	A0A2G2X336_CAPBA RecName: Full=Fe2OG dioxygenase domain-containing protein {ECO:0000259|PROSITE:PS51471};	At1g05010	GO:0009815,1-aminocyclopropane-1-carboxylate oxidase activity; GO:0051213,dioxygenase activity; GO:0031418,L-ascorbic acid binding; GO:0046872,metal ion binding; GO:0009693,ethylene biosynthetic process; GO:0009835,fruit ripening; GO:0003674,molecular_function; GO:0003824,catalytic activity; GO:0016491,oxidoreductase activity; GO:0016638,oxidoreductase activity, acting on the CH-NH2 group of dono…	PF03171.20:2OG-Fe(II) oxygenase superfamily	--	--	--
Smechr0202273	yellow	361	0.00133348	3.19884	1.71617	-1.72039	-1.95381	-0.403664	4.49701	3.29462	K08234 glyoxylase I family protein | (RefSeq) uncharacterized protein YwkD (A)	--	PREDICTED: lactoylglutathione lyase-like [Solanum tuberosum]	--	A0A0V0H710_SOLCH SubName: Full=Putative lactoylglutathione lyase-like {ECO:0000313|EMBL:JAP16056.1};	At1g80160	GO:0004462,lactoylglutathione lyase activity; GO:0046872,metal ion binding; GO:0003674,molecular_function; GO:0003824,catalytic activity; GO:0016829,lyase activity; GO:0016846,carbon-sulfur lyase activity; GO:0005488,binding; GO:0043167,ion binding; GO:0043169,cation binding	PF00903.25:Glyoxalase/Bleomycin resistance protein/Dioxygenase superfamily	--	--	--
novel.105	yellow	357	0.000671885	8.69175	7.01601	1.33626	1.65919	-4.06545	3.25205	1.34601	K22684 metacaspase-1 [EC:3.4.22.-] | (RefSeq) MCA2; metacaspase 2 (A)	--	hypothetical protein T459_32021 [Capsicum annuum]	MCA1_ARATH RecName: Full=Metacaspase-1; Short=AtMC1; EC=3.4.22.-; AltName: Full=Metacaspase 1b; Short=AtMCP1b; AltName: Full=Protein LSD ONE LIKE 3;	A0A2G2Y336_CAPAN SubName: Full=Uncharacterized protein {ECO:0000313|EMBL:PHT64148.1};	At1g02170	GO:0004197,cysteine-type endopeptidase activity; GO:0006952,defense response; GO:0043068,positive regulation of programmed cell death; GO:0003674,molecular_function; GO:0003824,catalytic activity; GO:0004175,endopeptidase activity; GO:0008234,cysteine-type peptidase activity; GO:0008233,peptidase activity; GO:0070011,peptidase activity, acting on L-amino acid peptides; GO:0016787,hydrolase activi…	PF00656.22:Caspase domain	--	--	--
Smechr1100872	yellow	356	0.00070514	2.28946	-1.12541	0.00172363	1.3249	1.57768	3.84784	-0.842179	K14500 BR-signaling kinase [EC:2.7.11.1] | (RefSeq) uncharacterized protein LOC108834630 (A)	ko04075: Plant hormone signal transduction	PREDICTED: uncharacterized protein LOC102590020 [Solanum tuberosum]	PLAT1_ARATH RecName: Full=PLAT domain-containing protein 1 {ECO:0000305}; Short=AtPLAT1 {ECO:0000303|PubMed:25396746}; Short=PLAT domain protein 1 {ECO:0000303|PubMed:25396746}; Flags: Precursor;	M1BUH3_SOLTU SubName: Full=Elicitor-inducible protein EIG-J7 {ECO:0000313|EnsemblPlants:PGSC0003DMT400053148};	At4g39730	GO:0009535,chloroplast thylakoid membrane; GO:0005783,endoplasmic reticulum; GO:0005886,plasma membrane; GO:0010287,plastoglobule; GO:0099503,secretory vesicle; GO:0009579,thylakoid; GO:0005774,vacuolar membrane; GO:0005773,vacuole; GO:0004096,catalase activity; GO:0020037,heme binding; GO:0040008,regulation of growth; GO:0009409,response to cold; GO:0009651,response to salt stress; GO:0009414,re…	PF01477.23:PLAT/LH2 domain	--	--	--
Smechr0200507	yellow	347	0.000457007	3.24892	0.0274143	-1.04209	-3.85125	-0.477463	3.81254	3.41935	K24139 auxin efflux carrier family protein | (RefSeq) uncharacterized LOC102596004 (A)	--	PREDICTED: uncharacterized protein LOC102596004 [Solanum tuberosum]	PILS3_ARATH RecName: Full=Protein PIN-LIKES 3 {ECO:0000303|PubMed:22504182}; AltName: Full=Auxin efflux carrier-like protein 3 {ECO:0000303|PubMed:22504182};	M1BIL3_SOLTU SubName: Full=Auxin:hydrogen symporter {ECO:0000313|EnsemblPlants:PGSC0003DMT400046054};	At1g76520	GO:0005789,endoplasmic reticulum membrane; GO:0016021,integral component of membrane; GO:0005739,mitochondrion; GO:0009734,auxin-activated signaling pathway; GO:0009733,response to auxin; GO:0055085,transmembrane transport; GO:0007165,signal transduction; GO:0007154,cell communication; GO:0008150,biological_process; GO:0009719,response to endogenous stimulus; GO:0009725,response to hormone; GO:00…	PF03547.18:Membrane transport protein	--	--	--
Smechr0802247	yellow	343	0.000474491	1.95663	-0.307049	1.2718	-0.296753	1.34354	2.02491	1.36685	--	--	PREDICTED: uncharacterized protein At4g22758-like isoform X1 [Solanum tuberosum]	Y4276_ARATH RecName: Full=Uncharacterized protein At4g22758;	M0ZXG8_SOLTU SubName: Full=Pentatricopeptide repeat-containing protein {ECO:0000313|EnsemblPlants:PGSC0003DMT400010095};	At4g22760	--	PF15242.6:Family of FAM53	--	--	--
Smechr0101621	yellow	343	0.000583903	5.10766	2.88865	-7.19886	-3.81039	-3.00286	9.22316	3.72928	K14423 plant 4,4-dimethylsterol C-4alpha-methyl-monooxygenase [EC:1.14.18.10] | (RefSeq) methylsterol monooxygenase 1-1-like (A)	ko00100: Steroid biosynthesis; ko01100: Metabolic pathways; ko01110: Biosynthesis of secondary metabolites	PREDICTED: methylsterol monooxygenase 1-1-like [Solanum pennellii]	SMO11_ARATH RecName: Full=Methylsterol monooxygenase 1-1; EC=1.14.18.9 {ECO:0000269|PubMed:14653780}; AltName: Full=Sterol 4-alpha-methyl-oxidase 1-1; Short=AtSMO1-1;	A0A2G3DDW8_CAPCH SubName: Full=Methylsterol monooxygenase 1-2 {ECO:0000313|EMBL:PHU29151.1};	At4g12110	GO:0005783,endoplasmic reticulum; GO:0005789,endoplasmic reticulum membrane; GO:0016021,integral component of membrane; GO:0016020,membrane; GO:0000254,C-4 methylsterol oxidase activity; GO:0005506,iron ion binding; GO:0016491,oxidoreductase activity; GO:0080064,4,4-dimethyl-9beta,19-cyclopropylsterol oxidation; GO:0016126,sterol biosynthetic process; GO:0003674,molecular_function; GO:0003824,cat…	PF04116.13:Fatty acid hydroxylase superfamily	--	--	--
Smechr0303166	yellow	342	0.000896844	2.26866	0.726377	-0.224514	-0.959706	0.949279	3.40521	2.66715	K07192 flotillin | (RefSeq) flotillin-like protein 3 (A)	--	PREDICTED: flotillin-like protein 3 [Capsicum annuum]	FLOT1_MEDTR RecName: Full=Flotillin-like protein 1;	A0A2G2WQG3_CAPBA RecName: Full=Flotillin-like {ECO:0000256|RuleBase:RU366054};	At5g25250	GO:0005901,caveola; GO:0009877,nodulation; GO:0008150,biological_process; GO:0044403,symbiont process; GO:0044419,interspecies interaction between organisms; GO:0051704,multi-organism process; GO:0005886,plasma membrane; GO:0005575,cellular_component; GO:0016020,membrane; GO:0005623,cell; GO:0044425,membrane part; GO:0044459,plasma membrane part; GO:0044464,cell part; GO:0044853,plasma membrane r…	PF01145.25:SPFH domain / Band 7 family	--	--	--
Smechr1102352	yellow	339	0.000350315	4.08081	-0.857941	1.03619	2.22161	2.04758	5.09905	-1.00449	K03188 urease accessory protein | (RefSeq) uncharacterized protein LOC108224146 isoform X1 (A)	--	hypothetical protein BC332_13980 [Capsicum chinense]	P2B11_ARATH RecName: Full=F-box protein PP2-B11; AltName: Full=Protein PHLOEM PROTEIN 2-LIKE B11; Short=AtPP2-B11; AltName: Full=SKP1-interacting partner 12;	A0A2G3CHW8_CAPCH SubName: Full=Uncharacterized protein {ECO:0000313|EMBL:PHU18285.1};	At1g80110	GO:0005634,nucleus; GO:0030246,carbohydrate binding; GO:0016567,protein ubiquitination; GO:0003674,molecular_function; GO:0005488,binding; GO:0008152,metabolic process; GO:0006464,cellular protein modification process; GO:0006807,nitrogen compound metabolic process; GO:0008150,biological_process; GO:0009987,cellular process; GO:0019538,protein metabolic process; GO:0032446,protein modification by…	PF14299.6:Phloem protein 2	--	--	--
Smechr1102451	yellow	339	0.000466277	2.22435	-2.22834	-0.274458	1.44179	2.42731	4.86772	-1.21487	--	--	PREDICTED: uncharacterized protein LOC102595586 isoform X1 [Solanum tuberosum]	--	A0A6N2BZF4_SOLCI SubName: Full=Uncharacterized protein {ECO:0000313|EMBL:TMW98331.1};	At5g04000	--	--	--	--	--
Smechr0201207	yellow	335	0.000665684	3.28021	0.112783	0.378022	-5.26403	-0.67911	2.18421	4.72289	K14431 transcription factor TGA | (RefSeq) TGACG-sequence-specific DNA-binding protein TGA-2.1-like (A)	ko04075: Plant hormone signal transduction	PREDICTED: transcription factor TGA5-like [Solanum pennellii]	DOGL4_ARATH RecName: Full=Protein DOG1-like 4 {ECO:0000303|PubMed:17065317};	M1AN50_SOLTU SubName: Full=Transcription factor HBP-1b {ECO:0000313|EnsemblPlants:PGSC0003DMT400026417};	At4g18650	GO:0043565,sequence-specific DNA binding; GO:0006351,transcription, DNA-templated; GO:0003674,molecular_function; GO:0003676,nucleic acid binding; GO:0003677,DNA binding; GO:0005488,binding; GO:0097159,organic cyclic compound binding; GO:1901363,heterocyclic compound binding; GO:0008152,metabolic process; GO:0006139,nucleobase-containing compound metabolic process; GO:0006725,cellular aromatic co…	PF14144.6:Seed dormancy control	--	--	--
Smechr0600996	yellow	330	0.000373333	2.59616	-2.85494	-0.452406	2.31546	2.54787	5.5904	-2.59269	K14207 solute carrier family 38 (sodium-coupled neutral amino acid transporter), member 2 | (RefSeq) probable sodium-coupled neutral amino acid transporter 6 (A)	--	PREDICTED: probable sodium-coupled neutral amino acid transporter 6 [Solanum tuberosum]	AVT6C_ARATH RecName: Full=Amino acid transporter AVT6C {ECO:0000305}; Short=AtAvt6C {ECO:0000303|PubMed:27925655};	M1CUE5_SOLTU SubName: Full=Amino acid transporter {ECO:0000313|EnsemblPlants:PGSC0003DMT400074952};	At3g56200	GO:0016021,integral component of membrane; GO:0015171,amino acid transmembrane transporter activity; GO:0003333,amino acid transmembrane transport; GO:0003674,molecular_function; GO:0005215,transporter activity; GO:0022857,transmembrane transporter activity; GO:0005342,organic acid transmembrane transporter activity; GO:0008509,anion transmembrane transporter activity; GO:0008514,organic anion tr…	PF01490.18:Transmembrane amino acid transporter protein	--	--	--
Smechr0202733	yellow	309	0.000223867	2.76751	1.11059	-0.217421	0.396423	-0.358677	2.60018	0.386282	K14491 two-component response regulator ARR-B family | (RefSeq) two-component response regulator ARR12 isoform X1 (A)	ko04075: Plant hormone signal transduction	PREDICTED: uncharacterized protein LOC102591830 [Solanum tuberosum]	NOH1_ORYSJ RecName: Full=Transcription factor NIGTH1 {ECO:0000305}; AltName: Full=MYB-domain transcription factor NIGT1 homolog 1 {ECO:0000305};	M1AMN5_SOLTU SubName: Full=DNA binding protein {ECO:0000313|EnsemblPlants:PGSC0003DMT400026096};	At1g68670	GO:0005634,nucleus; GO:0003677,DNA binding; GO:0003674,molecular_function; GO:0003676,nucleic acid binding; GO:0005488,binding; GO:0097159,organic cyclic compound binding; GO:1901363,heterocyclic compound binding; GO:0005622,intracellular; GO:0005575,cellular_component; GO:0005623,cell; GO:0043231,intracellular membrane-bounded organelle; GO:0043226,organelle; GO:0043227,membrane-bounded organell…	PF00249.31:Myb-like DNA-binding domain	GARP-G2-like	TF	GARP->GARP-G2-like
Smechr0303661	yellow	308	0.0003966	3.01531	1.27052	-2.32437	-0.985107	-1.40524	3.90097	0.878744	K14494 DELLA protein | (RefSeq) DELLA protein GAI-like (A)	ko04075: Plant hormone signal transduction	PREDICTED: nodulation-signaling pathway 1 protein-like [Solanum tuberosum]	NSP1_LOTJA RecName: Full=Protein NODULATION SIGNALING PATHWAY 1 {ECO:0000303|PubMed:17071642}; Short=LsNSP1 {ECO:0000303|PubMed:17071642};	A0A1U8G393_CAPAN SubName: Full=nodulation-signaling pathway 1 protein-like {ECO:0000313|RefSeq:XP_016562454.1};	At3g13840	GO:0005634,nucleus; GO:0009877,nodulation; GO:0008150,biological_process; GO:0044403,symbiont process; GO:0044419,interspecies interaction between organisms; GO:0051704,multi-organism process; GO:0005622,intracellular; GO:0005575,cellular_component; GO:0005623,cell; GO:0043231,intracellular membrane-bounded organelle; GO:0043226,organelle; GO:0043227,membrane-bounded organelle; GO:0043229,intrace…	PF03514.14:GRAS domain family	GRAS	TF	GRAS
novel.8009	yellow	329	0.000378062	5.92979	2.55359	-1.84303	-3.44148	-2.71608	5.00301	3.2988	K01255 leucyl aminopeptidase [EC:3.4.11.1] | (RefSeq) LAPA1; leucine aminopeptidase 1, chloroplastic (A)	ko00480: Glutathione metabolism; ko01100: Metabolic pathways	RecName: Full=Leucine aminopeptidase 1, chloroplastic; AltName: Full=DR57; AltName: Full=Leucyl aminopeptidase 1; Short=LAP 1; AltName: Full=Proline aminopeptidase 1; AltName: Full=Prolyl aminopeptidase 1; Flags: Precursor AAC49456.1 leucine aminopeptidase [Solanum lycopersicum]	AMPL_SOLTU RecName: Full=Leucine aminopeptidase, chloroplastic; EC=3.4.11.1; AltName: Full=Leucyl aminopeptidase; Short=LAP; AltName: Full=Proline aminopeptidase; EC=3.4.11.5; AltName: Full=Prolyl aminopeptidase; Flags: Precursor;	O24022_SOLLC SubName: Full=Lap17.1a protein {ECO:0000313|EMBL:CAA69614.1};	At2g24200	GO:0009507,chloroplast; GO:0030145,manganese ion binding; GO:0070006,metalloaminopeptidase activity; GO:0003674,molecular_function; GO:0005488,binding; GO:0046872,metal ion binding; GO:0043167,ion binding; GO:0043169,cation binding; GO:0046914,transition metal ion binding; GO:0003824,catalytic activity; GO:0004177,aminopeptidase activity; GO:0008235,metalloexopeptidase activity; GO:0008237,metall…	PF00883.21:Cytosol aminopeptidase family, catalytic domain	--	--	--
Smechr0602942	yellow	328	0.000363891	2.25736	0.254622	-0.401045	-0.50196	-0.481817	2.15745	0.30438	K12897 transformer-2 protein | (RefSeq) serine/arginine-rich splicing factor SR45a-like isoform X2 (A)	ko03040: Spliceosome	PREDICTED: serine/arginine-rich splicing factor SR45a-like [Solanum tuberosum]	SR45A_ARATH RecName: Full=Serine/arginine-rich splicing factor SR45a; Short=At-SR45A; Short=AtSR45a; AltName: Full=Protein TRANSFORMER2-like; Short=atTra2;	M1CZ94_SOLTU SubName: Full=FUS-interacting serine-arginine-rich protein 1 {ECO:0000313|EnsemblPlants:PGSC0003DMT400078022};	At1g07350	GO:0016607,nuclear speck; GO:0005681,spliceosomal complex; GO:0003676,nucleic acid binding; GO:0006397,mRNA processing; GO:0048026,positive regulation of mRNA splicing, via spliceosome; GO:0043484,regulation of RNA splicing; GO:0009644,response to high light intensity; GO:0008380,RNA splicing; GO:0003674,molecular_function; GO:0005488,binding; GO:0097159,organic cyclic compound binding; GO:190136…	PF00076.22:RNA recognition motif. (a.k.a. RRM, RBD, or RNP domain)	--	--	--
Smechr0602924	yellow	327	0.000334656	1.72712	-0.442667	-0.590545	-0.15384	0.545962	2.84234	0.286395	K14497 protein phosphatase 2C [EC:3.1.3.16] | (RefSeq) probable protein phosphatase 2C 24 (A)	ko04016: MAPK signaling pathway - plant; ko04075: Plant hormone signal transduction	PREDICTED: probable protein phosphatase 2C 24 [Solanum lycopersicum]	P2C24_ARATH RecName: Full=Probable protein phosphatase 2C 24; Short=AtPP2C24; EC=3.1.3.16;	A0A6N2B0W6_SOLCI RecName: Full=Protein-serine/threonine phosphatase {ECO:0000256|ARBA:ARBA00013081}; EC=3.1.3.16 {ECO:0000256|ARBA:ARBA00013081};	At2g29380	GO:0005829,cytosol; GO:0005634,nucleus; GO:0046872,metal ion binding; GO:0106306,NA; GO:0106307,NA; GO:0003674,molecular_function; GO:0005488,binding; GO:0043167,ion binding; GO:0043169,cation binding; GO:0005622,intracellular; GO:0005575,cellular_component; GO:0005623,cell; GO:0005737,cytoplasm; GO:0044424,intracellular part; GO:0044444,cytoplasmic part; GO:0044464,cell part; GO:0043231,intracel…	PF00481.21:Protein phosphatase 2C	--	--	--
Smechr0801436	yellow	327	0.000360126	2.44373	0.667151	-1.38361	0.154721	-0.520068	3.26753	0.0221283	K01115 phospholipase D1/2 [EC:3.1.4.4] | (RefSeq) phospholipase D alpha 1-like (A)	ko00564: Glycerophospholipid metabolism; ko00565: Ether lipid metabolism; ko01100: Metabolic pathways; ko01110: Biosynthesis of secondary metabolites; ko04144: Endocytosis	PREDICTED: phospholipase D alpha 1-like [Solanum tuberosum]	PLDA1_RICCO RecName: Full=Phospholipase D alpha 1; Short=PLD 1; EC=3.1.4.4; AltName: Full=Choline phosphatase 1; AltName: Full=Phosphatidylcholine-hydrolyzing phospholipase D 1; Flags: Precursor;	M1AKN6_SOLTU RecName: Full=Phospholipase D {ECO:0000256|ARBA:ARBA00012027, ECO:0000256|PIRNR:PIRNR036470}; EC=3.1.4.4 {ECO:0000256|ARBA:ARBA00012027, ECO:0000256|PIRNR:PIRNR036470};	At3g15730	GO:0005783,endoplasmic reticulum; GO:0005886,plasma membrane; GO:0009536,plastid; GO:0005773,vacuole; GO:0005509,calcium ion binding; GO:0070290,N-acylphosphatidylethanolamine-specific phospholipase D activity; GO:0004630,phospholipase D activity; GO:0016042,lipid catabolic process; GO:0046470,phosphatidylcholine metabolic process; GO:0003674,molecular_function; GO:0005488,binding; GO:0046872,met…	PF12357.8:Phospholipase D C terminal	--	--	--
Smechr0603129	yellow	326	0.000889434	3.53295	1.57398	-3.32193	0.775732	4.30559	9.86675	3.3569	--	--	PREDICTED: uncharacterized protein LOC107023156 [Solanum pennellii]	--	A0A6N2B3G9_SOLCI SubName: Full=Uncharacterized protein {ECO:0000313|EMBL:TMW88520.1};	At2g20510	--	--	--	--	--
Smechr0202454	yellow	323	0.000481499	1.85535	0.00829521	-1.16353	-0.810443	-0.287669	2.69667	0.55972	K00227 Delta7-sterol 5-desaturase [EC:1.14.19.20] | (RefSeq) delta(7)-sterol-C5(6)-desaturase (A)	ko00100: Steroid biosynthesis; ko01100: Metabolic pathways; ko01110: Biosynthesis of secondary metabolites	PREDICTED: delta(7)-sterol-C5(6)-desaturase [Solanum pennellii]	SC5D_TOBAC RecName: Full=Delta(7)-sterol-C5(6)-desaturase; EC=1.14.19.20; AltName: Full=Delta(7)-sterol-C5-desaturase; AltName: Full=Delta-7-C-5 sterol desaturase;	A0A6N2AHG5_SOLCI RecName: Full=Fatty acid hydroxylase domain-containing protein {ECO:0000259|Pfam:PF04116};	At3g02580	GO:0005789,endoplasmic reticulum membrane; GO:0016021,integral component of membrane; GO:0016020,membrane; GO:0000248,C-5 sterol desaturase activity; GO:0005506,iron ion binding; GO:0016491,oxidoreductase activity; GO:0016126,sterol biosynthetic process; GO:0003674,molecular_function; GO:0003824,catalytic activity; GO:0016705,oxidoreductase activity, acting on paired donors, with incorporation or…	PF04116.13:Fatty acid hydroxylase superfamily	--	--	--
Smechr0300413	yellow	321	0.000290203	2.24657	-0.474206	0.895932	1.87764	2.66893	3.99895	0.345359	K14487 auxin responsive GH3 gene family | (RefSeq) indole-3-acetic acid-amido synthetase GH3.6-like (A)	ko04075: Plant hormone signal transduction	PREDICTED: indole-3-acetic acid-amido synthetase GH3.6-like isoform X1 [Solanum tuberosum]	GH36_ARATH RecName: Full=Indole-3-acetic acid-amido synthetase GH3.6; EC=6.3.2.-; AltName: Full=Auxin-responsive GH3-like protein 6; Short=AtGH3-6; AltName: Full=Protein DWARF IN LIGHT 1; Short=DFL-1;	M1CC67_SOLTU SubName: Full=Indole-3-acetic acid-amido synthetase GH3.6 {ECO:0000313|EnsemblPlants:PGSC0003DMT400064337};	At5g54510	GO:0005737,cytoplasm; GO:0016881,acid-amino acid ligase activity; GO:0010279,indole-3-acetic acid amido synthetase activity; GO:0010252,auxin homeostasis; GO:0009734,auxin-activated signaling pathway; GO:0009733,response to auxin; GO:0009826,unidimensional cell growth; GO:0003674,molecular_function; GO:0003824,catalytic activity; GO:0016874,ligase activity; GO:0016879,ligase activity, forming car…	PF03321.13:GH3 auxin-responsive promoter	--	--	--
Smechr0201952	yellow	318	0.000835584	2.40697	1.3865	-0.150974	-0.074346	-0.579325	1.95293	0.910596	K08245 phytepsin [EC:3.4.23.40] | (RefSeq) aspartic proteinase isoform X1 (A)	--	PREDICTED: aspartic proteinase isoform X1 [Solanum pennellii]	ASPR_CUCPE RecName: Full=Aspartic proteinase; EC=3.4.23.-; Flags: Precursor;	A0A6N2AWV4_SOLCI SubName: Full=Uncharacterized protein {ECO:0000313|EMBL:TMW86995.1};	At1g11910	GO:0005773,vacuole; GO:0004190,aspartic-type endopeptidase activity; GO:0006629,lipid metabolic process; GO:0003674,molecular_function; GO:0003824,catalytic activity; GO:0004175,endopeptidase activity; GO:0008233,peptidase activity; GO:0070011,peptidase activity, acting on L-amino acid peptides; GO:0016787,hydrolase activity; GO:0070001,aspartic-type peptidase activity; GO:0140096,catalytic activ…	PF00026.23:Eukaryotic aspartyl protease	--	--	--
novel.1494	yellow	317	0.000316974	4.2405	-1.90531	-0.345278	0.0257163	-0.00189649	4.65192	-0.601169	--	--	--	--	--	--	--	--	--	--	--
Smechr1001846	blue	159	8.29283e-09	-0.131332	-0.0433792	-1.14198	1.11327	0.389276	1.363	-0.737873	K09835 prolycopene isomerase [EC:5.2.1.13] | (RefSeq) prolycopene isomerase, chloroplastic (A)	ko00906: Carotenoid biosynthesis; ko01100: Metabolic pathways; ko01110: Biosynthesis of secondary metabolites	PREDICTED: prolycopene isomerase 1, chloroplastic [Solanum tuberosum]	CRTSO_DAUCA RecName: Full=Prolycopene isomerase, chloroplastic; Short=CrtISO; EC=5.2.1.13; AltName: Full=Carotenoid isomerase; Flags: Precursor;	A0A3Q7GBR4_SOLLC RecName: Full=Amino_oxidase domain-containing protein {ECO:0000259|Pfam:PF01593};	At1g57770	GO:0031969,chloroplast membrane; GO:0046608,carotenoid isomerase activity; GO:0016491,oxidoreductase activity; GO:0016117,carotenoid biosynthetic process; GO:0009662,etioplast organization; GO:0003674,molecular_function; GO:0003824,catalytic activity; GO:0016853,isomerase activity; GO:0016859,cis-trans isomerase activity; GO:0008152,metabolic process; GO:0006629,lipid metabolic process; GO:000672…	PF01593.24:Flavin containing amine oxidoreductase	--	--	--
Smechr0101522	blue	157	2.45289e-07	-2.30887	-4.57935	0	10.0253	9.61668	6.3787	-4.95931	K15095 (+)-neomenthol dehydrogenase [EC:1.1.1.208] | (RefSeq) uncharacterized LOC107879228 (A)	ko00902: Monoterpenoid biosynthesis; ko01110: Biosynthesis of secondary metabolites	PREDICTED: uncharacterized protein LOC107879228 [Capsicum annuum]	MNR1_CAPAN RecName: Full=(+)-neomenthol dehydrogenase; EC=1.1.1.208; AltName: Full=Menthone:neomenthol reductase 1; Short=CaMNR1;	A0A1U8HEE7_CAPAN SubName: Full=uncharacterized protein LOC107879228 {ECO:0000313|RefSeq:XP_016581797.1};	At3g61220	GO:0047501,(+)-neomenthol dehydrogenase activity; GO:0006952,defense response; GO:0003674,molecular_function; GO:0003824,catalytic activity; GO:0016491,oxidoreductase activity; GO:0016614,oxidoreductase activity, acting on CH-OH group of donors; GO:0016616,oxidoreductase activity, acting on the CH-OH group of donors, NAD or NADP as acceptor; GO:0006950,response to stress; GO:0008150,biological_pr…	PF00106.25:short chain dehydrogenase	--	--	--
Smechr0303589	blue	157	0.00123263	-0.160077	-0.282819	1.05742	2.55005	2.79427	1.55445	-0.00854414	K22698 protein SEY1 [EC:3.6.5.-] | (RefSeq) protein ROOT HAIR DEFECTIVE 3 isoform X2 (A)	--	PREDICTED: protein ROOT HAIR DEFECTIVE 3 isoform X2 [Solanum lycopersicum]	RHD3_ARATH RecName: Full=Protein ROOT HAIR DEFECTIVE 3 {ECO:0000255|HAMAP-Rule:MF_03109}; EC=3.6.5.- {ECO:0000255|HAMAP-Rule:MF_03109}; AltName: Full=Protein FRAGILE FIBER 4 {ECO:0000255|HAMAP-Rule:MF_03109}; AltName: Full=Protein SEY1 homolog 1 {ECO:0000255|HAMAP-Rule:MF_03109};	A0A6N2BPQ1_SOLCI RecName: Full=Protein ROOT HAIR DEFECTIVE 3 homolog {ECO:0000256|HAMAP-Rule:MF_03109}; EC=3.6.5.- {ECO:0000256|HAMAP-Rule:MF_03109}; AltName: Full=Protein SEY1 homolog {ECO:0000256|HAMAP-Rule:MF_03109};	At3g13870	GO:0005737,cytoplasm; GO:0005829,cytosol; GO:0005783,endoplasmic reticulum; GO:0005789,endoplasmic reticulum membrane; GO:0000139,Golgi membrane; GO:0016021,integral component of membrane; GO:0005886,plasma membrane; GO:0005774,vacuolar membrane; GO:0005525,GTP binding; GO:0003924,GTPase activity; GO:0030036,actin cytoskeleton organization; GO:0009932,cell tip growth; GO:0016320,endoplasmic retic…	PF05879.12:Root hair defective 3 GTP-binding protein (RHD3)	--	--	--
Smechr0400479	blue	156	0.00279127	-0.507503	-0.430675	-4.92283	8.05258	8.71494	11.273	0.279849	K13116 ATP-dependent RNA helicase DDX41 [EC:3.6.4.13] | (RefSeq) DEAD-box ATP-dependent RNA helicase 35 isoform X1 (A)	--	PREDICTED: DEAD-box ATP-dependent RNA helicase 35 [Solanum lycopersicum]	RH35A_ORYSJ RecName: Full=DEAD-box ATP-dependent RNA helicase 35A; EC=3.6.4.13;	A0A3Q7GZX5_SOLLC RecName: Full=RNA helicase {ECO:0000256|ARBA:ARBA00012552}; EC=3.6.4.13 {ECO:0000256|ARBA:ARBA00012552};	At5g51280	GO:0005681,spliceosomal complex; GO:0005524,ATP binding; GO:0003723,RNA binding; GO:0003724,RNA helicase activity; GO:0008270,zinc ion binding; GO:0000398,mRNA splicing, via spliceosome; GO:0000166,nucleotide binding; GO:0003674,molecular_function; GO:0005488,binding; GO:0008144,drug binding; GO:0017076,purine nucleotide binding; GO:0030554,adenyl nucleotide binding; GO:0032553,ribonucleotide bin…	PF00270.29:DEAD/DEAH box helicase	--	--	--
Smechr0901827	blue	148	4.08622e-09	-0.102903	-0.131239	-0.197549	1.09557	0.570475	0.651376	-0.625783	K17065 dynamin 1-like protein [EC:3.6.5.5] | (RefSeq) hypothetical protein (A)	--	PREDICTED: putative uridine kinase C227.14 [Solanum pennellii]	--	A0A6N2B9W8_SOLCI RecName: Full=PRK domain-containing protein {ECO:0000259|Pfam:PF00485};	At1g03030	GO:0005524,ATP binding; GO:0016301,kinase activity; GO:0000166,nucleotide binding; GO:0003674,molecular_function; GO:0005488,binding; GO:0008144,drug binding; GO:0017076,purine nucleotide binding; GO:0030554,adenyl nucleotide binding; GO:0032553,ribonucleotide binding; GO:0032555,purine ribonucleotide binding; GO:0032559,adenyl ribonucleotide binding; GO:0035639,purine ribonucleoside triphosphate…	PF00485.18:Phosphoribulokinase / Uridine kinase family	--	--	--
Smechr0902082	blue	147	0.000605037	-0.170956	-0.181708	0.255629	1.78333	1.92417	1.48008	-0.0122056	K14839 nucleolar protein 16 | (RefSeq) uncharacterized LOC102594937 (A)	--	PREDICTED: uncharacterized protein LOC102594937 [Solanum tuberosum]	--	A0A0V0HLF8_SOLCH RecName: Full=Nucleolar protein 16 {ECO:0000256|ARBA:ARBA00015522};	At1g02870	GO:0005730,nucleolus; GO:0005622,intracellular; GO:0005575,cellular_component; GO:0005623,cell; GO:0005634,nucleus; GO:0043231,intracellular membrane-bounded organelle; GO:0031974,membrane-enclosed lumen; GO:0031981,nuclear lumen; GO:0043226,organelle; GO:0043227,membrane-bounded organelle; GO:0043228,non-membrane-bounded organelle; GO:0043229,intracellular organelle; GO:0043232,intracellular non…	PF09420.10:Ribosome biogenesis protein Nop16	--	--	--
Smechr0100340	blue	147	0.00146723	-0.462795	0.0436009	0.0310229	1.24648	1.08539	0.557977	-0.0880771	K13201 nucleolysin TIA-1/TIAR | (RefSeq) RNA-binding domain-containing protein (A)	--	PREDICTED: polyadenylate-binding protein RBP47 [Nicotiana tomentosiformis]	RBP47_NICPL RecName: Full=Polyadenylate-binding protein RBP47; Short=Poly(A)-binding protein RBP47; AltName: Full=RNA-binding protein 47; Short=NplRBP47;	O48955_TOBAC SubName: Full=Putative RNA binding protein {ECO:0000313|EMBL:AAB92518.1}; Flags: Fragment;	At3g19130	GO:0010494,cytoplasmic stress granule; GO:0005634,nucleus; GO:0008143,poly(A) binding; GO:0034605,cellular response to heat; GO:0006397,mRNA processing; GO:0003674,molecular_function; GO:0003676,nucleic acid binding; GO:0003723,RNA binding; GO:0003727,single-stranded RNA binding; GO:0005488,binding; GO:0070717,poly-purine tract binding; GO:0097159,organic cyclic compound binding; GO:1901363,heter…	PF00076.22:RNA recognition motif. (a.k.a. RRM, RBD, or RNP domain)	--	--	--
Smechr0104016	blue	146	0.000916557	0.0287409	-0.212945	0.0100521	1.65275	1.58467	1.5739	-0.251516	K16279 E3 ubiquitin-protein ligase KEG [EC:2.7.11.1 2.3.2.27] | (RefSeq) E3 ubiquitin-protein ligase KEG (A)	--	PREDICTED: E3 ubiquitin-protein ligase KEG [Solanum tuberosum]	KEG_ARATH RecName: Full=E3 ubiquitin-protein ligase KEG; EC=2.3.2.27; EC=2.7.11.1; AltName: Full=Protein KEEP ON GOING; AltName: Full=RING finger protein KEG; AltName: Full=RING-type E3 ubiquitin transferase KEG {ECO:0000305};	M1C2Y5_SOLTU SubName: Full=Protein kinase {ECO:0000313|EnsemblPlants:PGSC0003DMT400058598};	At4g32250	GO:0005769,early endosome; GO:0005802,trans-Golgi network; GO:0005524,ATP binding; GO:0046872,metal ion binding; GO:0004672,protein kinase activity; GO:0043621,protein self-association; GO:0106310,NA; GO:0106311,NA; GO:0004842,ubiquitin-protein transferase activity; GO:0009738,abscisic acid-activated signaling pathway; GO:0006952,defense response; GO:0048589,developmental growth; GO:0016197,endos…	PF07714.17:Protein tyrosine kinase	--	--	--
Smechr0902209	blue	145	0.00178224	0.11394	0.201208	0.478724	1.31431	1.39881	1.00697	0.315568	K13429 chitin elicitor receptor kinase 1 | (RefSeq) chitin elicitor receptor kinase 1-like (A)	ko04626: Plant-pathogen interaction	hypothetical protein CQW23_22202 [Capsicum baccatum]	Y5169_ARATH RecName: Full=Probable LRR receptor-like serine/threonine-protein kinase At5g16900; EC=2.7.11.1; Flags: Precursor;	A0A2G2W0B3_CAPBA SubName: Full=Uncharacterized protein {ECO:0000313|EMBL:PHT38629.1};	At1g62090_1	GO:0016021,integral component of membrane; GO:0005524,ATP binding; GO:0106310,NA; GO:0106311,NA; GO:0000166,nucleotide binding; GO:0003674,molecular_function; GO:0005488,binding; GO:0008144,drug binding; GO:0017076,purine nucleotide binding; GO:0030554,adenyl nucleotide binding; GO:0032553,ribonucleotide binding; GO:0032555,purine ribonucleotide binding; GO:0032559,adenyl ribonucleotide binding; …	--	--	--	--
Smechr0103771	blue	143	1.90277e-06	-1.80272	-0.472135	0	8.90812	8.20477	2.28481	-1.14452	--	--	PREDICTED: uncharacterized protein LOC107839505 isoform X1 [Capsicum annuum]	--	A0A6N2BJ13_SOLCI SubName: Full=Uncharacterized protein {ECO:0000313|EMBL:TMW94454.1};	At5g27240	--	PF11926.8:Domain of unknown function (DUF3444)	--	--	--
