# Supplementary material for: Unraveling verticillium wilt resistance: insight from the integration of transcriptome and metabolome in wild eggplant
Source: Front Plant Sci. 2024 May 28;15:1378748. doi: 10.3389/fpls.2024.1378748 (PMC11165189; doi:10.3389/fpls.2024.1378748)
Supplement: Supplementary file 11 [file DataSheet_11.xlsx]

## Sheet: Sheet1
Supplementary Table S8 Information of related DEGs and DAMs in 5 key modules.
GENE-MODULE	geneID	metaID	coefficient	pvalue	cor-module	p-module	compound name	Class I	Class II	pathway	pathway description
blue	Smechr0300237	MWSHY0181	0.978349	2.26886e-12	0.684131	0.00174056	Apigenin-8-C-Glucoside (Vitexin)	Flavonoids	Flavonoid carbonoside	ko00941	Flavonoid biosynthesis
blue	Smechr0300237	pmp000571	-0.906109	2.25402e-07	-0.830818	1.95573e-05	Apigenin; 4',5,7-Trihydroxyflavone	Flavonoids	Flavones	ko00941	Flavonoid biosynthesis
blue	Smechr0300237	Lmrn003000	0.892505	6.36659e-07	0.668885	0.00240313	2-Hydroxy-3-phenylpropanoic acid	Phenolic acids	Phenolic acids	ko00960	Tropane, piperidine and pyridine alkaloid biosynthesis
blue	novel.7186	MWSHY0181	0.98029	1.07687e-12	0.684131	0.00174056	Apigenin-8-C-Glucoside (Vitexin)	Flavonoids	Flavonoid carbonoside	ko00941	Flavonoid biosynthesis
blue	novel.7186	pmp000571	-0.909232	1.73705e-07	-0.830818	1.95573e-05	Apigenin; 4',5,7-Trihydroxyflavone	Flavonoids	Flavones	ko00941	Flavonoid biosynthesis
blue	novel.7186	Lmrn003000	0.897215	4.51739e-07	0.668885	0.00240313	2-Hydroxy-3-phenylpropanoic acid	Phenolic acids	Phenolic acids	ko00960	Tropane, piperidine and pyridine alkaloid biosynthesis
blue	Smechr0800801	MWSHY0181	0.804094	5.77897e-05	0.684131	0.00174056	Apigenin-8-C-Glucoside (Vitexin)	Flavonoids	Flavonoid carbonoside	ko00941	Flavonoid biosynthesis
blue	Smechr0800801	Lmtn004049	-0.824329	2.58609e-05	-0.791345	9.16488e-05	Abscisic acid	Organic acids	Organic acids	ko04075	Plant hormone signal transduction
blue	Smechr0900472	pmp000571	-0.819621	3.14531e-05	-0.830818	1.95573e-05	Apigenin; 4',5,7-Trihydroxyflavone	Flavonoids	Flavones	ko00941	Flavonoid biosynthesis
turquoise	Smechr0700262	Lmtn004049	-0.832506	1.81512e-05	-0.604789	0.00783824	Abscisic acid	Organic acids	Organic acids	ko04075	Plant hormone signal transduction
turquoise	Smechr0600958	Lmtn004049	-0.897382	4.46157e-07	-0.604789	0.00783824	Abscisic acid	Organic acids	Organic acids	ko04075	Plant hormone signal transduction
turquoise	Smechr0902001	Lmtn004049	-0.859908	4.76122e-06	-0.604789	0.00783824	Abscisic acid	Organic acids	Organic acids	ko04075	Plant hormone signal transduction
green	Smechr0102675	mws1034	-0.832368	1.82631e-05	-0.618399	0.00622636	Isosakuranetin (5,7-Dihydroxy-4'-methoxyflavanone)	Flavonoids	Flavanones	ko00941	Flavonoid biosynthesis
green	Smechr0500028	mws1034	-0.928826	2.64422e-08	-0.618399	0.00622636	Isosakuranetin (5,7-Dihydroxy-4'-methoxyflavanone)	Flavonoids	Flavanones	ko00941	Flavonoid biosynthesis
tan	Smechr0701400	mws4170	0.92781	2.95223e-08	0.755373	0.000289213	D-Glucose	Others	Saccharides and Alcohols	ko00524	Neomycin, kanamycin and gentamicin biosynthesis
tan	Smechr0202394	mws4170	0.875349	1.96804e-06	0.755373	0.000289213	D-Glucose	Others	Saccharides and Alcohols	ko00524	Neomycin, kanamycin and gentamicin biosynthesis
blue	novel.7617	MWSHY0181	0.897567	4.40007e-07	0.684131	0.00174056	Apigenin-8-C-Glucoside (Vitexin)	Flavonoids	Flavonoid carbonoside	ko00941	Flavonoid biosynthesis
blue	Smechr1200241	Lmtn004049	-0.862641	4.10389e-06	-0.791345	9.16488e-05	Abscisic acid	Organic acids	Organic acids	ko04075	Plant hormone signal transduction
blue	Smechr0401026	MWSHY0181	0.982869	3.53558e-13	0.684131	0.00174056	Apigenin-8-C-Glucoside (Vitexin)	Flavonoids	Flavonoid carbonoside	ko00941	Flavonoid biosynthesis
blue	Smechr0401026	pmp000571	-0.902987	2.89877e-07	-0.830818	1.95573e-05	Apigenin; 4',5,7-Trihydroxyflavone	Flavonoids	Flavones	ko00941	Flavonoid biosynthesis
blue	Smechr0401026	Lmrn003000	0.902887	2.92181e-07	0.668885	0.00240313	2-Hydroxy-3-phenylpropanoic acid	Phenolic acids	Phenolic acids	ko00960	Tropane, piperidine and pyridine alkaloid biosynthesis
blue	Smechr0600089	MWSHY0181	0.892404	6.4126e-07	0.684131	0.00174056	Apigenin-8-C-Glucoside (Vitexin)	Flavonoids	Flavonoid carbonoside	ko00941	Flavonoid biosynthesis
blue	Smechr0600089	pmp000571	-0.899547	3.78823e-07	-0.830818	1.95573e-05	Apigenin; 4',5,7-Trihydroxyflavone	Flavonoids	Flavones	ko00941	Flavonoid biosynthesis
blue	Smechr0600089	Lmrn003000	0.827698	2.24006e-05	0.668885	0.00240313	2-Hydroxy-3-phenylpropanoic acid	Phenolic acids	Phenolic acids	ko00960	Tropane, piperidine and pyridine alkaloid biosynthesis
blue	Smechr0600089	Lmtn004049	-0.840036	1.28826e-05	-0.791345	9.16488e-05	Abscisic acid	Organic acids	Organic acids	ko04075	Plant hormone signal transduction
blue	Smechr0502730	MWSHY0181	0.852111	7.15682e-06	0.684131	0.00174056	Apigenin-8-C-Glucoside (Vitexin)	Flavonoids	Flavonoid carbonoside	ko00941	Flavonoid biosynthesis
blue	Smechr0702102	MWSHY0181	0.831578	1.89133e-05	0.684131	0.00174056	Apigenin-8-C-Glucoside (Vitexin)	Flavonoids	Flavonoid carbonoside	ko00941	Flavonoid biosynthesis
blue	Smechr0702102	pmp000571	-0.868747	2.91022e-06	-0.830818	1.95573e-05	Apigenin; 4',5,7-Trihydroxyflavone	Flavonoids	Flavones	ko00941	Flavonoid biosynthesis
blue	Smechr0101378	mws0159	-0.886322	9.76052e-07	-0.706824	0.00103899	Phenylpyruvic acid	Organic acids	Organic acids	ko00960	Tropane, piperidine and pyridine alkaloid biosynthesis
blue	Smechr0101378	MWSslk132	-0.821143	2.9542e-05	-0.752628	0.000313227	Hexadecanedioic acid	Lipids	Free fatty acids	ko00073	Cutin, suberine and wax biosynthesis
blue	Smechr0501636	MWSslk132	-0.84371	1.08284e-05	-0.752628	0.000313227	Hexadecanedioic acid	Lipids	Free fatty acids	ko00073	Cutin, suberine and wax biosynthesis
blue	novel.6854	MWSHY0181	0.932102	1.8329e-08	0.684131	0.00174056	Apigenin-8-C-Glucoside (Vitexin)	Flavonoids	Flavonoid carbonoside	ko00941	Flavonoid biosynthesis
blue	novel.6854	pmp000571	-0.856932	5.57802e-06	-0.830818	1.95573e-05	Apigenin; 4',5,7-Trihydroxyflavone	Flavonoids	Flavones	ko00941	Flavonoid biosynthesis
blue	novel.6854	Lmrn003000	0.841783	1.18677e-05	0.668885	0.00240313	2-Hydroxy-3-phenylpropanoic acid	Phenolic acids	Phenolic acids	ko00960	Tropane, piperidine and pyridine alkaloid biosynthesis
blue	Smechr0800398	MWSHY0181	0.821104	2.95901e-05	0.684131	0.00174056	Apigenin-8-C-Glucoside (Vitexin)	Flavonoids	Flavonoid carbonoside	ko00941	Flavonoid biosynthesis
